# Supplementary material for: De novo assembly of the cattle reference genome with single-molecule sequencing
Source: Gigascience. 2020 Mar 19;9(3):giaa021. doi: 10.1093/gigascience/giaa021 (PMC7081964; doi:10.1093/gigascience/giaa021)
Supplement: giaa021_Supplemental_Data [file giaa021_supplemental_data.zip]

Archive with 5 entries (5 files):
- SupplementalNote_UMCLK_genetic_map.docx
- TableS1_sequencing_resources.xlsx
- TableS3_centromeric_and_telomeric_repeats.xlsx
- TableS4_RefSeq_transcripts_not_aligning.xlsx
- TableS5_annotation_comparison.xlsx
