# Supplementary material for: De novo assembly of the cattle reference genome with single-molecule sequencing
Source: Gigascience. 2020 Mar 19;9(3):giaa021. doi: 10.1093/gigascience/giaa021 (PMC7081964; doi:10.1093/gigascience/giaa021)
Supplement: giaa021_Supplemental_Data [file giaa021_supplemental_data.zip › TableS1_sequencing_resources.xlsx]

## Sheet: DNA
BioProject	BioSample	Experiment	Run	Instrument	Note	tissue
PRJNA391427	SAMN03145444	SRX2953806	SRR5753704	NextSeq 500	LIB24773 Pilon correction	left lung
PRJNA391427	SAMN03145444	SRX2953763	SRR5753402	NextSeq 500	LIB24773 Pilon correction	left lung
PRJNA391427	SAMN03145444	SRX2953805	SRR5753705	NextSeq 500	LIB24773 Pilon correction	left lung
PRJNA391427	SAMN03145444	SRX2953642	SRR5753385	NextSeq 500	LIB24773 Pilon correction	left lung
PRJNA391427	SAMN03145444	SRX2953772	SRR5753390	NextSeq 500	LIB18483 Pilon correction	left lung
PRJNA391427	SAMN03145444	SRX2953803	SRR5753525	NextSeq 500	LIB18483 Pilon correction	left lung
PRJNA391427	SAMN03145444	SRX2953637	SRR5753397	NextSeq 500	LIB18483 Pilon correction	left lung
PRJNA391427	SAMN03145444	SRX2953747	SRR5753530	NextSeq 500	LIB18483 Pilon correction	left lung
PRJNA391427	SAMN03145444	SRX2953761	SRR5753405	NextSeq 500	LIB18483 validation dataset	left lung
PRJNA391427	SAMN03145444	SRX2953627	SRR5753461	NextSeq 500	LIB18483 validation dataset	left lung
PRJNA391427	SAMN03145444	SRX2953612	SRR5753535	NextSeq 500	LIB18483 validation dataset	left lung
PRJNA391427	SAMN03145444	SRX2953708	SRR5753550	NextSeq 500	LIB18483 validation dataset	left lung
PRJNA391427	SAMN03145444	SRX2953632	SRR5753497	NextSeq 500	LIB14630 Dovetail Chicago	left lung
PRJNA391427	SAMN03145444	SRX2953690	SRR5753560	NextSeq 500	LIB14630 Dovetail Chicago	left lung
PRJNA391427	SAMN03145444	SRX2953622	SRR5753470	NextSeq 500	LIB14630 Dovetail Chicago	left lung
PRJNA391427	SAMN03145444	SRX2953607	SRR5753540	NextSeq 500	LIB14630 Dovetail Chicago	left lung
PRJNA391427	SAMN03145444	SRX2953699	SRR5753555	NextSeq 500	LIB14630 Dovetail Chicago	left lung
PRJNA391427	SAMN03145444	SRX2953710	SRR5753454	NextSeq 500	LIB14630 Dovetail Chicago	left lung
PRJNA391427	SAMN03145444	SRX2953602	SRR5753545	NextSeq 500	LIB14630 Dovetail Chicago	left lung
PRJNA391427	SAMN03145444	SRX2953888	SRR5753520	NextSeq 500	LIB14630 Dovetail Chicago	left lung
PRJNA391427	SAMN03145444	SRX2953786	SRR5753378	PacBio RS II	P6-C4 chemistry	left lung
PRJNA391427	SAMN03145444	SRX2953785	SRR5753379	PacBio RS II	P6-C4 chemistry	left lung
PRJNA391427	SAMN03145444	SRX2953784	SRR5753380	PacBio RS II	P6-C4 chemistry	left lung
PRJNA391427	SAMN03145444	SRX2953783	SRR5753381	PacBio RS II	P6-C4 chemistry	left lung
PRJNA391427	SAMN03145444	SRX2953782	SRR5753382	PacBio RS II	P6-C4 chemistry	left lung
PRJNA391427	SAMN03145444	SRX2953780	SRR5753383	PacBio RS II	P6-C4 chemistry	left lung
PRJNA391427	SAMN03145444	SRX2953779	SRR5753384	PacBio RS II	P6-C4 chemistry	left lung
PRJNA391427	SAMN03145444	SRX2953778	SRR5753386	PacBio RS II	P6-C4 chemistry	left lung
PRJNA391427	SAMN03145444	SRX2953777	SRR5753387	PacBio RS II	P6-C4 chemistry	left lung
PRJNA391427	SAMN03145444	SRX2953776	SRR5753388	PacBio RS II	P6-C4 chemistry	left lung
PRJNA391427	SAMN03145444	SRX2953775	SRR5753389	PacBio RS II	P6-C4 chemistry	left lung
PRJNA391427	SAMN03145444	SRX2953774	SRR5753391	PacBio RS II	P6-C4 chemistry	left lung
PRJNA391427	SAMN03145444	SRX2953773	SRR5753392	PacBio RS II	P6-C4 chemistry	left lung
PRJNA391427	SAMN03145444	SRX2953771	SRR5753393	PacBio RS II	P6-C4 chemistry	left lung
PRJNA391427	SAMN03145444	SRX2953770	SRR5753394	PacBio RS II	P6-C4 chemistry	left lung
PRJNA391427	SAMN03145444	SRX2953769	SRR5753395	PacBio RS II	P6-C4 chemistry	left lung
PRJNA391427	SAMN03145444	SRX2953768	SRR5753396	PacBio RS II	P6-C4 chemistry	left lung
PRJNA391427	SAMN03145444	SRX2953767	SRR5753398	PacBio RS II	P6-C4 chemistry	left lung
PRJNA391427	SAMN03145444	SRX2953766	SRR5753399	PacBio RS II	P6-C4 chemistry	left lung
PRJNA391427	SAMN03145444	SRX2953765	SRR5753400	PacBio RS II	P6-C4 chemistry	left lung
PRJNA391427	SAMN03145444	SRX2953764	SRR5753401	PacBio RS II	P6-C4 chemistry	left lung
PRJNA391427	SAMN03145444	SRX2953759	SRR5753403	PacBio RS II	P6-C4 chemistry	left lung
PRJNA391427	SAMN03145444	SRX2953762	SRR5753404	PacBio RS II	P6-C4 chemistry	left lung
PRJNA391427	SAMN03145444	SRX2953756	SRR5753406	PacBio RS II	P6-C4 chemistry	left lung
PRJNA391427	SAMN03145444	SRX2953760	SRR5753407	PacBio RS II	P6-C4 chemistry	left lung
PRJNA391427	SAMN03145444	SRX2953758	SRR5753408	PacBio RS II	P6-C4 chemistry	left lung
PRJNA391427	SAMN03145444	SRX2953757	SRR5753409	PacBio RS II	P6-C4 chemistry	left lung
PRJNA391427	SAMN03145444	SRX2953755	SRR5753410	PacBio RS II	P6-C4 chemistry	left lung
PRJNA391427	SAMN03145444	SRX2953754	SRR5753411	PacBio RS II	P6-C4 chemistry	left lung
PRJNA391427	SAMN03145444	SRX2953753	SRR5753412	PacBio RS II	P6-C4 chemistry	left lung
PRJNA391427	SAMN03145444	SRX2953752	SRR5753413	PacBio RS II	*P5-C3 chemistry not used in assembly	left lung
PRJNA391427	SAMN03145444	SRX2953751	SRR5753414	PacBio RS II	P6-C4 chemistry	left lung
PRJNA391427	SAMN03145444	SRX2953750	SRR5753415	PacBio RS II	P6-C4 chemistry	left lung
PRJNA391427	SAMN03145444	SRX2953749	SRR5753416	PacBio RS II	P6-C4 chemistry	left lung
PRJNA391427	SAMN03145444	SRX2953748	SRR5753417	PacBio RS II	P6-C4 chemistry	left lung
PRJNA391427	SAMN03145444	SRX2953746	SRR5753418	PacBio RS II	P6-C4 chemistry	left lung
PRJNA391427	SAMN03145444	SRX2953745	SRR5753419	PacBio RS II	P6-C4 chemistry	left lung
PRJNA391427	SAMN03145444	SRX2953744	SRR5753420	PacBio RS II	P6-C4 chemistry	left lung
PRJNA391427	SAMN03145444	SRX2953743	SRR5753421	PacBio RS II	P6-C4 chemistry	left lung
PRJNA391427	SAMN03145444	SRX2953742	SRR5753422	PacBio RS II	P6-C4 chemistry	left lung
PRJNA391427	SAMN03145444	SRX2953741	SRR5753423	PacBio RS II	P6-C4 chemistry	left lung
PRJNA391427	SAMN03145444	SRX2953740	SRR5753424	PacBio RS II	P6-C4 chemistry	left lung
PRJNA391427	SAMN03145444	SRX2953739	SRR5753425	PacBio RS II	P6-C4 chemistry	left lung
PRJNA391427	SAMN03145444	SRX2953738	SRR5753426	PacBio RS II	P6-C4 chemistry	left lung
PRJNA391427	SAMN03145444	SRX2953737	SRR5753427	PacBio RS II	P6-C4 chemistry	left lung
PRJNA391427	SAMN03145444	SRX2953736	SRR5753428	PacBio RS II	P6-C4 chemistry	left lung
PRJNA391427	SAMN03145444	SRX2953735	SRR5753429	PacBio RS II	P6-C4 chemistry	left lung
PRJNA391427	SAMN03145444	SRX2953734	SRR5753430	PacBio RS II	P6-C4 chemistry	left lung
PRJNA391427	SAMN03145444	SRX2953733	SRR5753431	PacBio RS II	P6-C4 chemistry	left lung
PRJNA391427	SAMN03145444	SRX2953732	SRR5753432	PacBio RS II	P6-C4 chemistry	left lung
PRJNA391427	SAMN03145444	SRX2953731	SRR5753433	PacBio RS II	P6-C4 chemistry	left lung
PRJNA391427	SAMN03145444	SRX2953730	SRR5753434	PacBio RS II	P6-C4 chemistry	left lung
PRJNA391427	SAMN03145444	SRX2953729	SRR5753435	PacBio RS II	P6-C4 chemistry	left lung
PRJNA391427	SAMN03145444	SRX2953728	SRR5753436	PacBio RS II	P6-C4 chemistry	left lung
PRJNA391427	SAMN03145444	SRX2953727	SRR5753437	PacBio RS II	P6-C4 chemistry	left lung
PRJNA391427	SAMN03145444	SRX2953726	SRR5753438	PacBio RS II	P6-C4 chemistry	left lung
PRJNA391427	SAMN03145444	SRX2953725	SRR5753439	PacBio RS II	P6-C4 chemistry	left lung
PRJNA391427	SAMN03145444	SRX2953724	SRR5753440	PacBio RS II	P6-C4 chemistry	left lung
PRJNA391427	SAMN03145444	SRX2953723	SRR5753441	PacBio RS II	P6-C4 chemistry	left lung
PRJNA391427	SAMN03145444	SRX2953722	SRR5753442	PacBio RS II	P6-C4 chemistry	left lung
PRJNA391427	SAMN03145444	SRX2953721	SRR5753443	PacBio RS II	P6-C4 chemistry	left lung
PRJNA391427	SAMN03145444	SRX2953720	SRR5753444	PacBio RS II	P6-C4 chemistry	left lung
PRJNA391427	SAMN03145444	SRX2953719	SRR5753445	PacBio RS II	P6-C4 chemistry	left lung
PRJNA391427	SAMN03145444	SRX2953718	SRR5753446	PacBio RS II	P6-C4 chemistry	left lung
PRJNA391427	SAMN03145444	SRX2953717	SRR5753447	PacBio RS II	P6-C4 chemistry	left lung
PRJNA391427	SAMN03145444	SRX2953716	SRR5753448	PacBio RS II	P6-C4 chemistry	left lung
PRJNA391427	SAMN03145444	SRX2953715	SRR5753449	PacBio RS II	P6-C4 chemistry	left lung
PRJNA391427	SAMN03145444	SRX2953714	SRR5753450	PacBio RS II	P6-C4 chemistry	left lung
PRJNA391427	SAMN03145444	SRX2953713	SRR5753451	PacBio RS II	P6-C4 chemistry	left lung
PRJNA391427	SAMN03145444	SRX2953712	SRR5753452	PacBio RS II	P6-C4 chemistry	left lung
PRJNA391427	SAMN03145444	SRX2953711	SRR5753453	PacBio RS II	P6-C4 chemistry	left lung
PRJNA391427	SAMN03145444	SRX2953617	SRR5753455	PacBio RS II	P6-C4 chemistry	left lung
PRJNA391427	SAMN03145444	SRX2953709	SRR5753456	PacBio RS II	P6-C4 chemistry	left lung
PRJNA391427	SAMN03145444	SRX2953707	SRR5753457	PacBio RS II	P6-C4 chemistry	left lung
PRJNA391427	SAMN03145444	SRX2953706	SRR5753458	PacBio RS II	P6-C4 chemistry	left lung
PRJNA391427	SAMN03145444	SRX2953705	SRR5753459	PacBio RS II	P6-C4 chemistry	left lung
PRJNA391427	SAMN03145444	SRX2953704	SRR5753460	PacBio RS II	P6-C4 chemistry	left lung
PRJNA391427	SAMN03145444	SRX2953703	SRR5753462	PacBio RS II	P6-C4 chemistry	left lung
PRJNA391427	SAMN03145444	SRX2953702	SRR5753463	PacBio RS II	P6-C4 chemistry	left lung
PRJNA391427	SAMN03145444	SRX2953701	SRR5753464	PacBio RS II	P6-C4 chemistry	left lung
PRJNA391427	SAMN03145444	SRX2953700	SRR5753465	PacBio RS II	P6-C4 chemistry	left lung
PRJNA391427	SAMN03145444	SRX2953698	SRR5753466	PacBio RS II	P6-C4 chemistry	left lung
PRJNA391427	SAMN03145444	SRX2953697	SRR5753467	PacBio RS II	P6-C4 chemistry	left lung
PRJNA391427	SAMN03145444	SRX2953696	SRR5753468	PacBio RS II	P6-C4 chemistry	left lung
PRJNA391427	SAMN03145444	SRX2953695	SRR5753469	PacBio RS II	P6-C4 chemistry	left lung
PRJNA391427	SAMN03145444	SRX2953694	SRR5753471	PacBio RS II	P6-C4 chemistry	left lung
PRJNA391427	SAMN03145444	SRX2953693	SRR5753472	PacBio RS II	P6-C4 chemistry	left lung
PRJNA391427	SAMN03145444	SRX2953692	SRR5753473	PacBio RS II	P6-C4 chemistry	left lung
PRJNA391427	SAMN03145444	SRX2953691	SRR5753474	PacBio RS II	P6-C4 chemistry	left lung
PRJNA391427	SAMN03145444	SRX2953689	SRR5753475	PacBio RS II	P6-C4 chemistry	left lung
PRJNA391427	SAMN03145444	SRX2953688	SRR5753476	PacBio RS II	P6-C4 chemistry	left lung
PRJNA391427	SAMN03145444	SRX2953687	SRR5753477	PacBio RS II	P6-C4 chemistry	left lung
PRJNA391427	SAMN03145444	SRX2953686	SRR5753478	PacBio RS II	P6-C4 chemistry	left lung
PRJNA391427	SAMN03145444	SRX2953685	SRR5753479	PacBio RS II	P6-C4 chemistry	left lung
PRJNA391427	SAMN03145444	SRX2953684	SRR5753480	PacBio RS II	P6-C4 chemistry	left lung
PRJNA391427	SAMN03145444	SRX2953683	SRR5753481	PacBio RS II	P6-C4 chemistry	left lung
PRJNA391427	SAMN03145444	SRX2953682	SRR5753482	PacBio RS II	P6-C4 chemistry	left lung
PRJNA391427	SAMN03145444	SRX2953681	SRR5753483	PacBio RS II	P6-C4 chemistry	left lung
PRJNA391427	SAMN03145444	SRX2953680	SRR5753484	PacBio RS II	P6-C4 chemistry	left lung
PRJNA391427	SAMN03145444	SRX2953679	SRR5753485	PacBio RS II	P6-C4 chemistry	left lung
PRJNA391427	SAMN03145444	SRX2953678	SRR5753486	PacBio RS II	P6-C4 chemistry	left lung
PRJNA391427	SAMN03145444	SRX2953677	SRR5753487	PacBio RS II	P6-C4 chemistry	left lung
PRJNA391427	SAMN03145444	SRX2953676	SRR5753488	PacBio RS II	P6-C4 chemistry	left lung
PRJNA391427	SAMN03145444	SRX2953675	SRR5753489	PacBio RS II	P6-C4 chemistry	left lung
PRJNA391427	SAMN03145444	SRX2953674	SRR5753490	PacBio RS II	P6-C4 chemistry	left lung
PRJNA391427	SAMN03145444	SRX2953673	SRR5753491	PacBio RS II	P6-C4 chemistry	left lung
PRJNA391427	SAMN03145444	SRX2953672	SRR5753492	PacBio RS II	P6-C4 chemistry	left lung
PRJNA391427	SAMN03145444	SRX2953671	SRR5753493	PacBio RS II	P6-C4 chemistry	left lung
PRJNA391427	SAMN03145444	SRX2953670	SRR5753494	PacBio RS II	P6-C4 chemistry	left lung
PRJNA391427	SAMN03145444	SRX2953669	SRR5753495	PacBio RS II	P6-C4 chemistry	left lung
PRJNA391427	SAMN03145444	SRX2953668	SRR5753496	PacBio RS II	P6-C4 chemistry	left lung
PRJNA391427	SAMN03145444	SRX2953667	SRR5753498	PacBio RS II	P6-C4 chemistry	left lung
PRJNA391427	SAMN03145444	SRX2953666	SRR5753499	PacBio RS II	P6-C4 chemistry	left lung
PRJNA391427	SAMN03145444	SRX2953665	SRR5753500	PacBio RS II	P6-C4 chemistry	left lung
PRJNA391427	SAMN03145444	SRX2953664	SRR5753501	PacBio RS II	P6-C4 chemistry	left lung
PRJNA391427	SAMN03145444	SRX2953663	SRR5753502	PacBio RS II	P6-C4 chemistry	left lung
PRJNA391427	SAMN03145444	SRX2953662	SRR5753503	PacBio RS II	P6-C4 chemistry	left lung
PRJNA391427	SAMN03145444	SRX2953661	SRR5753504	PacBio RS II	P6-C4 chemistry	left lung
PRJNA391427	SAMN03145444	SRX2953660	SRR5753505	PacBio RS II	P6-C4 chemistry	left lung
PRJNA391427	SAMN03145444	SRX2953659	SRR5753506	PacBio RS II	P6-C4 chemistry	left lung
PRJNA391427	SAMN03145444	SRX2953658	SRR5753507	PacBio RS II	P6-C4 chemistry	left lung
PRJNA391427	SAMN03145444	SRX2953657	SRR5753508	PacBio RS II	P6-C4 chemistry	left lung
PRJNA391427	SAMN03145444	SRX2953656	SRR5753509	PacBio RS II	P6-C4 chemistry	left lung
PRJNA391427	SAMN03145444	SRX2953655	SRR5753510	PacBio RS II	P6-C4 chemistry	left lung
PRJNA391427	SAMN03145444	SRX2953654	SRR5753511	PacBio RS II	P6-C4 chemistry	left lung
PRJNA391427	SAMN03145444	SRX2953653	SRR5753512	PacBio RS II	P6-C4 chemistry	left lung
PRJNA391427	SAMN03145444	SRX2953652	SRR5753513	PacBio RS II	P6-C4 chemistry	left lung
PRJNA391427	SAMN03145444	SRX2953651	SRR5753514	PacBio RS II	P6-C4 chemistry	left lung
PRJNA391427	SAMN03145444	SRX2953650	SRR5753515	PacBio RS II	P6-C4 chemistry	left lung
PRJNA391427	SAMN03145444	SRX2953649	SRR5753516	PacBio RS II	P6-C4 chemistry	left lung
PRJNA391427	SAMN03145444	SRX2953648	SRR5753517	PacBio RS II	P6-C4 chemistry	left lung
PRJNA391427	SAMN03145444	SRX2953646	SRR5753518	PacBio RS II	P6-C4 chemistry	left lung
PRJNA391427	SAMN03145444	SRX2953645	SRR5753519	PacBio RS II	P6-C4 chemistry	left lung
PRJNA391427	SAMN03145444	SRX2953644	SRR5753521	PacBio RS II	P6-C4 chemistry	left lung
PRJNA391427	SAMN03145444	SRX2953643	SRR5753522	PacBio RS II	P6-C4 chemistry	left lung
PRJNA391427	SAMN03145444	SRX2953641	SRR5753523	PacBio RS II	P6-C4 chemistry	left lung
PRJNA391427	SAMN03145444	SRX2953640	SRR5753524	PacBio RS II	P6-C4 chemistry	left lung
PRJNA391427	SAMN03145444	SRX2953639	SRR5753526	PacBio RS II	P6-C4 chemistry	left lung
PRJNA391427	SAMN03145444	SRX2953638	SRR5753527	PacBio RS II	P6-C4 chemistry	left lung
PRJNA391427	SAMN03145444	SRX2953636	SRR5753528	PacBio RS II	P6-C4 chemistry	left lung
PRJNA391427	SAMN03145444	SRX2953635	SRR5753529	PacBio RS II	P6-C4 chemistry	left lung
PRJNA391427	SAMN03145444	SRX2953634	SRR5753531	PacBio RS II	P6-C4 chemistry	left lung
PRJNA391427	SAMN03145444	SRX2953633	SRR5753532	PacBio RS II	P6-C4 chemistry	left lung
PRJNA391427	SAMN03145444	SRX2953631	SRR5753533	PacBio RS II	P6-C4 chemistry	left lung
PRJNA391427	SAMN03145444	SRX2953630	SRR5753534	PacBio RS II	P6-C4 chemistry	left lung
PRJNA391427	SAMN03145444	SRX2953629	SRR5753536	PacBio RS II	P6-C4 chemistry	left lung
PRJNA391427	SAMN03145444	SRX2953628	SRR5753537	PacBio RS II	P6-C4 chemistry	left lung
PRJNA391427	SAMN03145444	SRX2953626	SRR5753538	PacBio RS II	P6-C4 chemistry	left lung
PRJNA391427	SAMN03145444	SRX2953625	SRR5753539	PacBio RS II	P6-C4 chemistry	left lung
PRJNA391427	SAMN03145444	SRX2953624	SRR5753541	PacBio RS II	P6-C4 chemistry	left lung
PRJNA391427	SAMN03145444	SRX2953623	SRR5753542	PacBio RS II	P6-C4 chemistry	left lung
PRJNA391427	SAMN03145444	SRX2953621	SRR5753543	PacBio RS II	P6-C4 chemistry	left lung
PRJNA391427	SAMN03145444	SRX2953620	SRR5753544	PacBio RS II	P6-C4 chemistry	left lung
PRJNA391427	SAMN03145444	SRX2953619	SRR5753546	PacBio RS II	P6-C4 chemistry	left lung
PRJNA391427	SAMN03145444	SRX2953618	SRR5753547	PacBio RS II	P6-C4 chemistry	left lung
PRJNA391427	SAMN03145444	SRX2953616	SRR5753548	PacBio RS II	P6-C4 chemistry	left lung
PRJNA391427	SAMN03145444	SRX2953615	SRR5753549	PacBio RS II	P6-C4 chemistry	left lung
PRJNA391427	SAMN03145444	SRX2953614	SRR5753551	PacBio RS II	P6-C4 chemistry	left lung
PRJNA391427	SAMN03145444	SRX2953613	SRR5753552	PacBio RS II	P6-C4 chemistry	left lung
PRJNA391427	SAMN03145444	SRX2953611	SRR5753553	PacBio RS II	P6-C4 chemistry	left lung
PRJNA391427	SAMN03145444	SRX2953610	SRR5753554	PacBio RS II	P6-C4 chemistry	left lung
PRJNA391427	SAMN03145444	SRX2953609	SRR5753556	PacBio RS II	P6-C4 chemistry	left lung
PRJNA391427	SAMN03145444	SRX2953608	SRR5753557	PacBio RS II	P6-C4 chemistry	left lung
PRJNA391427	SAMN03145444	SRX2953606	SRR5753558	PacBio RS II	P6-C4 chemistry	left lung
PRJNA391427	SAMN03145444	SRX2953605	SRR5753559	PacBio RS II	P6-C4 chemistry	left lung
PRJNA391427	SAMN03145444	SRX2953604	SRR5753561	PacBio RS II	P6-C4 chemistry	left lung
PRJNA391427	SAMN03145444	SRX2953603	SRR5753562	PacBio RS II	P6-C4 chemistry	left lung
PRJNA391427	SAMN03145444	SRX2953601	SRR5753563	PacBio RS II	P6-C4 chemistry	left lung
PRJNA391427	SAMN03145444	SRX2953600	SRR5753564	PacBio RS II	P6-C4 chemistry	left lung
PRJNA391427	SAMN03145444	SRX2953599	SRR5753565	PacBio RS II	P6-C4 chemistry	left lung
PRJNA391427	SAMN03145444	SRX2953598	SRR5753566	PacBio RS II	P6-C4 chemistry	left lung
PRJNA391427	SAMN03145444	SRX2953597	SRR5753567	PacBio RS II	P6-C4 chemistry	left lung
PRJNA391427	SAMN03145444	SRX2953940	SRR5753568	PacBio RS II	P6-C4 chemistry	left lung
PRJNA391427	SAMN03145444	SRX2953787	SRR5753569	PacBio RS II	P6-C4 chemistry	left lung
PRJNA391427	SAMN03145444	SRX2953939	SRR5753570	PacBio RS II	P6-C4 chemistry	left lung
PRJNA391427	SAMN03145444	SRX2953938	SRR5753571	PacBio RS II	P6-C4 chemistry	left lung
PRJNA391427	SAMN03145444	SRX2953937	SRR5753572	PacBio RS II	P6-C4 chemistry	left lung
PRJNA391427	SAMN03145444	SRX2953936	SRR5753573	PacBio RS II	P6-C4 chemistry	left lung
PRJNA391427	SAMN03145444	SRX2953935	SRR5753574	PacBio RS II	P6-C4 chemistry	left lung
PRJNA391427	SAMN03145444	SRX2953934	SRR5753575	PacBio RS II	P6-C4 chemistry	left lung
PRJNA391427	SAMN03145444	SRX2953933	SRR5753576	PacBio RS II	P6-C4 chemistry	left lung
PRJNA391427	SAMN03145444	SRX2953932	SRR5753577	PacBio RS II	P6-C4 chemistry	left lung
PRJNA391427	SAMN03145444	SRX2953931	SRR5753578	PacBio RS II	P6-C4 chemistry	left lung
PRJNA391427	SAMN03145444	SRX2953930	SRR5753579	PacBio RS II	P6-C4 chemistry	left lung
PRJNA391427	SAMN03145444	SRX2953929	SRR5753580	PacBio RS II	P6-C4 chemistry	left lung
PRJNA391427	SAMN03145444	SRX2953928	SRR5753581	PacBio RS II	P6-C4 chemistry	left lung
PRJNA391427	SAMN03145444	SRX2953927	SRR5753582	PacBio RS II	P6-C4 chemistry	left lung
PRJNA391427	SAMN03145444	SRX2953926	SRR5753583	PacBio RS II	P6-C4 chemistry	left lung
PRJNA391427	SAMN03145444	SRX2953925	SRR5753584	PacBio RS II	P6-C4 chemistry	left lung
PRJNA391427	SAMN03145444	SRX2953924	SRR5753585	PacBio RS II	P6-C4 chemistry	left lung
PRJNA391427	SAMN03145444	SRX2953923	SRR5753586	PacBio RS II	P6-C4 chemistry	left lung
PRJNA391427	SAMN03145444	SRX2953922	SRR5753587	PacBio RS II	P6-C4 chemistry	left lung
PRJNA391427	SAMN03145444	SRX2953921	SRR5753588	PacBio RS II	P6-C4 chemistry	left lung
PRJNA391427	SAMN03145444	SRX2953920	SRR5753589	PacBio RS II	P6-C4 chemistry	left lung
PRJNA391427	SAMN03145444	SRX2953919	SRR5753590	PacBio RS II	P6-C4 chemistry	left lung
PRJNA391427	SAMN03145444	SRX2953918	SRR5753591	PacBio RS II	P6-C4 chemistry	left lung
PRJNA391427	SAMN03145444	SRX2953917	SRR5753592	PacBio RS II	P6-C4 chemistry	left lung
PRJNA391427	SAMN03145444	SRX2953916	SRR5753593	PacBio RS II	P6-C4 chemistry	left lung
PRJNA391427	SAMN03145444	SRX2953915	SRR5753594	PacBio RS II	P6-C4 chemistry	left lung
PRJNA391427	SAMN03145444	SRX2953914	SRR5753595	PacBio RS II	P6-C4 chemistry	left lung
PRJNA391427	SAMN03145444	SRX2953913	SRR5753596	PacBio RS II	P6-C4 chemistry	left lung
PRJNA391427	SAMN03145444	SRX2953912	SRR5753597	PacBio RS II	P6-C4 chemistry	left lung
PRJNA391427	SAMN03145444	SRX2953911	SRR5753598	PacBio RS II	P6-C4 chemistry	left lung
PRJNA391427	SAMN03145444	SRX2953910	SRR5753599	PacBio RS II	P6-C4 chemistry	left lung
PRJNA391427	SAMN03145444	SRX2953869	SRR5753601	PacBio RS II	P6-C4 chemistry	left lung
PRJNA391427	SAMN03145444	SRX2953908	SRR5753602	PacBio RS II	P6-C4 chemistry	left lung
PRJNA391427	SAMN03145444	SRX2953907	SRR5753604	PacBio RS II	P6-C4 chemistry	left lung
PRJNA391427	SAMN03145444	SRX2953906	SRR5753605	PacBio RS II	P6-C4 chemistry	left lung
PRJNA391427	SAMN03145444	SRX2953905	SRR5753607	PacBio RS II	P6-C4 chemistry	left lung
PRJNA391427	SAMN03145444	SRX2953904	SRR5753608	PacBio RS II	P6-C4 chemistry	left lung
PRJNA391427	SAMN03145444	SRX2953903	SRR5753609	PacBio RS II	P6-C4 chemistry	left lung
PRJNA391427	SAMN03145444	SRX2953902	SRR5753610	PacBio RS II	P6-C4 chemistry	left lung
PRJNA391427	SAMN03145444	SRX2953900	SRR5753611	PacBio RS II	P6-C4 chemistry	left lung
PRJNA391427	SAMN03145444	SRX2953899	SRR5753612	PacBio RS II	P6-C4 chemistry	left lung
PRJNA391427	SAMN03145444	SRX2953898	SRR5753613	PacBio RS II	P6-C4 chemistry	left lung
PRJNA391427	SAMN03145444	SRX2953897	SRR5753614	PacBio RS II	P6-C4 chemistry	left lung
PRJNA391427	SAMN03145444	SRX2953896	SRR5753615	PacBio RS II	P6-C4 chemistry	left lung
PRJNA391427	SAMN03145444	SRX2953895	SRR5753616	PacBio RS II	P6-C4 chemistry	left lung
PRJNA391427	SAMN03145444	SRX2953894	SRR5753617	PacBio RS II	P6-C4 chemistry	left lung
PRJNA391427	SAMN03145444	SRX2953893	SRR5753618	PacBio RS II	P6-C4 chemistry	left lung
PRJNA391427	SAMN03145444	SRX2953892	SRR5753619	PacBio RS II	P6-C4 chemistry	left lung
PRJNA391427	SAMN03145444	SRX2953891	SRR5753620	PacBio RS II	P6-C4 chemistry	left lung
PRJNA391427	SAMN03145444	SRX2953890	SRR5753621	PacBio RS II	P6-C4 chemistry	left lung
PRJNA391427	SAMN03145444	SRX2953889	SRR5753622	PacBio RS II	P6-C4 chemistry	left lung
PRJNA391427	SAMN03145444	SRX2953887	SRR5753623	PacBio RS II	P6-C4 chemistry	left lung
PRJNA391427	SAMN03145444	SRX2953886	SRR5753624	PacBio RS II	P6-C4 chemistry	left lung
PRJNA391427	SAMN03145444	SRX2953885	SRR5753625	PacBio RS II	P6-C4 chemistry	left lung
PRJNA391427	SAMN03145444	SRX2953884	SRR5753626	PacBio RS II	P6-C4 chemistry	left lung
PRJNA391427	SAMN03145444	SRX2953883	SRR5753627	PacBio RS II	*P5-C3 chemistry not used in assembly	left lung
PRJNA391427	SAMN03145444	SRX2953882	SRR5753628	PacBio RS II	P6-C4 chemistry	left lung
PRJNA391427	SAMN03145444	SRX2953881	SRR5753629	PacBio RS II	*P5-C3 chemistry not used in assembly	left lung
PRJNA391427	SAMN03145444	SRX2953880	SRR5753630	PacBio RS II	P6-C4 chemistry	left lung
PRJNA391427	SAMN03145444	SRX2953879	SRR5753631	PacBio RS II	P6-C4 chemistry	left lung
PRJNA391427	SAMN03145444	SRX2953878	SRR5753632	PacBio RS II	P6-C4 chemistry	left lung
PRJNA391427	SAMN03145444	SRX2953877	SRR5753633	PacBio RS II	P6-C4 chemistry	left lung
PRJNA391427	SAMN03145444	SRX2953876	SRR5753634	PacBio RS II	P6-C4 chemistry	left lung
PRJNA391427	SAMN03145444	SRX2953875	SRR5753635	PacBio RS II	P6-C4 chemistry	left lung
PRJNA391427	SAMN03145444	SRX2953874	SRR5753636	PacBio RS II	P6-C4 chemistry	left lung
PRJNA391427	SAMN03145444	SRX2953873	SRR5753637	PacBio RS II	P6-C4 chemistry	left lung
PRJNA391427	SAMN03145444	SRX2953872	SRR5753638	PacBio RS II	P6-C4 chemistry	left lung
PRJNA391427	SAMN03145444	SRX2953871	SRR5753639	PacBio RS II	P6-C4 chemistry	left lung
PRJNA391427	SAMN03145444	SRX2953870	SRR5753640	PacBio RS II	P6-C4 chemistry	left lung
PRJNA391427	SAMN03145444	SRX2953868	SRR5753641	PacBio RS II	P6-C4 chemistry	left lung
PRJNA391427	SAMN03145444	SRX2953867	SRR5753642	PacBio RS II	P6-C4 chemistry	left lung
PRJNA391427	SAMN03145444	SRX2953866	SRR5753643	PacBio RS II	P6-C4 chemistry	left lung
PRJNA391427	SAMN03145444	SRX2953865	SRR5753644	PacBio RS II	P6-C4 chemistry	left lung
PRJNA391427	SAMN03145444	SRX2953864	SRR5753645	PacBio RS II	P6-C4 chemistry	left lung
PRJNA391427	SAMN03145444	SRX2953863	SRR5753646	PacBio RS II	P6-C4 chemistry	left lung
PRJNA391427	SAMN03145444	SRX2953862	SRR5753647	PacBio RS II	P6-C4 chemistry	left lung
PRJNA391427	SAMN03145444	SRX2953861	SRR5753648	PacBio RS II	P6-C4 chemistry	left lung
PRJNA391427	SAMN03145444	SRX2953860	SRR5753649	PacBio RS II	P6-C4 chemistry	left lung
PRJNA391427	SAMN03145444	SRX2953859	SRR5753650	PacBio RS II	P6-C4 chemistry	left lung
PRJNA391427	SAMN03145444	SRX2953858	SRR5753651	PacBio RS II	P6-C4 chemistry	left lung
PRJNA391427	SAMN03145444	SRX2953857	SRR5753652	PacBio RS II	P6-C4 chemistry	left lung
PRJNA391427	SAMN03145444	SRX2953856	SRR5753653	PacBio RS II	P6-C4 chemistry	left lung
PRJNA391427	SAMN03145444	SRX2953855	SRR5753654	PacBio RS II	P6-C4 chemistry	left lung
PRJNA391427	SAMN03145444	SRX2953854	SRR5753655	PacBio RS II	P6-C4 chemistry	left lung
PRJNA391427	SAMN03145444	SRX2953853	SRR5753656	PacBio RS II	P6-C4 chemistry	left lung
PRJNA391427	SAMN03145444	SRX2953852	SRR5753657	PacBio RS II	P6-C4 chemistry	left lung
PRJNA391427	SAMN03145444	SRX2953851	SRR5753658	PacBio RS II	P6-C4 chemistry	left lung
PRJNA391427	SAMN03145444	SRX2953850	SRR5753659	PacBio RS II	P6-C4 chemistry	left lung
PRJNA391427	SAMN03145444	SRX2953842	SRR5753660	PacBio RS II	P6-C4 chemistry	left lung
PRJNA391427	SAMN03145444	SRX2953849	SRR5753661	PacBio RS II	P6-C4 chemistry	left lung
PRJNA391427	SAMN03145444	SRX2953848	SRR5753662	PacBio RS II	P6-C4 chemistry	left lung
PRJNA391427	SAMN03145444	SRX2953847	SRR5753663	PacBio RS II	P6-C4 chemistry	left lung
PRJNA391427	SAMN03145444	SRX2953846	SRR5753664	PacBio RS II	P6-C4 chemistry	left lung
PRJNA391427	SAMN03145444	SRX2953845	SRR5753665	PacBio RS II	P6-C4 chemistry	left lung
PRJNA391427	SAMN03145444	SRX2953844	SRR5753666	PacBio RS II	P6-C4 chemistry	left lung
PRJNA391427	SAMN03145444	SRX2953843	SRR5753667	PacBio RS II	P6-C4 chemistry	left lung
PRJNA391427	SAMN03145444	SRX2953841	SRR5753668	PacBio RS II	P6-C4 chemistry	left lung
PRJNA391427	SAMN03145444	SRX2953840	SRR5753669	PacBio RS II	P6-C4 chemistry	left lung
PRJNA391427	SAMN03145444	SRX2953839	SRR5753670	PacBio RS II	P6-C4 chemistry	left lung
PRJNA391427	SAMN03145444	SRX2953838	SRR5753671	PacBio RS II	P6-C4 chemistry	left lung
PRJNA391427	SAMN03145444	SRX2953837	SRR5753672	PacBio RS II	P6-C4 chemistry	left lung
PRJNA391427	SAMN03145444	SRX2953836	SRR5753673	PacBio RS II	P6-C4 chemistry	left lung
PRJNA391427	SAMN03145444	SRX2953835	SRR5753674	PacBio RS II	P6-C4 chemistry	left lung
PRJNA391427	SAMN03145444	SRX2953834	SRR5753675	PacBio RS II	P6-C4 chemistry	left lung
PRJNA391427	SAMN03145444	SRX2953833	SRR5753676	PacBio RS II	P6-C4 chemistry	left lung
PRJNA391427	SAMN03145444	SRX2953832	SRR5753677	PacBio RS II	P6-C4 chemistry	left lung
PRJNA391427	SAMN03145444	SRX2953831	SRR5753678	PacBio RS II	P6-C4 chemistry	left lung
PRJNA391427	SAMN03145444	SRX2953830	SRR5753679	PacBio RS II	P6-C4 chemistry	left lung
PRJNA391427	SAMN03145444	SRX2953829	SRR5753680	PacBio RS II	P6-C4 chemistry	left lung
PRJNA391427	SAMN03145444	SRX2953828	SRR5753681	PacBio RS II	P6-C4 chemistry	left lung
PRJNA391427	SAMN03145444	SRX2953827	SRR5753682	PacBio RS II	P6-C4 chemistry	left lung
PRJNA391427	SAMN03145444	SRX2953826	SRR5753683	PacBio RS II	P6-C4 chemistry	left lung
PRJNA391427	SAMN03145444	SRX2953825	SRR5753684	PacBio RS II	P6-C4 chemistry	left lung
PRJNA391427	SAMN03145444	SRX2953824	SRR5753685	PacBio RS II	P6-C4 chemistry	left lung
PRJNA391427	SAMN03145444	SRX2953823	SRR5753686	PacBio RS II	P6-C4 chemistry	left lung
PRJNA391427	SAMN03145444	SRX2953822	SRR5753687	PacBio RS II	P6-C4 chemistry	left lung
PRJNA391427	SAMN03145444	SRX2953821	SRR5753688	PacBio RS II	P6-C4 chemistry	left lung
PRJNA391427	SAMN03145444	SRX2953820	SRR5753689	PacBio RS II	P6-C4 chemistry	left lung
PRJNA391427	SAMN03145444	SRX2953819	SRR5753690	PacBio RS II	P6-C4 chemistry	left lung
PRJNA391427	SAMN03145444	SRX2953818	SRR5753691	PacBio RS II	P6-C4 chemistry	left lung
PRJNA391427	SAMN03145444	SRX2953817	SRR5753692	PacBio RS II	P6-C4 chemistry	left lung
PRJNA391427	SAMN03145444	SRX2953816	SRR5753693	PacBio RS II	P6-C4 chemistry	left lung
PRJNA391427	SAMN03145444	SRX2953815	SRR5753694	PacBio RS II	P6-C4 chemistry	left lung
PRJNA391427	SAMN03145444	SRX2953814	SRR5753695	PacBio RS II	P6-C4 chemistry	left lung
PRJNA391427	SAMN03145444	SRX2953813	SRR5753696	PacBio RS II	P6-C4 chemistry	left lung
PRJNA391427	SAMN03145444	SRX2953812	SRR5753697	PacBio RS II	P6-C4 chemistry	left lung
PRJNA391427	SAMN03145444	SRX2953811	SRR5753698	PacBio RS II	P6-C4 chemistry	left lung
PRJNA391427	SAMN03145444	SRX2953810	SRR5753699	PacBio RS II	P6-C4 chemistry	left lung
PRJNA391427	SAMN03145444	SRX2953809	SRR5753700	PacBio RS II	P6-C4 chemistry	left lung
PRJNA391427	SAMN03145444	SRX2953808	SRR5753701	PacBio RS II	P6-C4 chemistry	left lung
PRJNA391427	SAMN03145444	SRX2953807	SRR5753702	PacBio RS II	P6-C4 chemistry	left lung
PRJNA391427	SAMN03145444	SRX2953781	SRR5753703	PacBio RS II	P6-C4 chemistry	left lung
PRJNA391427	SAMN03145444	SRX2953800	SRR5753706	PacBio RS II	P6-C4 chemistry	left lung
PRJNA391427	SAMN03145444	SRX2953804	SRR5753707	PacBio RS II	P6-C4 chemistry	left lung
PRJNA391427	SAMN03145444	SRX2953802	SRR5753708	PacBio RS II	P6-C4 chemistry	left lung
PRJNA391427	SAMN03145444	SRX2953801	SRR5753709	PacBio RS II	P6-C4 chemistry	left lung
PRJNA391427	SAMN03145444	SRX2953799	SRR5753710	PacBio RS II	P6-C4 chemistry	left lung
PRJNA391427	SAMN03145444	SRX2953798	SRR5753711	PacBio RS II	P6-C4 chemistry	left lung
PRJNA391427	SAMN03145444	SRX2953797	SRR5753712	PacBio RS II	P6-C4 chemistry	left lung
PRJNA391427	SAMN03145444	SRX2953796	SRR5753713	PacBio RS II	P6-C4 chemistry	left lung
PRJNA391427	SAMN03145444	SRX2953795	SRR5753714	PacBio RS II	P6-C4 chemistry	left lung
PRJNA391427	SAMN03145444	SRX2953794	SRR5753715	PacBio RS II	P6-C4 chemistry	left lung
PRJNA391427	SAMN03145444	SRX2953793	SRR5753716	PacBio RS II	P6-C4 chemistry	left lung
PRJNA391427	SAMN03145444	SRX2953792	SRR5753717	PacBio RS II	P6-C4 chemistry	left lung
PRJNA391427	SAMN03145444	SRX2953791	SRR5753718	PacBio RS II	P6-C4 chemistry	left lung
PRJNA391427	SAMN03145444	SRX2953790	SRR5753719	PacBio RS II	P6-C4 chemistry	left lung
PRJNA391427	SAMN03145444	SRX2953789	SRR5753720	PacBio RS II	P6-C4 chemistry	left lung
PRJNA391427	SAMN03145444	SRX2953788	SRR5753721	PacBio RS II	P6-C4 chemistry	left lung
PRJNA294306	SAMN04019631	SRX1177184	SRR2226514	HiSeq 2500	Pilon correction	MISSING
PRJNA294306	SAMN04019625	SRX1177177	SRR2226524	Genome Analyzer II	Pilon correction	MISSING

## Sheet: RNA
BioProject	BioSample	Experiment	Run	Title	Instrument
PRJNA386670	SAMN06621975	SRX2830441	SRR5571258	Iso-Seq of Bos taurus: Dominette hypothalamus	PacBio RS II
PRJNA386670	SAMN06621977	SRX2830434	SRR5571265	Iso-Seq of Bos taurus: Dominette medulla oblongata	PacBio RS II
PRJNA386670	SAMN06621976	SRX2830436	SRR5571263	Iso-Seq of Bos taurus: Dominette thalamus	PacBio RS II
PRJNA386670	SAMN03145442	SRX2830438	SRR5571261	Iso-Seq of Bos taurus: Dominette lymph node	PacBio RS II
PRJNA386670	SAMN03145437	SRX2830445	SRR5571254	Iso-Seq of Bos taurus: Dominette cerebral cortex	PacBio RS II
PRJNA386670	SAMN03145449	SRX2830443	SRR5571256	Iso-Seq of Bos taurus: Dominette temporal cortex	PacBio RS II
PRJNA386670	SAMN03145444	SRX2830435	SRR5571264	Iso-Seq of Bos taurus: Dominette lung	PacBio RS II
PRJNA386670	SAMN03145450	SRX2965250	SRR5765709	Iso-Seq of Bos taurus: Dominette ventricle	PacBio RS II
PRJNA386670	SAMN03145456	SRX2938400	SRR5721697	Iso-Seq of Bos taurus: Dominette atrium	PacBio RS II
PRJNA386670	SAMN03145415	SRX2965251	SRR5765708	Iso-Seq of Bos taurus: Dominette aorta	PacBio RS II
PRJNA386670	SAMN03145427	SRX2830439	SRR5571260	Iso-Seq of Bos taurus: Dominette liver	PacBio RS II
PRJNA386670	SAMN03145458	SRX2965249	SRR5765710	Iso-Seq of Bos taurus: Dominette uterine myometrium	PacBio RS II
PRJNA386670	SAMN03145447	SRX2938398	SRR5721699	Iso-seq of Bos taurus: Dominette mammary gland	PacBio RS II
PRJNA386670	SAMN03145453	SRX2830444	SRR5571255	Iso-Seq of Bos taurus: Dominette longissimus dorsi	PacBio RS II
PRJNA386670	SAMN03145498	SRX2938401	SRR5721696	Iso-Seq of Bos taurus: Dominette abomasum	PacBio RS II
PRJNA386670	SAMN03145494	SRX2938403	SRR5721694	Iso-Seq of Bos taurus: Dominette omasum	PacBio RS II
PRJNA386670	SAMN03145499	SRX2830440	SRR5571259	Iso-Seq of Bos taurus: Dominette jejunum	PacBio RS II
PRJNA386670	SAMN03145467	SRX2965252	SRR5765707	Iso-Seq of Bos taurus: Dominette rumen	PacBio RS II
PRJNA386670	SAMN03145472	SRX2938402	SRR5721695	Iso-Seq of Bos taurus: Dominette reticulum	PacBio RS II
PRJNA386670	SAMN03145491	SRX2830442	SRR5571257	Iso-Seq of Bos taurus: SuperBull 99375 testis	PacBio RS II
PRJNA386670	SAMN03145432	SRX2830437	SRR5571262	Iso-Seq of Bos taurus: Dominette subcutaneous fat	PacBio RS II
PRJNA386670	SAMN03145482	SRX2938399	SRR5721698	Iso-seq of Bos taurus: Dominette duodenum	PacBio RS II
PRJNA434299	SAMN08551594	SRX3735486	SRR6764281	Iso-Seq of Bos taurus: Holstein lactating mammary gland	Sequel
PRJNA379574	SAMN03145498	SRX2658642	SRR5363157	Stranded RNA-seq of Bos taurus: Dominette abomasum	NextSeq 500
PRJNA379574	SAMN03145448	SRX2658641	SRR5363156	Stranded RNA-seq of Bos taurus: Dominette anterior pituitary	NextSeq 500
PRJNA379574	SAMN03145415	SRX2658640	SRR5363155	Stranded RNA-seq of Bos taurus: Dominette aorta	NextSeq 500
PRJNA379574	SAMN03145456	SRX2658639	SRR5363154	Stranded RNA-seq of Bos taurus: Dominette atrium	NextSeq 500
PRJNA379574	SAMN03145477	SRX2658638	SRR5363153	Stranded RNA-seq of Bos taurus: Dominette bone marrow	NextSeq 500
PRJNA379574	SAMN03145431	SRX2658637	SRR5363152	Stranded RNA-seq of Bos taurus: Dominette cerebellum	NextSeq 500
PRJNA379574	SAMN03145482	SRX2658636	SRR5363151	Stranded RNA-seq of Bos taurus: Dominette duodenum	NextSeq 500
PRJNA379574	SAMN03145443	SRX2658635	SRR5363150	Stranded RNA-seq of Bos taurus: Dominette frontal cortex	NextSeq 500
PRJNA379574	SAMN06621975	SRX2658634	SRR5363149	Stranded RNA-seq of Bos taurus: Dominette hypothalamus	NextSeq 500
PRJNA379574	SAMN03145438	SRX2658633	SRR5363148	Stranded RNA-seq of Bos taurus: Dominette KPH fat	NextSeq 500
PRJNA379574	SAMN03145444	SRX2658632	SRR5363147	Stranded RNA-seq of Bos taurus: Dominette lung	NextSeq 500
PRJNA379574	SAMN03145442	SRX2658631	SRR5363146	Stranded RNA-seq of Bos taurus: Dominette lymph node	NextSeq 500
PRJNA379574	SAMN03145447	SRX2658630	SRR5363145	Stranded RNA-seq of Bos taurus: Dominette mammary gland	NextSeq 500
PRJNA379574	SAMN06621977	SRX2658629	SRR5363144	Stranded RNA-seq of Bos taurus: Dominette medulla oblongata	NextSeq 500
PRJNA379574	SAMN03145424	SRX2658628	SRR5363143	Stranded RNA-seq of Bos taurus: Dominette nasal mucosa	NextSeq 500
PRJNA379574	SAMN03145494	SRX2658627	SRR5363142	Stranded RNA-seq of Bos taurus: Dominette omasum	NextSeq 500
PRJNA379574	SAMN03145472	SRX2658626	SRR5363141	Stranded RNA-seq of Bos taurus: Dominette reticulum	NextSeq 500
PRJNA379574	SAMN03145467	SRX2658625	SRR5363140	Stranded RNA-seq of Bos taurus: Dominette rumen	NextSeq 500
PRJNA379574	SAMN03145432	SRX2658624	SRR5363139	Stranded RNA-seq of Bos taurus: Dominette subcutaneous fat	NextSeq 500
PRJNA379574	SAMN03145449	SRX2658623	SRR5363138	Stranded RNA-seq of Bos taurus: Dominette temporal cortex	NextSeq 500
PRJNA379574	SAMN06621976	SRX2658621	SRR5363136	Stranded RNA-seq of Bos taurus: Dominette thalamus	NextSeq 500
PRJNA379574	SAMN03145458	SRX2658620	SRR5363135	Stranded RNA-seq of Bos taurus: Dominette uterine myometrium	NextSeq 500
PRJNA379574	SAMN03145450	SRX2658619	SRR5363134	Stranded RNA-seq of Bos taurus: Dominette ventricle	NextSeq 500
PRJNA379574	SAMN03145491	SRX2658622	SRR5363137	Stranded RNA-seq of Bos taurus: SuperBull 99375 testis	NextSeq 500
PRJNA263600	SAMN03145498	SRX748024	SRR1640176	Dominette Abomasum (LJA274)	HiSeq 2000
PRJNA263600	SAMN03145426	SRX747745	SRR1638904	Dominette adrenal (LJA230)	HiSeq 2000
PRJNA263600	SAMN03145428	SRX747759	SRR1639215	Dominette ampula (contralateral to CL) (LJA252a)	HiSeq 2000
PRJNA263600	SAMN03145422	SRX747735	SRR1638793	Dominette ampula (ipsilateral to CL) (LJA251)	HiSeq 2000
PRJNA263600	SAMN03145448	SRX747830	SRR1639250	Dominette anterior pituitary (LJA206)	HiSeq 2000
PRJNA263600	SAMN03145415	SRX747721	SRR1638784	Dominette aorta (LJA237)	HiSeq 2000
PRJNA263600	SAMN03145461	SRX747843	SRR1639754	Dominette Ascending colon (LJA276)	HiSeq 2000
PRJNA263600	SAMN03145456	SRX747838	SRR1639688	Dominette atrium (LJA236)	HiSeq 2000
PRJNA263600	SAMN03145460	SRX747842	SRR1639750	Dominette Biceps femoris (bottom/outside round) (LJA266)	HiSeq 2000
PRJNA263600	SAMN03145435	SRX747813	SRR1639235	Dominette bladder (LJA261)	HiSeq 2000
PRJNA263600	SAMN03145477	SRX747894	SRR1640064	Dominette Bone Marrow (LJA287)	HiSeq 2000
PRJNA263600	SAMN03145471	SRX747865	SRR1640006	Dominette Caecum (LJA178)	HiSeq 2000
PRJNA263600	SAMN03145483	SRX747900	SRR1640110	Dominette Cancer Eye (LJA288)	HiSeq 2000
PRJNA263600	SAMN03145431	SRX747766	SRR1639216	Dominette cerebellum (LJA217)	HiSeq 2000
PRJNA263600	SAMN03145417	SRX747724	SRR1638786	Dominette cervical lining (LJA258)	HiSeq 2000
PRJNA263600	SAMN03145445	SRX747827	SRR1639246	Dominette corpus luteum (LJA244)	HiSeq 2000
PRJNA263600	SAMN03145437	SRX747817	SRR1639237	Dominette derebral cortex (LJA218)	HiSeq 2000
PRJNA263600	SAMN03145466	SRX747849	SRR1639781	Dominette Descending Colon (LJA277)	HiSeq 2000
PRJNA263600	SAMN03145439	SRX747821	SRR1639239	Dominette diaphragm (LJA243)	HiSeq 2000
PRJNA263600	SAMN03145482	SRX747899	SRR1640091	Dominette Duodenum (LJA280)	HiSeq 2000
PRJNA263600	SAMN03145421	SRX747732	SRR1638791	Dominette esophagus (LJA239)	HiSeq 2000
PRJNA263600	SAMN03145473	SRX747889	SRR1640015	Dominette follicle 1 and SuperBull 99375 tail of epididymus (LJA294-LJA161)	HiSeq 2000
PRJNA263600	SAMN03145478	SRX747895	SRR1640065	Dominette follicle 2 (LJA295)	HiSeq 2000
PRJNA263600	SAMN03145484	SRX747902	SRR1640112	Dominette follicle 4 (LJA296)	HiSeq 2000
PRJNA263600	SAMN03145423	SRX747737	SRR1638794	Dominette fornix vagina (LJA259)	HiSeq 2000
PRJNA263600	SAMN03145443	SRX747825	SRR1639244	Dominette frontal cortex (LJA219)	HiSeq 2000
PRJNA263600	SAMN03145433	SRX747810	SRR1639233	Dominette gall bladder (LJA241)	HiSeq 2000
PRJNA263600	SAMN03145470	SRX747864	SRR1640001	Dominette Gluteus medius (top sirloin) (LJA268)	HiSeq 2000
PRJNA263600	SAMN03145488	SRX747929	SRR1640121	Dominette Ileum (LJA281)	HiSeq 2000
PRJNA263600	SAMN03145452	SRX747834	SRR1639671	Dominette Infundibulum (contralateral to CL) (LJA256)	HiSeq 2000
PRJNA263600	SAMN03145446	SRX747828	SRR1639247	Dominette infundibulum (ipsilateral to CL) (LJA255)	HiSeq 2000
PRJNA263600	SAMN03145418	SRX747725	SRR1638787	Dominette internal tongue muscle	HiSeq 2000
PRJNA263600	SAMN03145440	SRX747822	SRR1639240	Dominette isthmus (contralateral to CL) (LJA254)	HiSeq 2000
PRJNA263600	SAMN03145434	SRX747812	SRR1639234	Dominette isthmus (ipsilateral to CL) (LJA253)	HiSeq 2000
PRJNA263600	SAMN03145499	SRX748031	SRR1640178	Dominette Jejunum (LJA283)	HiSeq 2000
PRJNA263600	SAMN03145414	SRX747719	SRR1638783	Dominette kidney cortex (LJA228)	HiSeq 2000
PRJNA263600	SAMN03145420	SRX747730	SRR1638788	Dominette kidney medulla (LJA229)	HiSeq 2000
PRJNA263600	SAMN03145438	SRX747820	SRR1639238	Dominette KPH fat (LJA233)	HiSeq 2000
PRJNA263600	SAMN03145430	SRX747764	SRR1638909	Dominette larynx cartilage (LJA204a)	HiSeq 2000
PRJNA263600	SAMN03145444	SRX747826	SRR1639245	Dominette left lung (LJA234b)	HiSeq 2000
PRJNA263600	SAMN03145427	SRX747758	SRR1638906	Dominette liver (LJA240)	HiSeq 2000
PRJNA263600	SAMN03145453	SRX747835	SRR1639672	Dominette Longissimus dorsi (ribeye/loin) (LJA264)	HiSeq 2000
PRJNA263600	SAMN03145495	SRX747999	SRR1640159	Dominette lower tongue (LJA290)	HiSeq 2000
PRJNA263600	SAMN03145442	SRX747824	SRR1639242	Dominette lymph node (LJA205)	HiSeq 2000
PRJNA263600	SAMN03145447	SRX747829	SRR1639249	Dominette mammary gland (LJA263)	HiSeq 2000
PRJNA263600	SAMN03145463	SRX747845	SRR1639766	Dominette mammary gland fat and SuperBull 99375 vesicular gland (LJA292a-LJA159)	HiSeq 2000
PRJNA263600	SAMN03145500	SRX748038	SRR1640186	Dominette mesenteric lymph node (LJA291)	HiSeq 2000
PRJNA263600	SAMN03145424	SRX747739	SRR1638830	Dominette nasal mucosa (LJA203)	HiSeq 2000
PRJNA263600	SAMN03145468	SRX747851	SRR1639791	Dominette normal outer eye layer 1 cm from cancer eye and SuperBull 99375 bulbourethral gland (LJA 293-LJA160)	HiSeq 2000
PRJNA263600	SAMN03145494	SRX747983	SRR1640145	Dominette Omasum	HiSeq 2000
PRJNA263600	SAMN03145425	SRX747741	SRR1638889	Dominette pigment epithelium eye (LJA215)	HiSeq 2000
PRJNA263600	SAMN03145455	SRX747837	SRR1639683	Dominette pons (LJA224)	HiSeq 2000
PRJNA263600	SAMN03145454	SRX747836	SRR1639687	Dominette posterior pituitary (LJA207)	HiSeq 2000
PRJNA263600	SAMN03145481	SRX747898	SRR1640088	Dominette Rectus femoris (center of the knuckle/sirloin tip) (LJA271)	HiSeq 2000
PRJNA263600	SAMN03145472	SRX747877	SRR1640010	Dominette Reticulum (LJA286)	HiSeq 2000
PRJNA263600	SAMN03145467	SRX747850	SRR1639784	Dominette Rumen (LJA285)	HiSeq 2000
PRJNA263600	SAMN03145462	SRX747844	SRR1639759	Dominette Rumen Papillae (LJA184)	HiSeq 2000
PRJNA263600	SAMN03145413	SRX747717	SRR1638782	Dominette salivary gland (LJA209a)	HiSeq 2000
PRJNA263600	SAMN03145475	SRX747892	SRR1640022	Dominette Semimembranosus (top/inside round) (LJA270)	HiSeq 2000
PRJNA263600	SAMN03145459	SRX747841	SRR1639712	Dominette Semitendinosus (eye of round) (LJA265)	HiSeq 2000
PRJNA263600	SAMN03145419	SRX747728	SRR1638907	Dominette SME (LJA212)	HiSeq 2000
PRJNA263600	SAMN03145476	SRX747893	SRR1640038	Dominette Spleen (LJA279)	HiSeq 2000
PRJNA263600	SAMN03145432	SRX747808	SRR1639217	Dominette sub-cutaneous fat (LJA232a)	HiSeq 2000
PRJNA263600	SAMN03145493	SRX747977	SRR1640163	Dominette Supraspinatus (mock tender from shoulder) (LJA273)	HiSeq 2000
PRJNA263600	SAMN03145449	SRX747831	SRR1639276	Dominette temperal cortex (LJA220)	HiSeq 2000
PRJNA263600	SAMN03145497	SRX748018	SRR1640174	Dominette thalamus and Dominette's male fetus testis (LJA 222-LJA168)	HiSeq 2000
PRJNA263600	SAMN03145436	SRX747816	SRR1639236	Dominette trachea (LJA204b)	HiSeq 2000
PRJNA263600	SAMN03145487	SRX747921	SRR1640118	Dominette Triceps brachii (LJA272)	HiSeq 2000
PRJNA263600	SAMN03145429	SRX747761	SRR1638908	Dominette ureter (LJA260)	HiSeq 2000
PRJNA263600	SAMN03145441	SRX747823	SRR1639241	Dominette urethra (LJA262)	HiSeq 2000
PRJNA263600	SAMN03145451	SRX747833	SRR1639670	Dominette uterine endometrium - caruncular (contralateral to CL) (LJA2248)	HiSeq 2000
PRJNA263600	SAMN03145416	SRX747722	SRR1638785	Dominette uterine endometrium - intercaruncular (contralateral to CL) (LJA250a)	HiSeq 2000
PRJNA263600	SAMN03145457	SRX747839	SRR1639690	Dominette uterine endometrium - intercaruncular (ipsilateral to CL) (LJA249)	HiSeq 2000
PRJNA263600	SAMN03145458	SRX747840	SRR1639708	Dominette uterine myometrium (LJA257)	HiSeq 2000
PRJNA263600	SAMN03145450	SRX747832	SRR1639668	Dominette ventricle (LJA235)	HiSeq 2000
PRJNA263600	SAMN03145489	SRX747935	SRR1640124	Dominette white blood cells (LJA289)	HiSeq 2000
PRJNA263600	SAMN03145412	SRX747713	SRR1635852	Dominette, superficial tongue (LJA201)	HiSeq 2000
PRJNA263600	SAMN03145474	SRX747890	SRR1640018	Dominette's daughter anterior eye (LJA28)	HiSeq 2000
PRJNA263600	SAMN03145465	SRX747847	SRR1639779	Dominette's daughter Infraspinatus (top blade or flat iron from shoulder) (LJA267a)	HiSeq 2000
PRJNA263600	SAMN03145464	SRX747846	SRR1639777	Dominette's daughter midbrain (LJA28)	HiSeq 2000
PRJNA263600	SAMN03145480	SRX747897	SRR1640068	Dominette's daughter thyroid (LJA48)	HiSeq 2000
PRJNA263600	SAMN03145492	SRX747970	SRR1640142	Dominette's male fetus Diencephalon (LJA96)	HiSeq 2000
PRJNA263600	SAMN03145486	SRX747904	SRR1640117	Dominette's male fetus Hippocampus (LJA81)	HiSeq 2000
PRJNA263600	SAMN03145485	SRX747903	SRR1640114	SuperBull 99375 caput epididymis (LJA163)	HiSeq 2000
PRJNA263600	SAMN03145490	SRX747946	SRR1640126	SuperBull 99375 choroid plexus (LJA156)	HiSeq 2000
PRJNA263600	SAMN03145479	SRX747896	SRR1640067	SuperBull 99375 corpos epididymis (LJA162)	HiSeq 2000
PRJNA263600	SAMN03145496	SRX748006	SRR1640165	SuperBull 99375 prostate (LJA157)	HiSeq 2000
PRJNA263600	SAMN03145502	SRX748053	SRR1640192	SuperBull 99375 spinal column (LJA166)	HiSeq 2000
PRJNA263600	SAMN03145491	SRX747953	SRR1640128	SuperBull 99375 testis (LJA167)	HiSeq 2000
PRJNA263600	SAMN03145501	SRX748047	SRR1640191	SuperBull 99375 vas deferens (LJA158)	HiSeq 2000
PRJNA294306	SAMN04019649	SRX1177202	SRR2226603	RNA-seq for L1 DOMINETTE 01449 (reg:42190680): Sample HFD.33604.54523	HiSeq 2000
PRJNA294306	SAMN04019649	SRX1177202	SRR2226604	RNA-seq for L1 DOMINETTE 01449 (reg:42190680): Sample HFD.33604.54523	HiSeq 2000
PRJNA294306	SAMN04019649	SRX1177202	SRR2226605	RNA-seq for L1 DOMINETTE 01449 (reg:42190680): Sample HFD.33604.54523	HiSeq 2000
PRJNA294306	SAMN04019648	SRX1177201	SRR2226606	RNA-seq for L1 DOMINETTE 01449 (reg:42190680): Sample HFD.33604.54522	HiSeq 2000
PRJNA294306	SAMN04019648	SRX1177201	SRR2226607	RNA-seq for L1 DOMINETTE 01449 (reg:42190680): Sample HFD.33604.54522	HiSeq 2000
PRJNA294306	SAMN04019648	SRX1177201	SRR2226608	RNA-seq for L1 DOMINETTE 01449 (reg:42190680): Sample HFD.33604.54522	HiSeq 2000
PRJNA294306	SAMN04019647	SRX1177200	SRR2226609	RNA-seq for L1 DOMINETTE 01449 (reg:42190680): Sample HFD.33604.54520	HiSeq 2000
PRJNA294306	SAMN04019647	SRX1177200	SRR2226610	RNA-seq for L1 DOMINETTE 01449 (reg:42190680): Sample HFD.33604.54520	HiSeq 2000
PRJNA294306	SAMN04019647	SRX1177200	SRR2226611	RNA-seq for L1 DOMINETTE 01449 (reg:42190680): Sample HFD.33604.54520	HiSeq 2000
PRJNA294306	SAMN04019646	SRX1177199	SRR2226612	RNA-seq for L1 DOMINETTE 01449 (reg:42190680): Sample HFD.33604.54518	HiSeq 2000
PRJNA294306	SAMN04019646	SRX1177199	SRR2226613	RNA-seq for L1 DOMINETTE 01449 (reg:42190680): Sample HFD.33604.54518	HiSeq 2000
PRJNA294306	SAMN04019646	SRX1177199	SRR2226614	RNA-seq for L1 DOMINETTE 01449 (reg:42190680): Sample HFD.33604.54518	HiSeq 2000
PRJNA294306	SAMN04019645	SRX1177198	SRR2226615	RNA-seq for L1 DOMINETTE 01449 (reg:42190680): Sample HFD.33604.54517	HiSeq 2000
PRJNA294306	SAMN04019645	SRX1177198	SRR2226616	RNA-seq for L1 DOMINETTE 01449 (reg:42190680): Sample HFD.33604.54517	HiSeq 2000
PRJNA294306	SAMN04019645	SRX1177198	SRR2226617	RNA-seq for L1 DOMINETTE 01449 (reg:42190680): Sample HFD.33604.54517	HiSeq 2000
PRJNA294306	SAMN04019644	SRX1177197	SRR2226618	RNA-seq for L1 DOMINETTE 01449 (reg:42190680): Sample HFD.33604.54516	HiSeq 2000
PRJNA294306	SAMN04019644	SRX1177197	SRR2226619	RNA-seq for L1 DOMINETTE 01449 (reg:42190680): Sample HFD.33604.54516	HiSeq 2000
PRJNA294306	SAMN04019644	SRX1177197	SRR2226620	RNA-seq for L1 DOMINETTE 01449 (reg:42190680): Sample HFD.33604.54516	HiSeq 2000
PRJNA294306	SAMN04019643	SRX1177196	SRR2226621	RNA-seq for L1 DOMINETTE 01449 (reg:42190680): Sample HFD.33604.54515	HiSeq 2000
PRJNA294306	SAMN04019643	SRX1177196	SRR2226622	RNA-seq for L1 DOMINETTE 01449 (reg:42190680): Sample HFD.33604.54515	HiSeq 2000
PRJNA294306	SAMN04019643	SRX1177196	SRR2226623	RNA-seq for L1 DOMINETTE 01449 (reg:42190680): Sample HFD.33604.54515	HiSeq 2000
PRJNA294306	SAMN04019642	SRX1177195	SRR2226624	RNA-seq for L1 DOMINETTE 01449 (reg:42190680): Sample HFD.33604.54514	HiSeq 2000
PRJNA294306	SAMN04019642	SRX1177195	SRR2226625	RNA-seq for L1 DOMINETTE 01449 (reg:42190680): Sample HFD.33604.54514	HiSeq 2000
PRJNA294306	SAMN04019642	SRX1177195	SRR2226626	RNA-seq for L1 DOMINETTE 01449 (reg:42190680): Sample HFD.33604.54514	HiSeq 2000
PRJNA294306	SAMN04019641	SRX1177194	SRR2226627	RNA-seq for L1 DOMINETTE 01449 (reg:42190680): Sample HFD.33604.54513	HiSeq 2000
PRJNA294306	SAMN04019641	SRX1177194	SRR2226628	RNA-seq for L1 DOMINETTE 01449 (reg:42190680): Sample HFD.33604.54513	HiSeq 2000
PRJNA294306	SAMN04019641	SRX1177194	SRR2226629	RNA-seq for L1 DOMINETTE 01449 (reg:42190680): Sample HFD.33604.54513	HiSeq 2000
PRJNA294306	SAMN04019640	SRX1177193	SRR2226630	RNA-seq for L1 DOMINETTE 01449 (reg:42190680): Sample HFD.33604.54512	HiSeq 2000
PRJNA294306	SAMN04019640	SRX1177193	SRR2226631	RNA-seq for L1 DOMINETTE 01449 (reg:42190680): Sample HFD.33604.54512	HiSeq 2000
PRJNA294306	SAMN04019640	SRX1177193	SRR2226632	RNA-seq for L1 DOMINETTE 01449 (reg:42190680): Sample HFD.33604.54512	HiSeq 2000
PRJNA294306	SAMN04019639	SRX1177192	SRR2226633	RNA-seq for L1 DOMINETTE 01449 (reg:42190680): Sample HFD.33604.54511	HiSeq 2000
PRJNA294306	SAMN04019639	SRX1177192	SRR2226634	RNA-seq for L1 DOMINETTE 01449 (reg:42190680): Sample HFD.33604.54511	HiSeq 2000
PRJNA294306	SAMN04019639	SRX1177192	SRR2226635	RNA-seq for L1 DOMINETTE 01449 (reg:42190680): Sample HFD.33604.54511	HiSeq 2000
PRJNA294306	SAMN04019638	SRX1177191	SRR2226636	RNA-seq for L1 DOMINETTE 01449 (reg:42190680): Sample HFD.33604.54510	HiSeq 2000
PRJNA294306	SAMN04019638	SRX1177191	SRR2226637	RNA-seq for L1 DOMINETTE 01449 (reg:42190680): Sample HFD.33604.54510	HiSeq 2000
PRJNA294306	SAMN04019638	SRX1177191	SRR2226638	RNA-seq for L1 DOMINETTE 01449 (reg:42190680): Sample HFD.33604.54510	HiSeq 2000
PRJNA294306	SAMN04019637	SRX1177190	SRR2226639	RNA-seq for L1 DOMINETTE 01449 (reg:42190680): Sample HFD.33604.54509	HiSeq 2000
PRJNA294306	SAMN04019637	SRX1177190	SRR2226640	RNA-seq for L1 DOMINETTE 01449 (reg:42190680): Sample HFD.33604.54509	HiSeq 2000
PRJNA294306	SAMN04019637	SRX1177190	SRR2226641	RNA-seq for L1 DOMINETTE 01449 (reg:42190680): Sample HFD.33604.54509	HiSeq 2000
PRJNA294306	SAMN04019636	SRX1177189	SRR2226642	RNA-seq for L1 DOMINETTE 01449 (reg:42190680): Sample HFD.33604.54507	HiSeq 2000
PRJNA294306	SAMN04019636	SRX1177189	SRR2226643	RNA-seq for L1 DOMINETTE 01449 (reg:42190680): Sample HFD.33604.54507	HiSeq 2000
PRJNA294306	SAMN04019636	SRX1177189	SRR2226644	RNA-seq for L1 DOMINETTE 01449 (reg:42190680): Sample HFD.33604.54507	HiSeq 2000
PRJNA294306	SAMN04019635	SRX1177188	SRR2226645	RNA-seq for L1 DOMINETTE 01449 (reg:42190680): Sample HFD.33604.54506	HiSeq 2000
PRJNA294306	SAMN04019635	SRX1177188	SRR2226646	RNA-seq for L1 DOMINETTE 01449 (reg:42190680): Sample HFD.33604.54506	HiSeq 2000
PRJNA294306	SAMN04019635	SRX1177188	SRR2226647	RNA-seq for L1 DOMINETTE 01449 (reg:42190680): Sample HFD.33604.54506	HiSeq 2000
PRJNA294306	SAMN04019634	SRX1177187	SRR2226648	RNA-seq for L1 DOMINETTE 01449 (reg:42190680): Sample HFD.33604.54502	HiSeq 2000
PRJNA294306	SAMN04019634	SRX1177187	SRR2226649	RNA-seq for L1 DOMINETTE 01449 (reg:42190680): Sample HFD.33604.54502	HiSeq 2000
PRJNA294306	SAMN04019634	SRX1177187	SRR2226650	RNA-seq for L1 DOMINETTE 01449 (reg:42190680): Sample HFD.33604.54502	HiSeq 2000
PRJNA305942	SAMN04335739	SRX1481222	SRR3050071	Bos taurus white blood cell RNA sequences	HiSeq 2000
PRJNA305942	SAMN04335739	SRX1481222	SRR3080890	Bos taurus white blood cell RNA sequences	HiSeq 2000
PRJNA305942	SAMN04335740	SRX1481225	SRR3080891	Bos taurus milk cell RNA sequences	HiSeq 2000
PRJNA305942	SAMN04335740	SRX1481225	SRR3080892	Bos taurus milk cell RNA sequences	HiSeq 2000
PRJNA305942	SAMN04335745	SRX1481249	SRR3081139	Bos taurus white blood cell RNA sequences	HiSeq 2000
PRJNA305942	SAMN04335745	SRX1481249	SRR3081145	Bos taurus white blood cell RNA sequences	HiSeq 2000
PRJNA305942	SAMN04335746	SRX1481251	SRR3081157	Bos taurus milk cell RNA sequences	HiSeq 2000
PRJNA305942	SAMN04335746	SRX1481251	SRR3081160	Bos taurus milk cell RNA sequences	HiSeq 2000
PRJNA305942	SAMN04335747	SRX1481252	SRR3081171	Bos taurus white blood cell RNA sequences	HiSeq 2000
PRJNA305942	SAMN04335749	SRX1481368	SRR3081175	Bos Taurus white blood cell RNA sequences	HiSeq 2000
PRJNA305942	SAMN04335749	SRX1481368	SRR3081180	Bos Taurus white blood cell RNA sequences	HiSeq 2000
PRJNA305942	SAMN05861748	SRX2235142	SRR4408779	lactating, Milk Cells	HiSeq 3000
PRJNA305942	SAMN05861749	SRX2235143	SRR4408780	lactating, Milk Cells	HiSeq 3000
PRJNA305942	SAMN05861758	SRX2235144	SRR4408781	lactating, Milk Cells	HiSeq 3000
PRJNA305942	SAMN05861848	SRX2235145	SRR4408782	lactating, Milk Cells	HiSeq 3000
PRJNA305942	SAMN05861849	SRX2235146	SRR4408783	lactating, Milk Cells	HiSeq 3000
PRJNA305942	SAMN05861850	SRX2235147	SRR4408784	lactating, Milk Cells	HiSeq 3000
PRJNA305942	SAMN05861851	SRX2235148	SRR4408785	lactating, Milk Cells	HiSeq 3000
PRJNA305942	SAMN05861852	SRX2235149	SRR4408786	lactating, Milk Cells	HiSeq 3000
PRJNA305942	SAMN05861853	SRX2235150	SRR4408787	lactating, Milk Cells	HiSeq 3000
PRJNA305942	SAMN05861854	SRX2235151	SRR4408788	lactating, Milk Cells	HiSeq 3000
PRJNA305942	SAMN05861855	SRX2235152	SRR4408789	lactating, Milk Cells	HiSeq 3000
PRJNA305942	SAMN05861856	SRX2235153	SRR4408790	lactating, White Blood Cells	HiSeq 3000
PRJNA305942	SAMN05861857	SRX2235154	SRR4408791	lactating, White Blood Cells	HiSeq 3000
PRJNA305942	SAMN05861759	SRX2235155	SRR4408792	lactating, Milk Cells	HiSeq 3000
PRJNA305942	SAMN05861858	SRX2235156	SRR4408793	lactating, White Blood Cells	HiSeq 3000
PRJNA305942	SAMN05861859	SRX2235157	SRR4408794	lactating, White Blood Cells	HiSeq 3000
PRJNA305942	SAMN05861860	SRX2235158	SRR4408795	lactating, White Blood Cells	HiSeq 3000
PRJNA305942	SAMN05861861	SRX2235159	SRR4408796	lactating, White Blood Cells	HiSeq 3000
PRJNA305942	SAMN05861862	SRX2235160	SRR4408797	lactating, White Blood Cells	HiSeq 3000
PRJNA305942	SAMN05861863	SRX2235161	SRR4408798	lactating, White Blood Cells	HiSeq 3000
PRJNA305942	SAMN05861864	SRX2235162	SRR4408799	lactating, White Blood Cells	HiSeq 3000
PRJNA305942	SAMN05861865	SRX2235163	SRR4408800	lactating, White Blood Cells	HiSeq 3000
PRJNA305942	SAMN05861866	SRX2235164	SRR4408801	lactating, White Blood Cells	HiSeq 3000
PRJNA305942	SAMN05861867	SRX2235165	SRR4408802	lactating, White Blood Cells	HiSeq 3000
PRJNA305942	SAMN05861760	SRX2235166	SRR4408803	lactating, Milk Cells	HiSeq 3000
PRJNA305942	SAMN05861868	SRX2235167	SRR4408804	lactating, White Blood Cells	HiSeq 3000
PRJNA305942	SAMN05861869	SRX2235168	SRR4408805	lactating, White Blood Cells	HiSeq 3000
PRJNA305942	SAMN05861870	SRX2235169	SRR4408806	lactating, White Blood Cells	HiSeq 3000
PRJNA305942	SAMN05861871	SRX2235170	SRR4408807	lactating, White Blood Cells	HiSeq 3000
PRJNA305942	SAMN05861872	SRX2235171	SRR4408808	lactating, White Blood Cells	HiSeq 3000
PRJNA305942	SAMN05861873	SRX2235172	SRR4408809	lactating, White Blood Cells	HiSeq 3000
PRJNA305942	SAMN05861874	SRX2235173	SRR4408810	lactating, White Blood Cells	HiSeq 3000
PRJNA305942	SAMN05861875	SRX2235174	SRR4408811	lactating, White Blood Cells	HiSeq 3000
PRJNA305942	SAMN05861876	SRX2235175	SRR4408812	lactating, White Blood Cells	HiSeq 3000
PRJNA305942	SAMN05861877	SRX2235176	SRR4408813	lactating, White Blood Cells	HiSeq 3000
PRJNA305942	SAMN05861761	SRX2235177	SRR4408814	lactating, Milk Cells	HiSeq 3000
PRJNA305942	SAMN05861878	SRX2235178	SRR4408815	lactating, White Blood Cells	HiSeq 3000
PRJNA305942	SAMN05861879	SRX2235179	SRR4408816	lactating, White Blood Cells	HiSeq 3000
PRJNA305942	SAMN05861880	SRX2235180	SRR4408817	lactating, White Blood Cells	HiSeq 3000
PRJNA305942	SAMN05861881	SRX2235181	SRR4408818	lactating, White Blood Cells	HiSeq 3000
PRJNA305942	SAMN05861882	SRX2235182	SRR4408819	lactating, White Blood Cells	HiSeq 3000
PRJNA305942	SAMN05861883	SRX2235183	SRR4408820	lactating, White Blood Cells	HiSeq 3000
PRJNA305942	SAMN05861884	SRX2235184	SRR4408821	lactating, White Blood Cells	HiSeq 3000
PRJNA305942	SAMN05861885	SRX2235185	SRR4408822	lactating, White Blood Cells	HiSeq 3000
PRJNA305942	SAMN05861886	SRX2235186	SRR4408823	lactating, White Blood Cells	HiSeq 3000
PRJNA305942	SAMN05861887	SRX2235187	SRR4408824	lactating, White Blood Cells	HiSeq 3000
PRJNA305942	SAMN05861762	SRX2235188	SRR4408825	lactating, Milk Cells	HiSeq 3000
PRJNA305942	SAMN05861888	SRX2235189	SRR4408826	lactating, White Blood Cells	HiSeq 3000
PRJNA305942	SAMN05861889	SRX2235190	SRR4408827	lactating, White Blood Cells	HiSeq 3000
PRJNA305942	SAMN05861890	SRX2235191	SRR4408828	lactating, White Blood Cells	HiSeq 3000
PRJNA305942	SAMN05861891	SRX2235192	SRR4408829	lactating, White Blood Cells	HiSeq 3000
PRJNA305942	SAMN05861892	SRX2235193	SRR4408830	lactating, White Blood Cells	HiSeq 3000
PRJNA305942	SAMN05861893	SRX2235194	SRR4408831	lactating, White Blood Cells	HiSeq 3000
PRJNA305942	SAMN05861894	SRX2235195	SRR4408832	lactating, White Blood Cells	HiSeq 3000
PRJNA305942	SAMN05861895	SRX2235196	SRR4408833	lactating, White Blood Cells	HiSeq 3000
PRJNA305942	SAMN05861896	SRX2235197	SRR4408834	lactating, White Blood Cells	HiSeq 3000
PRJNA305942	SAMN05861897	SRX2235198	SRR4408835	lactating, White Blood Cells	HiSeq 3000
PRJNA305942	SAMN05861763	SRX2235199	SRR4408836	lactating, Milk Cells	HiSeq 3000
PRJNA305942	SAMN05861898	SRX2235200	SRR4408837	lactating, White Blood Cells	HiSeq 3000
PRJNA305942	SAMN05861899	SRX2235201	SRR4408838	lactating, White Blood Cells	HiSeq 3000
PRJNA305942	SAMN05861900	SRX2235202	SRR4408839	lactating, White Blood Cells	HiSeq 3000
PRJNA305942	SAMN05861901	SRX2235203	SRR4408840	lactating, White Blood Cells	HiSeq 3000
PRJNA305942	SAMN05861902	SRX2235204	SRR4408841	lactating, White Blood Cells	HiSeq 3000
PRJNA305942	SAMN05861903	SRX2235205	SRR4408842	lactating, White Blood Cells	HiSeq 3000
PRJNA305942	SAMN05861904	SRX2235206	SRR4408843	lactating, White Blood Cells	HiSeq 3000
PRJNA305942	SAMN05861905	SRX2235207	SRR4408844	lactating, White Blood Cells	HiSeq 3000
PRJNA305942	SAMN05861906	SRX2235208	SRR4408845	lactating, White Blood Cells	HiSeq 3000
PRJNA305942	SAMN05861907	SRX2235209	SRR4408846	lactating, White Blood Cells	HiSeq 3000
PRJNA305942	SAMN05861764	SRX2235210	SRR4408847	lactating, Milk Cells	HiSeq 3000
PRJNA305942	SAMN05861908	SRX2235211	SRR4408848	lactating, White Blood Cells	HiSeq 3000
PRJNA305942	SAMN05861909	SRX2235212	SRR4408849	lactating, White Blood Cells	HiSeq 3000
PRJNA305942	SAMN05861910	SRX2235213	SRR4408850	lactating, White Blood Cells	HiSeq 3000
PRJNA305942	SAMN05861911	SRX2235214	SRR4408851	lactating, White Blood Cells	HiSeq 3000
PRJNA305942	SAMN05861912	SRX2235215	SRR4408852	lactating, White Blood Cells	HiSeq 3000
PRJNA305942	SAMN05861913	SRX2235216	SRR4408853	lactating, White Blood Cells	HiSeq 3000
PRJNA305942	SAMN05861914	SRX2235217	SRR4408854	lactating, White Blood Cells	HiSeq 3000
PRJNA305942	SAMN05861915	SRX2235218	SRR4408855	lactating, White Blood Cells	HiSeq 3000
PRJNA305942	SAMN05861916	SRX2235219	SRR4408856	lactating, White Blood Cells	HiSeq 3000
PRJNA305942	SAMN05861917	SRX2235220	SRR4408857	lactating, White Blood Cells	HiSeq 3000
PRJNA305942	SAMN05861765	SRX2235221	SRR4408858	lactating, Milk Cells	HiSeq 3000
PRJNA305942	SAMN05861918	SRX2235222	SRR4408859	lactating, White Blood Cells	HiSeq 3000
PRJNA305942	SAMN05861919	SRX2235223	SRR4408860	lactating, White Blood Cells	HiSeq 3000
PRJNA305942	SAMN05861920	SRX2235224	SRR4408861	lactating, White Blood Cells	HiSeq 3000
PRJNA305942	SAMN05861921	SRX2235225	SRR4408862	lactating, White Blood Cells	HiSeq 3000
PRJNA305942	SAMN05861922	SRX2235226	SRR4408863	lactating, White Blood Cells	HiSeq 3000
PRJNA305942	SAMN05861923	SRX2235227	SRR4408864	lactating, White Blood Cells	HiSeq 3000
PRJNA305942	SAMN05861924	SRX2235228	SRR4408865	lactating, White Blood Cells	HiSeq 3000
PRJNA305942	SAMN05861925	SRX2235229	SRR4408866	lactating, White Blood Cells	HiSeq 3000
PRJNA305942	SAMN05861926	SRX2235230	SRR4408867	lactating, White Blood Cells	HiSeq 3000
PRJNA305942	SAMN05861927	SRX2235231	SRR4408868	lactating, White Blood Cells	HiSeq 3000
PRJNA305942	SAMN05861766	SRX2235232	SRR4408869	lactating, Milk Cells	HiSeq 3000
PRJNA305942	SAMN05861928	SRX2235233	SRR4408870	lactating, White Blood Cells	HiSeq 3000
PRJNA305942	SAMN05861929	SRX2235234	SRR4408871	lactating, White Blood Cells	HiSeq 3000
PRJNA305942	SAMN05861930	SRX2235235	SRR4408872	lactating, White Blood Cells	HiSeq 3000
PRJNA305942	SAMN05861931	SRX2235236	SRR4408873	lactating, White Blood Cells	HiSeq 3000
PRJNA305942	SAMN05861932	SRX2235237	SRR4408874	lactating, White Blood Cells	HiSeq 3000
PRJNA305942	SAMN05861933	SRX2235238	SRR4408875	lactating, White Blood Cells	HiSeq 3000
PRJNA305942	SAMN05861934	SRX2235239	SRR4408876	lactating, White Blood Cells	HiSeq 3000
PRJNA305942	SAMN05861935	SRX2235240	SRR4408877	lactating, White Blood Cells	HiSeq 3000
PRJNA305942	SAMN05861936	SRX2235241	SRR4408878	lactating, White Blood Cells	HiSeq 3000
PRJNA305942	SAMN05861937	SRX2235242	SRR4408879	lactating, White Blood Cells	HiSeq 3000
PRJNA305942	SAMN05861767	SRX2235243	SRR4408880	lactating, Milk Cells	HiSeq 3000
PRJNA305942	SAMN05861938	SRX2235244	SRR4408881	lactating, White Blood Cells	HiSeq 3000
PRJNA305942	SAMN05861939	SRX2235245	SRR4408882	lactating, White Blood Cells	HiSeq 3000
PRJNA305942	SAMN05861940	SRX2235246	SRR4408883	lactating, White Blood Cells	HiSeq 3000
PRJNA305942	SAMN05861941	SRX2235247	SRR4408884	lactating, White Blood Cells	HiSeq 3000
PRJNA305942	SAMN05861942	SRX2235248	SRR4408885	lactating, White Blood Cells	HiSeq 3000
PRJNA305942	SAMN05861943	SRX2235249	SRR4408886	lactating, White Blood Cells	HiSeq 3000
PRJNA305942	SAMN05861944	SRX2235250	SRR4408887	lactating, White Blood Cells	HiSeq 3000
PRJNA305942	SAMN05861945	SRX2235251	SRR4408888	lactating, White Blood Cells	HiSeq 3000
PRJNA305942	SAMN05861946	SRX2235252	SRR4408889	lactating, White Blood Cells	HiSeq 3000
PRJNA305942	SAMN05861947	SRX2235253	SRR4408890	lactating, White Blood Cells	HiSeq 3000
PRJNA305942	SAMN05861750	SRX2235254	SRR4408891	lactating, Milk Cells	HiSeq 3000
PRJNA305942	SAMN05861768	SRX2235255	SRR4408892	lactating, Milk Cells	HiSeq 3000
PRJNA305942	SAMN05861948	SRX2235256	SRR4408893	lactating, White Blood Cells	HiSeq 3000
PRJNA305942	SAMN05861949	SRX2235257	SRR4408894	lactating, White Blood Cells	HiSeq 3000
PRJNA305942	SAMN05861950	SRX2235258	SRR4408895	lactating, White Blood Cells	HiSeq 3000
PRJNA305942	SAMN05861951	SRX2235259	SRR4408896	lactating, White Blood Cells	HiSeq 3000
PRJNA305942	SAMN05861952	SRX2235260	SRR4408897	lactating, White Blood Cells	HiSeq 3000
PRJNA305942	SAMN05861953	SRX2235261	SRR4408898	lactating, White Blood Cells	HiSeq 3000
PRJNA305942	SAMN05861954	SRX2235262	SRR4408899	lactating, White Blood Cells	HiSeq 3000
PRJNA305942	SAMN05861955	SRX2235263	SRR4408900	lactating, White Blood Cells	HiSeq 3000
PRJNA305942	SAMN05861956	SRX2235264	SRR4408901	lactating, White Blood Cells	HiSeq 3000
PRJNA305942	SAMN05861957	SRX2235265	SRR4408902	lactating, White Blood Cells	HiSeq 3000
PRJNA305942	SAMN05861769	SRX2235266	SRR4408903	lactating, Milk Cells	HiSeq 3000
PRJNA305942	SAMN05861958	SRX2235267	SRR4408904	lactating, White Blood Cells	HiSeq 3000
PRJNA305942	SAMN05861959	SRX2235268	SRR4408905	lactating, White Blood Cells	HiSeq 3000
PRJNA305942	SAMN05861960	SRX2235269	SRR4408906	lactating, White Blood Cells	HiSeq 3000
PRJNA305942	SAMN05861961	SRX2235270	SRR4408907	lactating, White Blood Cells	HiSeq 3000
PRJNA305942	SAMN05861962	SRX2235271	SRR4408908	lactating, White Blood Cells	HiSeq 3000
PRJNA305942	SAMN05861963	SRX2235272	SRR4408909	lactating, White Blood Cells	HiSeq 3000
PRJNA305942	SAMN05861964	SRX2235273	SRR4408910	lactating, White Blood Cells	HiSeq 3000
PRJNA305942	SAMN05861965	SRX2235274	SRR4408911	lactating, Milk Cells	HiSeq 3000
PRJNA305942	SAMN05861966	SRX2235275	SRR4408912	lactating, Milk Cells	HiSeq 3000
PRJNA305942	SAMN05861967	SRX2235276	SRR4408913	lactating, Milk Cells	HiSeq 3000
PRJNA305942	SAMN05861770	SRX2235277	SRR4408914	lactating, Milk Cells	HiSeq 3000
PRJNA305942	SAMN05861968	SRX2235278	SRR4408915	lactating, Milk Cells	HiSeq 3000
PRJNA305942	SAMN05861969	SRX2235279	SRR4408916	lactating, Milk Cells	HiSeq 3000
PRJNA305942	SAMN05861970	SRX2235280	SRR4408917	lactating, Milk Cells	HiSeq 3000
PRJNA305942	SAMN05861971	SRX2235281	SRR4408918	lactating, Milk Cells	HiSeq 3000
PRJNA305942	SAMN05861972	SRX2235282	SRR4408919	lactating, Milk Cells	HiSeq 3000
PRJNA305942	SAMN05861973	SRX2235283	SRR4408920	lactating, Milk Cells	HiSeq 3000
PRJNA305942	SAMN05861974	SRX2235284	SRR4408921	lactating, Milk Cells	HiSeq 3000
PRJNA305942	SAMN05861975	SRX2235285	SRR4408922	lactating, Milk Cells	HiSeq 3000
PRJNA305942	SAMN05861976	SRX2235286	SRR4408923	lactating, Milk Cells	HiSeq 3000
PRJNA305942	SAMN05861977	SRX2235287	SRR4408924	lactating, Milk Cells	HiSeq 3000
PRJNA305942	SAMN05861771	SRX2235288	SRR4408925	lactating, Milk Cells	HiSeq 3000
PRJNA305942	SAMN05861978	SRX2235289	SRR4408926	lactating, Milk Cells	HiSeq 3000
PRJNA305942	SAMN05861979	SRX2235290	SRR4408927	lactating, Milk Cells	HiSeq 3000
PRJNA305942	SAMN05861980	SRX2235291	SRR4408928	lactating, Milk Cells	HiSeq 3000
PRJNA305942	SAMN05861981	SRX2235292	SRR4408929	lactating, Milk Cells	HiSeq 3000
PRJNA305942	SAMN05861982	SRX2235293	SRR4408930	lactating, Milk Cells	HiSeq 3000
PRJNA305942	SAMN05861983	SRX2235294	SRR4408931	lactating, Milk Cells	HiSeq 3000
PRJNA305942	SAMN05861984	SRX2235295	SRR4408932	lactating, Milk Cells	HiSeq 3000
PRJNA305942	SAMN05861985	SRX2235296	SRR4408933	lactating, Milk Cells	HiSeq 3000
PRJNA305942	SAMN05861986	SRX2235297	SRR4408934	lactating, Milk Cells	HiSeq 3000
PRJNA305942	SAMN05861987	SRX2235298	SRR4408935	lactating, Milk Cells	HiSeq 3000
PRJNA305942	SAMN05861772	SRX2235299	SRR4408936	lactating, Milk Cells	HiSeq 3000
PRJNA305942	SAMN05861988	SRX2235300	SRR4408937	lactating, Milk Cells	HiSeq 3000
PRJNA305942	SAMN05861989	SRX2235301	SRR4408938	lactating, Milk Cells	HiSeq 3000
PRJNA305942	SAMN05861990	SRX2235302	SRR4408939	lactating, Milk Cells	HiSeq 3000
PRJNA305942	SAMN05861991	SRX2235303	SRR4408940	lactating, Milk Cells	HiSeq 3000
PRJNA305942	SAMN05861992	SRX2235304	SRR4408941	lactating, Milk Cells	HiSeq 3000
PRJNA305942	SAMN05861993	SRX2235305	SRR4408942	lactating, Milk Cells	HiSeq 3000
PRJNA305942	SAMN05861994	SRX2235306	SRR4408943	lactating, Milk Cells	HiSeq 3000
PRJNA305942	SAMN04335739	SRX2235307	SRR4408944	Lactating, White blood cells	miseq
PRJNA305942	SAMN04335740	SRX2235308	SRR4408945	Lactating, Milk cells	miseq
PRJNA305942	SAMN04335745	SRX2235309	SRR4408946	Lactating, White blood cells	miseq
PRJNA305942	SAMN05861773	SRX2235310	SRR4408947	lactating, Milk Cells	miseq
PRJNA305942	SAMN04335746	SRX2235311	SRR4408948	Lactating, Milk cells	miseq
PRJNA305942	SAMN04335747	SRX2235312	SRR4408949	Lactating, White blood cells	miseq
PRJNA305942	SAMN04335749	SRX2235313	SRR4408950	Lactating, Milk cells	miseq
PRJNA305942	SAMN04335747	SRX2235314	SRR4408951	Lactating, White blood cells	HiSeq 3000
PRJNA305942	SAMN04335749	SRX2235315	SRR4408952	Lactating, Milk cells	HiSeq 3000
PRJNA305942	SAMN05861774	SRX2235316	SRR4408953	lactating, Milk Cells	HiSeq 3000
PRJNA305942	SAMN05861775	SRX2235317	SRR4408954	lactating, Milk Cells	HiSeq 3000
PRJNA305942	SAMN05861776	SRX2235318	SRR4408955	lactating, Milk Cells	HiSeq 3000
PRJNA305942	SAMN05861777	SRX2235319	SRR4408956	lactating, Milk Cells	HiSeq 3000
PRJNA305942	SAMN05861751	SRX2235320	SRR4408957	lactating, Milk Cells	HiSeq 3000
PRJNA305942	SAMN05861778	SRX2235321	SRR4408958	lactating, Milk Cells	HiSeq 3000
PRJNA305942	SAMN05861779	SRX2235322	SRR4408959	lactating, Milk Cells	HiSeq 3000
PRJNA305942	SAMN05861780	SRX2235323	SRR4408960	lactating, Milk Cells	HiSeq 3000
PRJNA305942	SAMN05861781	SRX2235324	SRR4408961	lactating, Milk Cells	HiSeq 3000
PRJNA305942	SAMN05861782	SRX2235325	SRR4408962	lactating, Milk Cells	HiSeq 3000
PRJNA305942	SAMN05861783	SRX2235326	SRR4408963	lactating, Milk Cells	HiSeq 3000
PRJNA305942	SAMN05861784	SRX2235327	SRR4408964	lactating, Milk Cells	HiSeq 3000
PRJNA305942	SAMN05861785	SRX2235328	SRR4408965	lactating, Milk Cells	HiSeq 3000
PRJNA305942	SAMN05861786	SRX2235329	SRR4408966	lactating, Milk Cells	HiSeq 3000
PRJNA305942	SAMN05861787	SRX2235330	SRR4408967	lactating, Milk Cells	HiSeq 3000
PRJNA305942	SAMN05861752	SRX2235331	SRR4408968	lactating, Milk Cells	HiSeq 3000
PRJNA305942	SAMN05861788	SRX2235332	SRR4408969	lactating, Milk Cells	HiSeq 3000
PRJNA305942	SAMN05861789	SRX2235333	SRR4408970	lactating, Milk Cells	HiSeq 3000
PRJNA305942	SAMN05861790	SRX2235334	SRR4408971	lactating, Milk Cells	HiSeq 3000
PRJNA305942	SAMN05861791	SRX2235335	SRR4408972	lactating, Milk Cells	HiSeq 3000
PRJNA305942	SAMN05861792	SRX2235336	SRR4408973	lactating, Milk Cells	HiSeq 3000
PRJNA305942	SAMN05861793	SRX2235337	SRR4408974	lactating, Milk Cells	HiSeq 3000
PRJNA305942	SAMN05861794	SRX2235338	SRR4408975	lactating, Milk Cells	HiSeq 3000
PRJNA305942	SAMN05861795	SRX2235339	SRR4408976	lactating, Milk Cells	HiSeq 3000
PRJNA305942	SAMN05861796	SRX2235340	SRR4408977	lactating, Milk Cells	HiSeq 3000
PRJNA305942	SAMN05861797	SRX2235341	SRR4408978	lactating, Milk Cells	HiSeq 3000
PRJNA305942	SAMN05861753	SRX2235342	SRR4408979	lactating, Milk Cells	HiSeq 3000
PRJNA305942	SAMN05861798	SRX2235343	SRR4408980	lactating, Milk Cells	HiSeq 3000
PRJNA305942	SAMN05861799	SRX2235344	SRR4408981	lactating, Milk Cells	HiSeq 3000
PRJNA305942	SAMN05861800	SRX2235345	SRR4408982	lactating, Milk Cells	HiSeq 3000
PRJNA305942	SAMN05861801	SRX2235346	SRR4408983	lactating, Milk Cells	HiSeq 3000
PRJNA305942	SAMN05861802	SRX2235347	SRR4408984	lactating, Milk Cells	HiSeq 3000
PRJNA305942	SAMN05861803	SRX2235348	SRR4408985	lactating, Milk Cells	HiSeq 3000
PRJNA305942	SAMN05861804	SRX2235349	SRR4408986	lactating, Milk Cells	HiSeq 3000
PRJNA305942	SAMN05861805	SRX2235350	SRR4408987	lactating, Milk Cells	HiSeq 3000
PRJNA305942	SAMN05861806	SRX2235351	SRR4408988	lactating, Milk Cells	HiSeq 3000
PRJNA305942	SAMN05861807	SRX2235352	SRR4408989	lactating, Milk Cells	HiSeq 3000
PRJNA305942	SAMN05861754	SRX2235353	SRR4408990	lactating, Milk Cells	HiSeq 3000
PRJNA305942	SAMN05861808	SRX2235354	SRR4408991	lactating, Milk Cells	HiSeq 3000
PRJNA305942	SAMN05861809	SRX2235355	SRR4408992	lactating, Milk Cells	HiSeq 3000
PRJNA305942	SAMN05861810	SRX2235356	SRR4408993	lactating, Milk Cells	HiSeq 3000
PRJNA305942	SAMN05861811	SRX2235357	SRR4408994	lactating, Milk Cells	HiSeq 3000
PRJNA305942	SAMN05861812	SRX2235358	SRR4408995	lactating, Milk Cells	HiSeq 3000
PRJNA305942	SAMN05861813	SRX2235359	SRR4408996	lactating, Milk Cells	HiSeq 3000
PRJNA305942	SAMN05861814	SRX2235360	SRR4408997	lactating, Milk Cells	HiSeq 3000
PRJNA305942	SAMN05861815	SRX2235361	SRR4408998	lactating, Milk Cells	HiSeq 3000
PRJNA305942	SAMN05861816	SRX2235362	SRR4408999	lactating, Milk Cells	HiSeq 3000
PRJNA305942	SAMN05861817	SRX2235363	SRR4409000	lactating, Milk Cells	HiSeq 3000
PRJNA305942	SAMN05861755	SRX2235364	SRR4409001	lactating, Milk Cells	HiSeq 3000
PRJNA305942	SAMN05861818	SRX2235365	SRR4409002	lactating, Milk Cells	HiSeq 3000
PRJNA305942	SAMN05861819	SRX2235366	SRR4409003	lactating, Milk Cells	HiSeq 3000
PRJNA305942	SAMN05861820	SRX2235367	SRR4409004	lactating, Milk Cells	HiSeq 3000
PRJNA305942	SAMN05861821	SRX2235368	SRR4409005	lactating, Milk Cells	HiSeq 3000
PRJNA305942	SAMN05861822	SRX2235369	SRR4409006	lactating, Milk Cells	HiSeq 3000
PRJNA305942	SAMN05861823	SRX2235370	SRR4409007	lactating, Milk Cells	HiSeq 3000
PRJNA305942	SAMN05861824	SRX2235371	SRR4409008	lactating, Milk Cells	HiSeq 3000
PRJNA305942	SAMN05861825	SRX2235372	SRR4409009	lactating, Milk Cells	HiSeq 3000
PRJNA305942	SAMN05861826	SRX2235373	SRR4409010	lactating, Milk Cells	HiSeq 3000
PRJNA305942	SAMN05861827	SRX2235374	SRR4409011	lactating, Milk Cells	HiSeq 3000
PRJNA305942	SAMN05861756	SRX2235375	SRR4409012	lactating, Milk Cells	HiSeq 3000
PRJNA305942	SAMN05861828	SRX2235376	SRR4409013	lactating, Milk Cells	HiSeq 3000
PRJNA305942	SAMN05861829	SRX2235377	SRR4409014	lactating, Milk Cells	HiSeq 3000
PRJNA305942	SAMN05861830	SRX2235378	SRR4409015	lactating, Milk Cells	HiSeq 3000
PRJNA305942	SAMN05861831	SRX2235379	SRR4409016	lactating, Milk Cells	HiSeq 3000
PRJNA305942	SAMN05861832	SRX2235380	SRR4409017	lactating, Milk Cells	HiSeq 3000
PRJNA305942	SAMN05861833	SRX2235381	SRR4409018	lactating, Milk Cells	HiSeq 3000
PRJNA305942	SAMN05861834	SRX2235382	SRR4409019	lactating, Milk Cells	HiSeq 3000
PRJNA305942	SAMN05861835	SRX2235383	SRR4409020	lactating, Milk Cells	HiSeq 3000
PRJNA305942	SAMN05861836	SRX2235384	SRR4409021	lactating, Milk Cells	HiSeq 3000
PRJNA305942	SAMN05861837	SRX2235385	SRR4409022	lactating, Milk Cells	HiSeq 3000
PRJNA305942	SAMN05861757	SRX2235386	SRR4409023	lactating, Milk Cells	HiSeq 3000
PRJNA305942	SAMN05861838	SRX2235387	SRR4409024	lactating, Milk Cells	HiSeq 3000
PRJNA305942	SAMN05861839	SRX2235388	SRR4409025	lactating, Milk Cells	HiSeq 3000
PRJNA305942	SAMN05861840	SRX2235389	SRR4409026	lactating, Milk Cells	HiSeq 3000
PRJNA305942	SAMN05861841	SRX2235390	SRR4409027	lactating, Milk Cells	HiSeq 3000
PRJNA305942	SAMN05861842	SRX2235391	SRR4409028	lactating, Milk Cells	HiSeq 3000
PRJNA305942	SAMN05861843	SRX2235392	SRR4409029	lactating, Milk Cells	HiSeq 3000
PRJNA305942	SAMN05861844	SRX2235393	SRR4409030	lactating, Milk Cells	HiSeq 3000
PRJNA305942	SAMN05861845	SRX2235394	SRR4409031	lactating, Milk Cells	HiSeq 3000
PRJNA305942	SAMN05861846	SRX2235395	SRR4409032	lactating, Milk Cells	HiSeq 3000
PRJNA305942	SAMN05861847	SRX2235396	SRR4409033	lactating, Milk Cells	HiSeq 3000
PRJNA371462	SAMN06299493	SRX2539719	SRR5231245	GSM2477886: granulosa cells sample 1; Bos taurus; RNA-Seq	HiSeq 2500
PRJNA371462	SAMN06299492	SRX2539720	SRR5231246	GSM2477887: granulosa cells sample 2; Bos taurus; RNA-Seq	HiSeq 2500
PRJNA371462	SAMN06299491	SRX2539721	SRR5231247	GSM2477888: granulosa cells sample 3; Bos taurus; RNA-Seq	HiSeq 2500
PRJNA371462	SAMN06299490	SRX2539722	SRR5231248	GSM2477889: granulosa cells sample 4; Bos taurus; RNA-Seq	HiSeq 2500
PRJNA371462	SAMN06299489	SRX2539723	SRR5231249	GSM2477890: granulosa cells sample 5; Bos taurus; RNA-Seq	HiSeq 2500
PRJNA371462	SAMN06299488	SRX2539724	SRR5231250	GSM2477891: granulosa cells sample 6; Bos taurus; RNA-Seq	HiSeq 2500
PRJNA371462	SAMN06299487	SRX2539725	SRR5231251	GSM2477892: granulosa cells sample 7; Bos taurus; RNA-Seq	HiSeq 2500
PRJNA371462	SAMN06299486	SRX2539726	SRR5231252	GSM2477893: granulosa cells sample 8; Bos taurus; RNA-Seq	HiSeq 2500
PRJNA371462	SAMN06299484	SRX2539727	SRR5231253	GSM2477894: granulosa cells sample 9; Bos taurus; RNA-Seq	HiSeq 2500
PRJNA371462	SAMN06299483	SRX2539728	SRR5231254	GSM2477895: granulosa cells sample 10; Bos taurus; RNA-Seq	HiSeq 2500
PRJNA371462	SAMN06299482	SRX2539729	SRR5231255	GSM2477896: granulosa cells sample 11; Bos taurus; RNA-Seq	HiSeq 2500
PRJNA371462	SAMN06299481	SRX2539730	SRR5231256	GSM2477897: granulosa cells sample 12; Bos taurus; RNA-Seq	HiSeq 2500
PRJNA371462	SAMN06299480	SRX2539731	SRR5231257	GSM2477898: granulosa cells sample 13; Bos taurus; RNA-Seq	HiSeq 2500
PRJNA371462	SAMN06299479	SRX2539732	SRR5231258	GSM2477899: granulosa cells sample 14; Bos taurus; RNA-Seq	HiSeq 2500
PRJNA371462	SAMN06299471	SRX2539733	SRR5231259	GSM2477900: granulosa cells sample 15; Bos taurus; RNA-Seq	HiSeq 2500
PRJNA371462	SAMN06299470	SRX2539734	SRR5231260	GSM2477901: granulosa cells sample 16; Bos taurus; RNA-Seq	HiSeq 2500
PRJNA371462	SAMN06299485	SRX2539735	SRR5231261	GSM2477902: granulosa cells sample 17; Bos taurus; RNA-Seq	HiSeq 2500
PRJNA371462	SAMN06299478	SRX2539736	SRR5231262	GSM2477903: granulosa cells sample 18; Bos taurus; RNA-Seq	HiSeq 2500
PRJNA371462	SAMN06299477	SRX2539737	SRR5231263	GSM2477904: granulosa cells sample 19; Bos taurus; RNA-Seq	HiSeq 2500
PRJNA371462	SAMN06299476	SRX2539738	SRR5231264	GSM2477905: granulosa cells sample 20; Bos taurus; RNA-Seq	HiSeq 2500
PRJNA371462	SAMN06299475	SRX2539739	SRR5231265	GSM2477906: granulosa cells sample 21; Bos taurus; RNA-Seq	HiSeq 2500
PRJNA371462	SAMN06299474	SRX2539740	SRR5231266	GSM2477907: granulosa cells sample 22; Bos taurus; RNA-Seq	HiSeq 2500
PRJNA371462	SAMN06299473	SRX2539741	SRR5231267	GSM2477908: granulosa cells sample 23; Bos taurus; RNA-Seq	HiSeq 2500
PRJNA371462	SAMN06299472	SRX2539742	SRR5231268	GSM2477909: granulosa cells sample 24; Bos taurus; RNA-Seq	HiSeq 2500
