# Supplementary material for: De novo assembly of the cattle reference genome with single-molecule sequencing
Source: Gigascience. 2020 Mar 19;9(3):giaa021. doi: 10.1093/gigascience/giaa021 (PMC7081964; doi:10.1093/gigascience/giaa021)
Supplement: giaa021_Supplemental_Data [file giaa021_supplemental_data.zip › TableS3_centromeric_and_telomeric_repeats.xlsx]

## Sheet: TableS3
ARS-UCD1.2 Centromeric and Telomeric Repeats							UMD3.1 Centromeric and Telomeric Repeats
Chr	Start	End	Centromeric and Telomeric repeats	Length			Chr	Start	End	Centromeric and Telomeric repeats	Length
1	2	179908	BTSAT2,BTSAT2b,BTSAT2c,BTSAT3,BTSAT3b	179906			1	75733	78211	BTSAT4	2478
1	297730	328196	BTSAT4,OSSAT2	30466			1	5233206	5292509	BTSAT4,OSSAT2	59303
1	451215	474449	BTSAT4	23234			1	5304654	5307131	BTSAT4	2477
1	646524	651111	BTSAT4,OSSAT2	4587			1	11269656	11274880	BTSAT6,OSSAT1	5224
1	146827884	146841769	BTSAT4,OSSAT2	13885			1	13546339	13553317	BTSAT4	6978
2	1	99486	BTSAT2,BTSAT4	99485			1	21931207	21932209	BTSAT4	1002
2	109942	227986	BTSAT4,OSSAT2	118044			1	29209338	29211111	BTSAT4	1773
2	234753	240128	BTSAT4	5375			1	29318588	29319854	BTSAT4	1266
2	247017	251441	BTSAT4	4424			1	34830526	34832509	BTSAT4	1983
3							1	34922072	34923851	BTSAT4	1779
4	1	174194	BTSAT2,BTSAT2b,BTSAT2c,BTSAT3,BTSAT4	174193			1	45142450	45146218	BTSAT4	3768
4	180895	218460	BTSAT4,OSSAT2	37565			1	45726478	45737762	BTSAT4	11284
4	225163	265065	BTSAT4,OSSAT2	39902			1	46184591	46192920	BTSAT2,BTSAT2c	8329
4	274196	304771	BTSAT4,OSSAT2	30575			1	57219079	57222769	BTSAT4	3690
4	336966	346828	BTSAT4,OSSAT2	9862			1	57442052	57485421	BTSAT4	43369
4	363359	387838	BTSAT4,OSSAT2	24479			1	57906181	57907770	BTSAT2,BTSAT2b	1589
5	1	31999	BTSAT2,BTSAT2b,BTSAT3b	31998			1	61603244	61604731	BTSAT2c	1487
5	42982	62428	BTSAT4,OSSAT2	19446			1	65323025	65326132	BTSAT4	3107
5	79068	82888	BTSAT4,OSSAT2	3820			1	84804031	84805416	BTSAT4	1385
5	130620	156170	BTSAT4,OSSAT2	25550			1	93007968	93022011	BTSAT2,BTSAT2b,BTSAT3b	14043
5	179007	199867	BTSAT4,OSSAT2	20860			1	110667023	110673779	BTSAT2	6756
5	223255	241913	BTSAT4,OSSAT2	18658			1	116105283	116108607	BTSAT4	3324
5	120081400	120089200	Telomeric	7800			1	116585160	116586341	BTSAT4	1181
6	97827	101272	BTSAT4,OSSAT2	3445			1	124938187	124954754	BTSAT4	16567
6	9870044	9873248	BTSAT4	3204			1	125496806	125499341	BTSAT4	2535
6	117797746	117803337	BTSAT6	5591			1	135831816	135833671	BTSAT4	1855
6	117795000	117805600	Telomeric	10600			1	139204334	139209495	BTSAT4	5161
7	455	16590	BTSAT2,BTSAT2c,BTSAT3b	16135			1	144073803	144132420	BTSAT4	58617
8	127238	144134	BTSAT2	16896			1	145293425	145452647	BTSAT2,BTSAT2c,BTSAT3	159222
8	113070600	113077800	Telomeric	7200			1	148531167	148545258	BTSAT4,OSSAT2	14091
9	277281	291177	BTSAT4,OSSAT2	13896			1	153202937	153218786	BTSAT4	15849
9	302358	306024	BTSAT4,OSSAT2	3666			1	153228203	153229995	BTSAT4	1792
9	14283647	14287896	BTSAT4,OSSAT2	4249			1	154659194	154661190	BTSAT2,BTSAT3	1996
9	104805482	104811014	BTSAT2c	5532			2	1	22503	BTSAT2,BTSAT4	22502
9	104892582	104896661	BTSAT2c	4079			2	32959	150972	BTSAT4,OSSAT2	118013
10	269	72812	BTSAT2,BTSAT2b,BTSAT3b,BTSAT4,OSSAT2	72543			2	157739	163114	BTSAT4	5375
10	83830	141283	BTSAT4,OSSAT2	57453			2	169994	174418	BTSAT4	4424
10	161266	239892	BTSAT4,OSSAT2	78626			2	8533882	8535000	BTSAT4	1118
10	103288003	103307420	BTSAT6	19417			2	8751295	8753860	BTSAT4	2565
10	103282200	103305200	Telomeric	23000			2	27695554	27699533	BTSAT4	3979
11	1	62780	BTSAT2,BTSAT2b,BTSAT3,BTSAT3b	62779			2	56931427	56932633	BTSAT4	1206
11	6747503	6758967	BTSAT4,OSSAT2	11464			2	59095720	59098007	BTSAT4	2287
11	26448102	26457006	BTSAT2,BTSAT3	8904			2	80743214	80744376	BTSAT4	1162
11	26476507	26510481	BTSAT2,BTSAT4	33974			2	81504101	81506678	BTSAT4	2577
12	1	136256	BTSAT2,BTSAT2c,BTSAT3,BTSAT4,OSSAT2	136255			2	81632487	81633691	BTSAT4	1204
12	3307861	3312936	BTSAT4	5075			2	92069711	92072693	BTSAT4	2982
12	71711208	71716211	BTSAT4	5003			2	98161754	98162797	BTSAT4	1043
13	38	208048	BTSAT2,BTSAT2b,BTSAT3	208010			2	100162742	100164151	BTSAT4	1409
13	12969422	12970848	BTSAT4,OSSAT2	1426			2	100624227	100670745	BTSAT4	46518
13	17607275	17610389	BTSAT4	3114			2	102211333	102212533	BTSAT4	1200
13	83466800	83472200	Telomeric	5400			2	124545211	124546322	BTSAT2	1111
14	18041	21486	BTSAT4,OSSAT2	3445			2	124756350	124796014	BTSAT2,BTSAT2b,BTSAT3b	39664
14	52066619	52067788	BTSAT4	1169			2	124986252	124987747	BTSAT4	1495
14	82267000	82277000	Telomeric	10000			2	133349830	133352004	BTSAT6	2174
15	48	105006	BTSAT2,BTSAT2b,BTSAT2c,BTSAT4,OSSAT2	104958			3	132284	133823	OSSAT2	1539
15	1131472	1136678	BTSAT4,OSSAT2	5206			3	692769	695057	BTSAT6,OSSAT1	2288
15	84815495	84852406	BTSAT2c,BTSAT4,OSSAT2	36911			3	1019004	1050805	BTSAT6,OSSAT1	31801
15	84860471	84886262	BTSAT4,OSSAT2	25791			3	13904793	13941091	BTSAT4	36298
15	84896637	84957478	BTSAT2,BTSAT4	60841			3	29606498	29610193	BTSAT4	3695
16	1	362581	BTSAT2,BTSAT2c,BTSAT4,OSSAT2	362580			3	29943850	29945674	BTSAT4	1824
16	369500	400132	BTSAT4,OSSAT2	30632			3	32650194	32652220	BTSAT4	2026
16	412310	421043	BTSAT4,OSSAT2	8733			3	32898280	32899571	BTSAT4	1291
16	690827	698997	BTSAT4,OSSAT2	8170			3	43819365	43821931	BTSAT6,OSSAT1	2566
16	81005400	81014000	Telomeric	8600			3	62177487	62178826	BTSAT4	1339
17	4	24002	BTSAT2	23998			3	64398709	64421538	BTSAT4	22829
17	73138600	73146800	Telomeric	8200			3	69795450	69796713	BTSAT4	1263
18	6	68320	BTSAT2,BTSAT3b	68314			3	74981174	74983153	BTSAT4	1979
18	79296	97967	BTSAT4,OSSAT2	18671			3	75988391	75991410	BTSAT4	3019
18	120128	122293	BTSAT4	2165			3	82707906	82912499	BTSAT4	204593
18	134475	136084	BTSAT4	1609			3	83057471	83058984	BTSAT4	1513
18	198063	213069	BTSAT4,BTSAT6,OSSAT1	15006			3	85604696	85606558	BTSAT4	1862
18	219686	220989	BTSAT4	1303			3	86552010	86554370	BTSAT4	2360
18	227317	232857	BTSAT4	5540			3	86719112	86737164	BTSAT4	18052
18	307698	315151	BTSAT4,OSSAT2	7453			3	95023196	95026195	BTSAT6,OSSAT1	2999
18	65818200	65820600	Telomeric	2400			3	101455353	101457241	BTSAT4	1888
19	1	26307	BTSAT4	26306			3	104132079	104133289	BTSAT4	1210
19	321089	327622	BTSAT4,OSSAT2	6533			3	104403194	104404272	BTSAT4	1078
19	341328	369440	BTSAT4,OSSAT2	28112			3	118674435	118681501	BTSAT4,OSSAT2	7066
19	407857	414609	BTSAT4,OSSAT2	6752			3	118722459	118726978	BTSAT4	4519
19	1736881	1738348	BTSAT6,OSSAT1	1467			3	118753370	118761063	BTSAT4	7693
19	4572227	4573374	BTSAT4	1147			3	118772102	118779241	BTSAT4	7139
20							3	118786226	118787308	BTSAT4	1082
21	484871	512359	BTSAT4	27488			4	4779	43182	BTSAT4,OSSAT2	38403
21	521241	526485	BTSAT4	5244			4	49380	54904	BTSAT2,BTSAT4	5524
21	8552692	8566880	BTSAT4	14188			4	61095	82465	BTSAT4,OSSAT2	21370
21	32894876	32900996	BTSAT4	6120			4	91596	122118	BTSAT4,OSSAT2	30522
22							4	154358	164218	BTSAT4,OSSAT2	9860
23	101788	103920	BTSAT4	2132			4	180751	205230	BTSAT4,OSSAT2	24479
23	21755313	21759101	BTSAT4	3788			4	341644	344970	BTSAT4	3326
23	21764637	21766460	BTSAT4	1823			4	9117908	9121903	BTSAT4	3995
24	204527	206601	BTSAT4	2074			4	11297442	11309131	BTSAT4	11689
25	45273	49393	BTSAT4,OSSAT2	4120			4	12621874	12630501	BTSAT4	8627
26	319	15983	BTSAT2,BTSAT2b,BTSAT3b	15664			4	27705095	27761024	BTSAT4	55929
26	131445	143123	BTSAT4,OSSAT2	11678			4	28200267	28203586	BTSAT4	3319
26	545056	582169	BTSAT4,OSSAT2	37113			4	28955768	29010909	BTSAT4	55141
26	588206	591645	BTSAT4,OSSAT2	3439			4	30632431	30638955	BTSAT4	6524
26	5373198	5374692	OSSAT2	1494			4	31346126	31347525	BTSAT4	1399
27	221959	274753	BTSAT4,OSSAT2	52794			4	33562977	33581615	BTSAT4	18638
27	282465	330303	BTSAT4,OSSAT2	47838			4	35231965	35262244	BTSAT4	30279
27	381372	391334	BTSAT4,OSSAT2	9962			4	39840818	39842048	BTSAT4	1230
27	412369	416420	BTSAT4,OSSAT2	4051			4	41465276	41497571	BTSAT6,OSSAT1	32295
27	443934	448682	BTSAT4,OSSAT2	4748			4	41738934	41742271	BTSAT6,OSSAT1	3337
27	8911927	8913589	BTSAT4	1662			4	46195910	46204613	BTSAT4	8703
28	1	37520	BTSAT2,BTSAT2b,BTSAT4	37519			4	48249748	48251842	BTSAT4	2094
28	478498	483622	BTSAT6,OSSAT1	5124			4	48283255	48285228	BTSAT4	1973
28	513910	528537	BTSAT6,OSSAT1	14627			4	51991075	51996400	BTSAT4	5325
29	30529	48365	BTSAT4	17836			4	56945452	56947457	BTSAT2	2005
29	135644	155800	BTSAT4	20156			4	57397567	57441973	BTSAT2,BTSAT2b,BTSAT3,BTSAT3b	44406
29	349570	354499	BTSAT6,OSSAT1	4929			4	64027225	64028877	BTSAT6,OSSAT1	1652
29	370101	384531	BTSAT4,BTSAT6,OSSAT1,OSSAT2	14430			4	66523486	66552146	BTSAT4	28660
29	392416	441974	BTSAT4,OSSAT2	49558			4	67505730	67507604	BTSAT4	1874
29	479461	491524	BTSAT4,OSSAT2	12063			4	95732199	95748159	BTSAT4	15960
29	515756	517802	BTSAT4	2046			4	95950997	95953450	BTSAT4	2453
29	566780	569685	BTSAT4,OSSAT2	2905			4	98628895	98629922	BTSAT4	1027
29	3999451	4004793	BTSAT4,OSSAT2	5342			4	98713709	98764872	BTSAT4	51163
X	0	3200	Telomeric	3200			4	114490937	114492091	BTSAT4	1154
							4	119792644	119796140	BTSAT4	3496
							4	120357782	120359225	BTSAT4	1443
							4	120820479	120826408	BTSAT4	5929
							5	2	4771	BTSAT2,BTSAT2b,BTSAT3	4769
							5	15773	35178	BTSAT4,OSSAT2	19405
							5	105879	131429	BTSAT4,OSSAT2	25550
							5	154278	175136	BTSAT4,OSSAT2	20858
							5	198509	217179	BTSAT4,OSSAT2	18670
							5	9272809	9274562	BTSAT4	1753
							5	47614894	47617919	BTSAT4	3025
							5	53253019	53254358	BTSAT4	1339
							5	53743698	53774859	BTSAT2,BTSAT2b,BTSAT3,BTSAT3b	31161
							5	54080934	54089810	BTSAT4	8876
							5	56220697	56222126	BTSAT2	1429
							5	69746594	69749738	BTSAT6,OSSAT1	3144
							5	71076691	71078295	BTSAT4	1604
							5	78110367	78113418	BTSAT4	3051
							5	83594152	83596035	BTSAT4	1883
							5	90275777	90288336	BTSAT4	12559
							5	95573429	95574437	BTSAT4	1008
							5	97129301	97151148	BTSAT4	21847
							5	101962133	101963442	BTSAT4	1309
							5	103555992	103561537	BTSAT4	5545
							5	104371577	104372614	BTSAT4	1037
							5	104801424	104804143	BTSAT4	2719
							5	114106097	114241543	BTSAT2,BTSAT2b,BTSAT2c,BTSAT3b	135446
							5	115976045	115982411	BTSAT4	6366
							5	116296138	116298507	BTSAT4	2369
							6	6994789	7035165	BTSAT4	40376
							6	10352667	10367877	BTSAT4	15210
							6	11033730	11036934	BTSAT4	3204
							6	17921734	18015658	BTSAT4	93924
							6	23347388	23348637	BTSAT4	1249
							6	23792487	23797290	BTSAT4	4803
							6	23838032	23840221	BTSAT4	2189
							6	26700692	26702070	BTSAT4	1378
							6	26969794	26972283	BTSAT4	2489
							6	27290749	27325086	BTSAT4	34337
							6	27872153	27873309	BTSAT2	1156
							6	28138970	28140337	BTSAT2	1367
							6	33082007	33083653	BTSAT4	1646
							6	36456453	36464173	BTSAT2	7720
							6	45734960	45776142	BTSAT4	41182
							6	56204239	56206240	BTSAT4	2001
							6	56557561	56559360	BTSAT4	1799
							6	56670963	56682577	BTSAT4	11614
							6	77982100	77987535	BTSAT4	5435
							6	88823857	88825710	BTSAT4	1853
							6	89202697	89221679	BTSAT4	18982
							6	110258198	110264360	BTSAT4	6162
							6	112645620	112647029	BTSAT4	1409
							6	114726794	114731837	BTSAT4	5043
							7	11896766	11898028	BTSAT4	1262
							7	12078549	12148898	BTSAT4	70349
							7	12311160	12313698	BTSAT4	2538
							7	20183694	20187439	BTSAT2,BTSAT3b	3745
							7	30021056	30028004	BTSAT2,BTSAT3b	6948
							7	34811791	34813742	BTSAT4	1951
							7	40301237	40302459	BTSAT4	1222
							7	41481494	41484217	BTSAT4	2723
							7	41609002	41624811	BTSAT4	15809
							7	44042687	44055580	BTSAT2	12893
							7	50890919	50893216	BTSAT4	2297
							7	51282864	51293930	BTSAT4	11066
							7	51852588	51864567	BTSAT4	11979
							7	56568814	56622891	BTSAT2,BTSAT3	54077
							7	59399854	59404090	BTSAT4	4236
							7	66692483	66700133	BTSAT2,BTSAT4	7650
							7	66891608	66893163	BTSAT4	1555
							7	71568339	71570752	BTSAT4	2413
							7	71639287	71651788	BTSAT4	12501
							7	71915692	71968672	BTSAT4,OSSAT2	52980
							7	72103212	72104658	BTSAT4	1446
							7	74405443	74406891	BTSAT4	1448
							7	74640891	74643053	BTSAT4	2162
							7	80250335	80253678	BTSAT4	3343
							7	93154430	93167022	BTSAT4	12592
							7	105823278	105933371	BTSAT2,BTSAT2b,BTSAT3b	110093
							7	110014339	110048354	BTSAT4	34015
							8	121856	123439	BTSAT2	1583
							8	1181495	1184709	BTSAT4	3214
							8	3288274	3290322	BTSAT4	2048
							8	6205060	6209333	BTSAT4	4273
							8	10191146	10202998	BTSAT4,OSSAT2	11852
							8	11933186	11974033	BTSAT4,OSSAT2	40847
							8	20175014	20177023	BTSAT4	2009
							8	24880623	24925446	BTSAT4,OSSAT2	44823
							8	25753783	25758220	BTSAT4	4437
							8	25912845	25916750	BTSAT4	3905
							8	35870930	35873031	BTSAT4	2101
							8	36070469	36159114	BTSAT4	88645
							8	38630111	38632130	BTSAT4	2019
							8	38851622	38852906	BTSAT4	1284
							8	38910484	38911669	BTSAT4	1185
							8	44633757	44637511	BTSAT4	3754
							8	47935766	47939200	BTSAT2	3434
							8	51893672	51894822	BTSAT4	1150
							8	56713134	56855571	BTSAT4,OSSAT2	142437
							8	57642640	57644760	BTSAT4	2120
							8	61267820	61271913	BTSAT4	4093
							8	71050138	71052177	BTSAT4	2039
							8	74484387	74805041	BTSAT2,BTSAT2b,BTSAT2c,BTSAT3,BTSAT3b	320654
							8	75349155	75351155	BTSAT4,OSSAT2	2000
							8	75853217	75858941	BTSAT4	5724
							8	76337516	76347091	BTSAT2,BTSAT2c,BTSAT4	9575
							8	78648949	78650007	BTSAT4	1058
							8	88378585	88379725	BTSAT4	1140
							8	89373013	89378098	BTSAT4	5085
							8	89871920	89873195	BTSAT4	1275
							8	91139201	91146018	BTSAT4	6817
							8	91979930	91985376	BTSAT4	5446
							8	92536240	92537369	BTSAT4	1129
							8	92832301	92834896	BTSAT4	2595
							8	93188796	93191331	BTSAT4	2535
							8	99199553	99203610	BTSAT4	4057
							8	103859450	103861304	BTSAT4	1854
							8	110659103	110763683	BTSAT4,OSSAT2	104580
							9	1	42803	BTSAT4,OSSAT2	42802
							9	332106	346004	BTSAT4,OSSAT2	13898
							9	357185	360931	BTSAT4,OSSAT2	3746
							9	14495241	14499490	BTSAT4,OSSAT2	4249
							9	19812540	19814932	BTSAT4	2392
							9	24551049	24554624	BTSAT4	3575
							9	24763010	24764193	BTSAT3	1183
							9	29233882	29236963	BTSAT4	3081
							9	30608856	30610907	BTSAT4	2051
							9	37575142	37577147	BTSAT4	2005
							9	38520571	38522103	BTSAT4	1532
							9	38756077	38758102	BTSAT4	2025
							9	45014976	45089046	BTSAT4	74070
							9	45377235	45378578	BTSAT4	1343
							9	53543365	53594374	BTSAT4	51009
							9	53618879	53621832	BTSAT4	2953
							9	54741429	54743615	BTSAT4	2186
							9	67004192	67005567	BTSAT4	1375
							9	70595836	70603533	BTSAT4	7697
							9	75021421	75022846	BTSAT2b	1425
							9	78362095	78363932	BTSAT4	1837
							9	81144805	81146033	BTSAT4	1228
							9	81640981	81643678	BTSAT4	2697
							9	84982124	84985928	BTSAT4	3804
							9	85011451	85014398	BTSAT4	2947
							9	85210983	85213455	BTSAT4	2472
							9	88587350	88599810	BTSAT4	12460
							9	88645891	88647661	BTSAT4	1770
							9	96970222	96974250	BTSAT4	4028
							9	97006744	97008031	BTSAT4	1287
							9	102676756	102684078	BTSAT2,BTSAT2b	7322
							10	6	29760	BTSAT2,BTSAT2c,BTSAT4,OSSAT2	29754
							10	40778	99244	BTSAT4,OSSAT2	58466
							10	121312	182600	BTSAT4,OSSAT2	61288
							10	28377441	28378524	BTSAT4	1083
							10	28468292	28473519	BTSAT4	5227
							10	39687939	39690572	BTSAT4	2633
							10	48450804	48451928	BTSAT4	1124
							10	49984550	49986721	BTSAT4	2171
							10	58884671	58888070	BTSAT2	3399
							10	59478371	59536190	BTSAT2,BTSAT4	57819
							10	60475766	60479896	BTSAT4	4130
							10	68733779	68743955	BTSAT4	10176
							10	77827287	77829496	BTSAT4	2209
							10	90625124	90626456	BTSAT2c	1332
							10	96711241	96720069	BTSAT6	8828
							11	1	5878	BTSAT2,BTSAT2b,BTSAT3	5877
							11	51598	55159	BTSAT2	3561
							11	69252	73709	BTSAT2,BTSAT3	4457
							11	660179	661215	BTSAT4	1036
							11	10815484	10824937	BTSAT3b,BTSAT4	9453
							11	11313751	11315010	BTSAT4	1259
							11	13094828	13099776	BTSAT2	4948
							11	50085593	50096488	BTSAT4	10895
							11	64383069	64384074	BTSAT4	1005
							11	64866216	64868096	BTSAT4	1880
							11	65320552	65330588	BTSAT4	10036
							11	65896976	65899132	BTSAT4	2156
							11	70167889	70178691	BTSAT4	10802
							11	74247624	74302685	BTSAT2,BTSAT2b,BTSAT2c,BTSAT3b	55061
							11	79569772	79572403	BTSAT4	2631
							11	79824383	79841521	BTSAT4	17138
							11	80482723	80528972	BTSAT4	46249
							11	97755190	97758881	BTSAT4	3691
							11	98141259	98152774	BTSAT4	11515
							11	99113839	99120298	BTSAT4	6459
							12	4	53395	BTSAT2,BTSAT3,BTSAT4,OSSAT2	53391
							12	3269228	3274304	BTSAT4	5076
							12	8541471	8552382	BTSAT4	10911
							12	16898559	16899728	BTSAT2,BTSAT3	1169
							12	26378510	26381256	BTSAT4	2746
							12	39224324	39235123	BTSAT4	10799
							12	39475999	39477920	BTSAT4	1921
							12	52674519	52677048	BTSAT4	2529
							12	64980775	64981815	BTSAT4	1040
							12	65198134	65202048	BTSAT4	3914
							12	79831830	79836683	BTSAT4	4853
							13	1156	4873	BTSAT2,BTSAT2b	3717
							13	865248	886841	BTSAT2,BTSAT3b	21593
							13	2736784	2738158	BTSAT6,OSSAT1	1374
							13	7662562	7663792	BTSAT4	1230
							13	7749936	7752495	BTSAT4	2559
							13	8210565	8214153	BTSAT2,BTSAT2b	3588
							13	10754516	10756341	BTSAT4	1825
							13	13029000	13031131	BTSAT4,OSSAT2	2131
							13	16324649	16327412	BTSAT4	2763
							13	31597676	31605856	BTSAT4	8180
							13	42155418	42161029	BTSAT4	5611
							13	42173229	42175460	BTSAT4	2231
							13	48045511	48047222	BTSAT6	1711
							13	48076645	48082700	BTSAT6,OSSAT1	6055
							13	48991349	49021361	BTSAT6,OSSAT1	30012
							13	63817803	63820638	BTSAT4	2835
							13	78934293	78936909	BTSAT2	2616
							13	83062091	83073903	BTSAT2	11812
							14	120233	144994	BTSAT2,BTSAT2b,BTSAT3b	24761
							14	551813	570958	BTSAT4	19145
							14	578725	591954	BTSAT2,BTSAT3b,BTSAT4	13229
							14	4083564	4084957	BTSAT6	1393
							14	4917056	4924784	BTSAT4	7728
							14	7193120	7195355	BTSAT4	2235
							14	29100511	29102550	BTSAT4	2039
							14	33840073	33842109	BTSAT4	2036
							14	34324495	34326443	BTSAT4	1948
							14	40406095	40407946	BTSAT4	1851
							14	40544467	40548672	BTSAT4	4205
							14	43042078	43045105	BTSAT4	3027
							14	54219333	54220502	BTSAT4	1169
							14	74577078	74578585	BTSAT4	1507
							14	76356948	76358504	BTSAT6	1556
							15	164	77971	BTSAT2,BTSAT2b,BTSAT2c,BTSAT4,OSSAT2	77807
							15	1332555	1341812	BTSAT4,OSSAT2	9257
							15	1354579	1357391	BTSAT4,OSSAT2	2812
							15	13335146	13337135	BTSAT4	1989
							15	22944560	22951589	BTSAT2,BTSAT2b,BTSAT3b	7029
							15	26563206	26604716	BTSAT4	41510
							15	26796920	26799709	BTSAT4	2789
							15	65553264	65555150	BTSAT4	1886
							15	71060347	71064208	BTSAT4	3861
							15	77917967	77954878	BTSAT2c,BTSAT4,OSSAT2	36911
							15	77975143	78000934	BTSAT4,OSSAT2	25791
							15	78011309	78032194	BTSAT2,BTSAT4	20885
							15	82272822	82274967	BTSAT4	2145
							15	82592554	82602206	BTSAT4	9652
							16	1	191384	BTSAT2,BTSAT2b,BTSAT3b,BTSAT4,OSSAT2	191383
							16	198303	229120	BTSAT4	30817
							16	241297	250218	BTSAT4,OSSAT2	8921
							16	490197	498313	BTSAT4,OSSAT2	8116
							16	10115323	10116850	BTSAT4	1527
							16	13371402	13373086	BTSAT4	1684
							16	16972373	16973745	BTSAT4	1372
							16	17753953	17766353	BTSAT4	12400
							16	23608996	23612458	BTSAT4	3462
							16	36231439	36232766	BTSAT4	1327
							16	36364058	36365371	BTSAT4	1313
							16	36507540	36510419	BTSAT4	2879
							16	36586135	36593390	BTSAT4	7255
							16	38682833	38686675	BTSAT4	3842
							16	63153907	63188129	BTSAT4	34222
							16	63246199	63248253	BTSAT4	2054
							16	66304502	66308591	BTSAT6	4089
							16	66545209	66546211	BTSAT6	1002
							16	66762441	66764376	BTSAT6	1935
							16	69553421	69554655	BTSAT4	1234
							16	75759296	75760523	BTSAT4	1227
							17	2	1155	BTSAT3	1153
							17	269490	270752	BTSAT3	1262
							17	292353	294193	BTSAT3	1840
							17	584243	587333	BTSAT4	3090
							17	4991587	4992589	BTSAT4	1002
							17	9726656	9732095	BTSAT4	5439
							17	36224390	36227047	BTSAT4	2657
							17	36874082	36877747	BTSAT4	3665
							17	37120454	37123343	BTSAT4	2889
							17	37498460	37499724	BTSAT4	1264
							17	50199524	50204464	BTSAT4	4940
							17	70989624	71004989	BTSAT4	15365
							17	72843102	72844476	BTSAT4	1374
							18	1	20409	BTSAT2,BTSAT3b	20408
							18	31117	50056	BTSAT4,OSSAT2	18939
							18	62238	63847	BTSAT4	1609
							18	123131	138137	BTSAT4,BTSAT6,OSSAT1	15006
							18	144754	146057	BTSAT4	1303
							18	152385	157925	BTSAT4	5540
							18	232805	240200	BTSAT4	7395
							18	11432892	11468673	BTSAT2c,BTSAT4	35781
							18	12645154	12647886	BTSAT4	2732
							18	30850222	30856490	BTSAT4	6268
							18	43799382	43832599	BTSAT2c	33217
							18	51267894	51273042	BTSAT4	5148
							18	51417486	51420001	BTSAT4	2515
							19	9	73975	BTSAT4	73966
							19	208652	213992	BTSAT4	5340
							19	372447	378980	BTSAT4,OSSAT2	6533
							19	392528	420640	BTSAT4,OSSAT2	28112
							19	459057	465809	BTSAT4,OSSAT2	6752
							19	1797554	1799021	BTSAT6,OSSAT1	1467
							19	4764377	4765524	BTSAT4	1147
							19	26367876	26368879	BTSAT4	1003
							19	40330962	40332224	BTSAT4	1262
							19	40479166	40490934	BTSAT4	11768
							19	41234247	41237361	BTSAT4	3114
							19	50670571	50672517	BTSAT4	1946
							19	56714471	56715477	BTSAT4	1006
							19	57338640	57361535	BTSAT4	22895
							19	61920112	61940726	BTSAT4	20614
							19	62050965	62052843	BTSAT4	1878
							20	2062337	2064509	BTSAT4	2172
							20	2858894	2861087	BTSAT4	2193
							20	2987260	2991829	BTSAT4	4569
							20	14751803	14760440	BTSAT4	8637
							20	14786503	14790951	BTSAT4	4448
							20	15765019	15766101	BTSAT4	1082
							20	23540711	23543831	BTSAT4,OSSAT2	3120
							20	23805614	23806972	BTSAT4	1358
							20	26863992	26865353	BTSAT4	1361
							20	27119838	27121193	BTSAT4	1355
							20	31320017	31322229	BTSAT4	2212
							20	48174915	48176138	BTSAT4	1223
							20	48541467	48560506	BTSAT4,OSSAT2	19039
							20	59229851	59231400	BTSAT3	1549
							20	66337047	66340498	BTSAT4	3451
							20	66610349	66612622	BTSAT4	2273
							20	72029200	72042600	Telomeric	13400
							21	1765767	1770975	BTSAT4	5208
							21	1779885	1807373	BTSAT4,OSSAT2	27488
							21	1960795	1962065	BTSAT4	1270
							21	1999023	2004313	BTSAT2	5290
							21	2104824	2127944	BTSAT4	23120
							21	8743471	8755076	BTSAT4	11605
							21	19874663	19893849	BTSAT4	19186
							21	20108803	20114754	BTSAT4	5951
							21	24695975	24698278	BTSAT4	2303
							21	26057130	26078157	BTSAT4	21027
							21	34777654	34779784	BTSAT4	2130
							21	35618429	35620332	BTSAT4	1903
							21	41333164	41337240	BTSAT2,BTSAT2b	4076
							21	56302445	56332392	BTSAT4	29947
							21	60540307	60545055	BTSAT4,OSSAT2	4748
							21	60572569	60576618	BTSAT4,OSSAT2	4049
							21	60588311	60591393	BTSAT4,OSSAT2	3082
							21	60597252	60645089	BTSAT4,OSSAT2	47837
							21	60652801	60705594	BTSAT4,OSSAT2	52793
							22	2865845	2892971	BTSAT4	27126
							22	15347060	15352094	BTSAT4	5034
							22	17838908	17839972	BTSAT4	1064
							22	37880230	37882180	BTSAT4	1950
							22	37917781	37936953	BTSAT4	19172
							22	44627232	44628854	BTSAT6,OSSAT1	1622
							22	45491472	45492517	BTSAT4	1045
							22	51272217	51274042	BTSAT4	1825
							22	52821569	52824877	BTSAT4	3308
							22	53154752	53156667	BTSAT4	1915
							22	53633984	53688314	BTSAT4	54330
							22	55034159	55035492	BTSAT4	1333
							22	59713171	59715100	BTSAT6	1929
							23	13194	15326	BTSAT4	2132
							23	11375280	11377639	BTSAT4	2359
							23	18902816	18905763	BTSAT4	2947
							23	19990716	19999436	BTSAT6	8720
							23	31637896	31639072	BTSAT4	1176
							23	48065815	48069794	BTSAT4	3979
							24	2	24842	BTSAT2,BTSAT2c,BTSAT3b,BTSAT4	24840
							24	34569	51148	BTSAT4,OSSAT2	16579
							24	65209	94886	BTSAT4,OSSAT2	29677
							24	132198	133637	BTSAT2,BTSAT3	1439
							24	142695	145171	BTSAT4,OSSAT2	2476
							24	161613	180529	BTSAT4	18916
							24	192715	194313	BTSAT4	1598
							24	452776	455263	BTSAT4,OSSAT2	2487
							24	4396874	4403267	BTSAT4	6393
							24	4469568	4471062	BTSAT4	1494
							24	8669421	8675453	BTSAT4	6032
							24	14536015	14537189	BTSAT4	1174
							24	24851252	24867066	BTSAT2	15814
							24	24948950	24953141	BTSAT2	4191
							24	30712606	30714082	BTSAT4	1476
							24	31502433	31503812	BTSAT4	1379
							24	35456174	35458130	BTSAT4	1956
							24	35624949	35626538	BTSAT4	1589
							24	36372521	36391556	BTSAT4	19035
							24	56916791	56960883	BTSAT2	44092
							24	57100765	57102122	BTSAT2	1357
							25	39730	43850	BTSAT4,OSSAT2	4120
							25	4826079	4835413	BTSAT4	9334
							25	18884858	18937500	BTSAT4	52642
							25	19009057	19046610	BTSAT4	37553
							25	19162374	19163542	BTSAT4	1168
							25	30154145	30155261	BTSAT4	1116
							25	30274874	30372435	BTSAT4	97561
							25	35452574	35476919	BTSAT4	24345
							25	36121771	36124127	BTSAT4	2356
							26	3	14442	BTSAT2,BTSAT2b,BTSAT3b	14439
							26	128342	139891	BTSAT4,OSSAT2	11549
							26	544642	567368	BTSAT4,OSSAT2	22726
							26	573899	577338	BTSAT4,OSSAT2	3439
							26	600456	609642	BTSAT4,OSSAT2	9186
							26	5383725	5385220	OSSAT2	1495
							26	9967883	9969176	BTSAT2b	1293
							26	17969399	17972999	BTSAT4	3600
							26	18208806	18210015	BTSAT4	1209
							26	21482052	21483237	BTSAT3	1185
							26	34147903	34148930	BTSAT2,BTSAT2c	1027
							26	40243804	40245850	BTSAT4	2046
							26	40462705	40487415	BTSAT4	24710
							26	40629070	40630168	BTSAT4	1098
							26	40859627	40860693	BTSAT4	1066
							26	46909339	46911458	BTSAT4	2119
							26	47088865	47090782	BTSAT4	1917
							26	51202909	51206897	BTSAT4	3988
							27	901866	908059	BTSAT2c,BTSAT4	6193
							27	1368592	1371982	BTSAT4	3390
							27	5114997	5116002	BTSAT4	1005
							27	6210058	6214352	BTSAT4	4294
							27	6278230	6280431	BTSAT4	2201
							27	6857248	6862586	BTSAT4	5338
							27	7900219	7901874	BTSAT4	1655
							27	10378649	10394922	BTSAT4	16273
							27	10612823	10614205	BTSAT4	1382
							27	25153248	25160144	BTSAT4	6896
							27	28460134	28941086	BTSAT1,BTSAT2,BTSAT2b,BTSAT2c,BTSAT3,BTSAT3b	480952
							27	29156670	29158489	BTSAT2,BTSAT3b	1819
							27	29234334	29236143	BTSAT2	1809
							27	35828965	35855610	BTSAT4	26645
							27	37444857	37447040	BTSAT4	2183
							27	37558504	37651179	BTSAT4	92675
							27	44064597	44065606	BTSAT4	1009
							28	2365678	2370807	BTSAT6,OSSAT1	5129
							28	2407543	2421986	BTSAT6,OSSAT1	14443
							28	2548739	2550353	BTSAT2,BTSAT3	1614
							28	2640150	2654365	BTSAT2,BTSAT3	14215
							28	2660333	2674731	BTSAT2c,BTSAT4	14398
							28	11062913	11078552	BTSAT4	15639
							28	11162975	11165754	BTSAT4	2779
							28	11349722	11372243	BTSAT2,BTSAT2b,BTSAT4	22521
							28	11985913	11987641	BTSAT2	1728
							28	17297250	17299054	BTSAT4	1804
							28	31941182	31943082	BTSAT4	1900
							28	31992874	32007169	BTSAT4	14295
							28	39275600	39360100	BTSAT4,OSSAT2	84500
							28	40135714	40141478	BTSAT4	5764
							28	43053673	43082193	BTSAT4	28520
							29	100220	120376	BTSAT4,OSSAT2	20156
							29	210091	227905	BTSAT4,OSSAT2	17814
							29	323134	328109	BTSAT6,OSSAT1	4975
							29	343901	358339	BTSAT4,BTSAT6,OSSAT1,OSSAT2	14438
							29	366225	415743	BTSAT4,OSSAT2	49518
							29	453705	465769	BTSAT4,OSSAT2	12064
							29	541435	544413	BTSAT4,OSSAT2	2978
							29	3111412	3112627	BTSAT4	1215
							29	3983372	3988749	BTSAT4,OSSAT2	5377
							29	6984821	6985866	BTSAT4	1045
							29	12214120	12216744	BTSAT4	2624
							29	19398740	19449678	BTSAT6,OSSAT1	50938
							29	19573028	19575225	BTSAT6,OSSAT1	2197
							29	30224938	30386354	BTSAT2,BTSAT2c,BTSAT3	161416
							29	30967822	30968895	BTSAT2	1073
							29	31042985	31050306	BTSAT4	7321
							29	46582334	46590226	BTSAT4	7892
							X	14082232	14125283	BTSAT4	43051
							X	18975819	18984755	BTSAT4	8936
							X	19138947	19147020	BTSAT4	8073
							X	19153865	19182891	BTSAT4	29026
							X	30971562	30980186	BTSAT4	8624
							X	41236954	41239183	BTSAT6,OSSAT1	2229
							X	71543349	71544645	BTSAT4	1296
							X	74034162	74036582	BTSAT4	2420
							X	81371845	81373071	BTSAT4	1226
							X	82922290	82924121	BTSAT4	1831
							X	83153322	83191396	BTSAT4	38074
							X	92604079	92605518	BTSAT2,BTSAT2b	1439
							X	100087310	100106464	BTSAT4	19154
							X	103368149	103369912	BTSAT2	1763
							X	108495431	108500489	BTSAT4	5058
							X	108648833	108658028	BTSAT4	9195
							X	123927137	123930343	BTSAT4	3206
							X	131351831	131352941	BTSAT4	1110
							X	134039709	134041540	BTSAT4	1831
							X	134395705	134405133	BTSAT4	9428
							X	135829780	135834643	BTSAT4	4863
							X	141060311	141061491	BTSAT4	1180
							X	146304714	146305972	BTSAT4	1258
							X	146839005	146840563	BTSAT4	1558
							X	147187644	147193264	BTSAT4	5620
							X	147279461	147283066	BTSAT4	3605

## Sheet: Description
Interval Composition	Centromeric repeats were identified using RepeatMasker on both assemblies. Overlapping coordinates of Centromeric satellites were merged together using BedTools2 if they overlapped by at least one base. Code available at this GitHub repository: Telomeres were identified using a pipeline developed by the Vertebrate Genome Project. The pipeline is available at this GitHub repository: https://github…
Repeat Classification	A centromeric repeat region was considered to be at the start of the chromosome if it was within 500kb of the start of the chromosome scaffold for each assembly. All other centromeric regions were considered to be in the "middle" of the chromosome scaffolds.
