# Supplementary material for: De novo assembly of the cattle reference genome with single-molecule sequencing
Source: Gigascience. 2020 Mar 19;9(3):giaa021. doi: 10.1093/gigascience/giaa021 (PMC7081964; doi:10.1093/gigascience/giaa021)
Supplement: giaa021_Supplemental_Data [file giaa021_supplemental_data.zip › TableS4_RefSeq_transcripts_not_aligning.xlsx]

## Sheet: TableS4
Transcripts that align to neither ARS-UCD1.2 nor UMD3.1.1
Accession	GeneID	Gene symbol	Gene description
NR_036643.1	100502548	RN5-8S1	5.8S ribosomal RNA
NM_001281900.1	100337685	RBMY	RNA binding motif protein, Y-linked
Transcripts that do not align to ARS-UCD1.2 but align to UMD3.1.1
Accession	GeneID	Gene symbol	Gene description
NM_001014385.1	280931	SRY	sex determining region Y
NM_001077006.1	767933	HSFY2	heat shock transcription factor, Y-linked 2
NM_001078120.1	768254	ZNF280BY	zinc finger protein 280B-like
NM_001104975.1	512150	LOC512150	myeloid-associated differentiation marker-like
NM_001111070.1	100126816	LOC100126816	heat shock transcription factor, Y linked 2-like
NM_001113757.1	505154	LORICRIN	loricrin cornified envelope precursor protein
NM_001145757.1	100271756	EIF1AY	eukaryotic translation initiation factor 1A, Y-linked
NR_031308.1	100313480	MIR2417	microRNA mir-2417
NR_031083.1	100313459	MIR7-1	microRNA mir-7-1
NR_031104.1	100313461	MIR2284D	microRNA mir-2284d
NM_001244608.1	281554	TSPY	testis specific protein, Y-linked 1
NM_001245953.1	785023	PRAME	preferentially expressed antigen in melanoma
NM_001281905.1	100335202	OFD1Y	oral-facial-digital syndrome 1 Y-linked
NR_107807.1	102465298	MIR6533	microRNA mir-6533
NR_031074.2	100313333	MIR2355	microRNA mir-2355
NM_001077979.2	528601	PRAME	preferentially expressed antigen in melanoma
NM_001319890.1	104974629	LOC104974629	zinc finger protein 280B-like
Transcripts that do not align to UMD3.1.1 but align to ARS-UCD1.2
Accession	GeneID	Gene symbol	Gene description
NM_176788.1	338319	CEBPB	CCAAT enhancer binding protein beta
NM_001080366.1	786612	PJA1	praja ring finger ubiquitin ligase 1
NM_001102338.1	785268	TMEM69	transmembrane protein 69
NM_001105020.1	788138	KRTAP9-1	keratin associated protein 9-1
NM_001105511.1	100125948	RNASE2	ribonuclease A family member 2
NM_001110189.1	100126247	EXOSC6	exosome component 6
NM_001168604.1	534680	ULBP13	UL16 binding protein 13
NM_001168611.1	786883	ULBP15	UL16-binding protein 15
NM_001078104.2	768229	LOC768229	zinc finger protein LOC768229
NM_001083788.2	781990	LOC781990	proteoglycan 3-like
NR_130622.1	102465306	MIR2285S	microRNA mir-2285s
