# Supplementary material for: De novo assembly of the cattle reference genome with single-molecule sequencing
Source: Gigascience. 2020 Mar 19;9(3):giaa021. doi: 10.1093/gigascience/giaa021 (PMC7081964; doi:10.1093/gigascience/giaa021)
Supplement: giaa021_Supplemental_Data [file giaa021_supplemental_data.zip › TableS5_annotation_comparison.xlsx]

## Sheet: UMD3.1.1_ARS-UCD1.2_comparison
gene category	current GeneID	current gene biotype	current assembly unit	current genomic accession	current gene range	current gene strand	previous GeneID	previous gene biotype	previous assembly unit	previous genomic accession	previous gene range	previous gene strand	transcript category	current transcript accession	current protein accession	current transcript range	previous transcript accession	previous protein accession	previous transcript range
Similar	617991	protein_coding	GCF_002263805.1	NC_037328.1	100081589-100206263	+	617991	protein_coding	GCF_000001245.5	AC_000158.1	100877702-101004478	+	Variant	XM_024995664.1	XP_024851432.1	100081589-100206263	XM_015472820.1	XP_015328306.1	100877702-101004478
Similar	617991	protein_coding	GCF_002263805.1	NC_037328.1	100081589-100206263	+	617991	protein_coding	GCF_000001245.5	AC_000158.1	100877702-101004478	+	Similar, change in CDS	XM_024995673.1	XP_024851441.1	100081589-100206263	XM_015472820.1	XP_015328306.1	100877702-101004478
Similar	617991	protein_coding	GCF_002263805.1	NC_037328.1	100081589-100206263	+	617991	protein_coding	GCF_000001245.5	AC_000158.1	100877702-101004478	+	Variant	XM_024995678.1	XP_024851446.1	100081589-100206263	XM_015472820.1	XP_015328306.1	100877702-101004478
Similar	617991	protein_coding	GCF_002263805.1	NC_037328.1	100081589-100206263	+	617991	protein_coding	GCF_000001245.5	AC_000158.1	100877702-101004478	+	Variant	XM_024995685.1	XP_024851453.1	100091077-100206263	XM_015472820.1	XP_015328306.1	100877702-101004478
Similar	617991	protein_coding	GCF_002263805.1	NC_037328.1	100081589-100206263	+	617991	protein_coding	GCF_000001245.5	AC_000158.1	100877702-101004478	+	Variant	XM_024995687.1	XP_024851455.1	100102203-100206263	XM_015472820.1	XP_015328306.1	100877702-101004478
Similar	104970977	lncRNA	GCF_002263805.1	NC_037328.1	100283839-100287528	+	104970977	lncRNA	GCF_000001245.5	AC_000158.1	101082678-101086928	+	Similar	XR_804421.3	NA	100283839-100287528	XR_804421.2	NA	101082678-101086928
Current-novel	112448365	snRNA	GCF_002263805.1	NC_037328.1	100754351-100754458	-	NA	NA	NA	NA	NA	NA	Current-novel	XR_003036742.1	NA	100754351-100754458	NA	NA	NA
Identical	100848063	pseudogene	GCF_002263805.1	NC_037328.1	100962475-100963285	-	100848063	pseudogene	GCF_000001245.5	AC_000158.1	101764422-101765233	-	NA	NA	NA	NA	NA	NA	NA
Similar	534616	protein_coding	GCF_002263805.1	NC_037328.1	101522669-101601154	+	534616	protein_coding	GCF_000001245.5	AC_000158.1	102337847-102410042	+	Similar, change in UTR only	NM_001076906.1	NP_001070374.1	101522753-101601154	NM_001076906.1	NP_001070374.1	102337847-102410042
Similar	534616	protein_coding	GCF_002263805.1	NC_037328.1	101522669-101601154	+	534616	protein_coding	GCF_000001245.5	AC_000158.1	102337847-102410042	+	Changed substantially	XM_024990378.1	XP_024846146.1	101522669-101601154	NM_001076906.1	NP_001070374.1	102337847-102410042
Current-other	112448261	pseudogene	GCF_002263805.1	NC_037328.1	101624540-101625269	-	NA	NA	NA	NA	NA	NA	NA	NA	NA	NA	NA	NA	NA
Current-novel	112448359	snRNA	GCF_002263805.1	NC_037328.1	10180007-10180113	+	NA	NA	NA	NA	NA	NA	Current-novel	XR_003036734.1	NA	10180007-10180113	NA	NA	NA
Similar	107132174	lncRNA	GCF_002263805.1	NC_037328.1	10207532-10231547	-	107132174	lncRNA	GCF_000001245.5	AC_000158.1	9583090-9607245	-	Similar	XR_001498416.2	NA	10207532-10231547	XR_001498416.1	NA	9583090-9607245
Changed substantially	527364	protein_coding	GCF_002263805.1	NC_037328.1	102179298-102187838	+	527364	protein_coding	GCF_000001245.5	AC_000158.1	102995129-103005213	+	Previous-other	NA	NA	NA	XM_003585688.4	XP_003585736.1	102995129-103005213
Changed substantially	527364	protein_coding	GCF_002263805.1	NC_037328.1	102179298-102187838	+	527364	protein_coding	GCF_000001245.5	AC_000158.1	102995129-103005213	+	Similar, change in UTR only	XM_003585687.5	XP_003585735.1	102179298-102187838	XM_003585687.4	XP_003585735.1	102995804-103005213
Similar	782206	pseudogene	GCF_002263805.1	NC_037328.1	102245032-102245604	+	782206	pseudogene	GCF_000001245.5	AC_000158.1	103061598-103062253	+	NA	NA	NA	NA	NA	NA	NA
Identical	782179	pseudogene	GCF_002263805.1	NC_037328.1	102253259-102253955	+	782179	pseudogene	GCF_000001245.5	AC_000158.1	103069833-103070529	+	NA	NA	NA	NA	NA	NA	NA
Similar	504366	protein_coding	GCF_002263805.1	NC_037328.1	102267983-102388514	+	504366	protein_coding	GCF_000001245.5	AC_000158.1	103084537-103205176	+	Change in exception	NM_001114189.1	NP_001107661.1	102272281-102388042	NM_001114189.1	NP_001107661.1	103088852-103204727
Similar	504366	protein_coding	GCF_002263805.1	NC_037328.1	102267983-102388514	+	504366	protein_coding	GCF_000001245.5	AC_000158.1	103084537-103205176	+	Similar, change in UTR only	XM_005201715.4	XP_005201772.2	102267983-102388514	XM_005201715.3	XP_005201772.1	103084543-103205176
Similar	504366	protein_coding	GCF_002263805.1	NC_037328.1	102267983-102388514	+	504366	protein_coding	GCF_000001245.5	AC_000158.1	103084537-103205176	+	Similar, change in UTR only	XM_015472666.2	XP_015328152.2	102267999-102388514	XM_015472666.1	XP_015328152.1	103084542-103205176
Similar	504366	protein_coding	GCF_002263805.1	NC_037328.1	102267983-102388514	+	504366	protein_coding	GCF_000001245.5	AC_000158.1	103084537-103205176	+	Similar, change in UTR only	XM_015472667.2	XP_015328153.2	102267983-102388514	XM_015472667.1	XP_015328153.1	103084541-103205176
Similar	504366	protein_coding	GCF_002263805.1	NC_037328.1	102267983-102388514	+	504366	protein_coding	GCF_000001245.5	AC_000158.1	103084537-103205176	+	Previous-variant	XM_015472667.2	XP_015328153.2	102267983-102388514	XM_015472670.1	XP_015328156.1	103084537-103205176
Similar	280722	protein_coding	GCF_002263805.1	NC_037328.1	10231705-10544227	+	280722	protein_coding	GCF_000001245.5	AC_000158.1	9607339-9921257	+	Identical	NM_001076796.1	NP_001070264.1	10231784-10543974	NM_001076796.1	NP_001070264.1	9607381-9921004
Similar	280722	protein_coding	GCF_002263805.1	NC_037328.1	10231705-10544227	+	280722	protein_coding	GCF_000001245.5	AC_000158.1	9607339-9921257	+	Similar, change in UTR only	XM_005201137.3	XP_005201194.1	10231705-10544227	XM_005201137.2	XP_005201194.1	9607339-9921257
Similar	280722	protein_coding	GCF_002263805.1	NC_037328.1	10231705-10544227	+	280722	protein_coding	GCF_000001245.5	AC_000158.1	9607339-9921257	+	Similar, change in UTR only	XM_005201138.3	XP_005201195.1	10231742-10543975	XM_005201138.2	XP_005201195.1	9607339-9921257
Similar	280722	protein_coding	GCF_002263805.1	NC_037328.1	10231705-10544227	+	280722	protein_coding	GCF_000001245.5	AC_000158.1	9607339-9921257	+	Similar, change in UTR only	XM_005201139.3	XP_005201196.1	10231725-10543975	XM_005201139.2	XP_005201196.1	9607339-9921257
Similar	280722	protein_coding	GCF_002263805.1	NC_037328.1	10231705-10544227	+	280722	protein_coding	GCF_000001245.5	AC_000158.1	9607339-9921257	+	Similar, change in UTR only	XM_005201140.3	XP_005201197.1	10231742-10543975	XM_005201140.2	XP_005201197.1	9607339-9921257
Similar	280722	protein_coding	GCF_002263805.1	NC_037328.1	10231705-10544227	+	280722	protein_coding	GCF_000001245.5	AC_000158.1	9607339-9921257	+	Identical	XM_005201141.2	XP_005201198.1	10231742-10544227	XM_005201141.2	XP_005201198.1	9607339-9921257
Similar	280722	protein_coding	GCF_002263805.1	NC_037328.1	10231705-10544227	+	280722	protein_coding	GCF_000001245.5	AC_000158.1	9607339-9921257	+	Similar, change in UTR only	XM_010800926.2	XP_010799228.1	10231742-10543975	XM_010800926.1	XP_010799228.1	9607339-9921257
Changed locus ID	112448383	tRNA	GCF_002263805.1	NC_037328.1	1026685-1026757	+	100170915	tRNA	GCF_000001245.5	AC_000158.1	387369-387441	+	NA	NA	NA	NA	NA	NA	NA
Changed locus ID	112448458	tRNA	GCF_002263805.1	NC_037328.1	10326083-10326155	+	100170909	tRNA	GCF_000001245.5	AC_000158.1	9701662-9701734	+	NA	NA	NA	NA	NA	NA	NA
Similar	781603	pseudogene	GCF_002263805.1	NC_037328.1	103333799-103334525	+	781603	pseudogene	GCF_000001245.5	AC_000158.1	104146679-104147375	+	NA	NA	NA	NA	NA	NA	NA
Current-novel	112448289	snRNA	GCF_002263805.1	NC_037328.1	104019354-104019459	+	NA	NA	NA	NA	NA	NA	Current-novel	XR_003036660.1	NA	104019354-104019459	NA	NA	NA
Similar	528014	protein_coding	GCF_002263805.1	NC_037328.1	1040308-1047095	+	528014	protein_coding	GCF_000001245.5	AC_000158.1	401172-407778	+	Identical	NM_001077977.2	NP_001071445.1	1040522-1047017	NM_001077977.2	NP_001071445.1	401205-407700
Similar	528014	protein_coding	GCF_002263805.1	NC_037328.1	1040308-1047095	+	528014	protein_coding	GCF_000001245.5	AC_000158.1	401172-407778	+	Similar, change in UTR only	XM_005201109.4	XP_005201166.1	1040309-1047095	XM_005201109.3	XP_005201166.1	401172-407778
Similar	528014	protein_coding	GCF_002263805.1	NC_037328.1	1040308-1047095	+	528014	protein_coding	GCF_000001245.5	AC_000158.1	401172-407778	+	Similar, change in UTR only	XM_010800902.3	XP_010799204.1	1040308-1047095	XM_010800902.2	XP_010799204.1	401177-407778
Similar	528014	protein_coding	GCF_002263805.1	NC_037328.1	1040308-1047095	+	528014	protein_coding	GCF_000001245.5	AC_000158.1	401172-407778	+	Similar, change in UTR only	XM_010800903.3	XP_010799205.1	1040308-1047095	XM_010800903.2	XP_010799205.1	401201-407778
Current-novel	112448262	pseudogene	GCF_002263805.1	NC_037328.1	104249624-104256688	+	NA	NA	NA	NA	NA	NA	NA	NA	NA	NA	NA	NA	NA
Similar	781650	pseudogene	GCF_002263805.1	NC_037328.1	104351140-104351847	+	781650	pseudogene	GCF_000001245.5	AC_000158.1	105171835-105172526	+	NA	NA	NA	NA	NA	NA	NA
Changed locus ID	112448440	tRNA	GCF_002263805.1	NC_037328.1	104392991-104393063	+	100170872	tRNA	GCF_000001245.5	AC_000158.1	105213671-105213743	+	NA	NA	NA	NA	NA	NA	NA
Identical	782622	pseudogene	GCF_002263805.1	NC_037328.1	104406284-104407338	+	782622	pseudogene	GCF_000001245.5	AC_000158.1	105226964-105228018	+	NA	NA	NA	NA	NA	NA	NA
Current-novel	112448277	snRNA	GCF_002263805.1	NC_037328.1	10488771-10488873	+	NA	NA	NA	NA	NA	NA	Current-novel	XR_003036648.1	NA	10488771-10488873	NA	NA	NA
Similar	785220	pseudogene	GCF_002263805.1	NC_037328.1	105077691-105080001	+	785220	pseudogene	GCF_000001245.5	AC_000158.1	105900096-105902456	+	NA	NA	NA	NA	NA	NA	NA
Similar	100141216	pseudogene	GCF_002263805.1	NC_037328.1	105312389-105312914	+	100141216	pseudogene	GCF_000001245.5	AC_000158.1	106135694-106136176	+	NA	NA	NA	NA	NA	NA	NA
Current-novel	112448284	pseudogene	GCF_002263805.1	NC_037328.1	105553234-105553331	+	NA	NA	NA	NA	NA	NA	NA	NA	NA	NA	NA	NA	NA
Changed locus ID	112448500	tRNA	GCF_002263805.1	NC_037328.1	105779328-105779399	-	100170903	tRNA	GCF_000001245.5	AC_000158.1	106602472-106602543	-	NA	NA	NA	NA	NA	NA	NA
Identical	525044	protein_coding	GCF_002263805.1	NC_037328.1	105877307-105908062	-	525044	protein_coding	GCF_000001245.5	AC_000158.1	106700431-106731201	-	Identical	NM_001192604.2	NP_001179533.2	105877307-105908062	NM_001192604.1	NP_001179533.1	106700431-106731201
Current-novel	112447001	pseudogene	GCF_002263805.1	NC_037328.1	105994396-105994773	+	NA	NA	NA	NA	NA	NA	NA	NA	NA	NA	NA	NA	NA
Identical	780785	protein_coding	GCF_002263805.1	NC_037328.1	106028380-106057301	+	780785	protein_coding	GCF_000001245.5	AC_000158.1	106851521-106880435	+	Identical	NM_001110774.1	NP_001104244.1	106028380-106057301	NM_001110774.1	NP_001104244.1	106851521-106880435
Changed substantially	100138306	pseudogene	GCF_002263805.1	NC_037328.1	106064536-106066776	+	100138306	pseudogene	GCF_000001245.5	AC_000158.1	106888093-106889959	+	NA	NA	NA	NA	NA	NA	NA
Identical	101904627	pseudogene	GCF_002263805.1	NC_037328.1	1061264-1061596	+	101904627	pseudogene	GCF_000001245.5	AC_000158.1	421947-422279	+	NA	NA	NA	NA	NA	NA	NA
Changed substantially	539747	pseudogene	GCF_002263805.1	NC_037328.1	106143365-106146403	+	539747	pseudogene	GCF_000001245.5	AC_000158.1	106967244-106969500	+	NA	NA	NA	NA	NA	NA	NA
Similar	509871	protein_coding	GCF_002263805.1	NC_037328.1	106150165-106186578	-	509871	protein_coding	GCF_000001245.5	AC_000158.1	106973279-107011233	-	Change in exception	NM_001075420.2	NP_001068888.1	106150165-106186578	NM_001075420.2	NP_001068888.1	106973279-107009692
Similar	509871	protein_coding	GCF_002263805.1	NC_037328.1	106150165-106186578	-	509871	protein_coding	GCF_000001245.5	AC_000158.1	106973279-107011233	-	Previous-variant	NM_001075420.2	NP_001068888.1	106150165-106186578	XM_010801404.2	XP_010799706.1	106973279-107011233
Changed substantially	767844	protein_coding	GCF_002263805.1	NC_037328.1	106346342-106378854	+	767844	protein_coding	GCF_000001245.5	AC_000158.1	107181351-107215798	+	Previous-other	NA	NA	NA	XM_005201748.2	XP_005201805.1	107181801-107215798
Changed substantially	767844	protein_coding	GCF_002263805.1	NC_037328.1	106346342-106378854	+	767844	protein_coding	GCF_000001245.5	AC_000158.1	107181351-107215798	+	Previous-other	NA	NA	NA	XM_005201754.2	XP_005201811.1	107181801-107215798
Changed substantially	767844	protein_coding	GCF_002263805.1	NC_037328.1	106346342-106378854	+	767844	protein_coding	GCF_000001245.5	AC_000158.1	107181351-107215798	+	Previous-other	NA	NA	NA	XM_005201757.3	XP_005201814.1	107181675-107215798
Changed substantially	767844	protein_coding	GCF_002263805.1	NC_037328.1	106346342-106378854	+	767844	protein_coding	GCF_000001245.5	AC_000158.1	107181351-107215798	+	Previous-other	NA	NA	NA	XM_005201760.2	XP_005201817.1	107181801-107215798
Changed substantially	767844	protein_coding	GCF_002263805.1	NC_037328.1	106346342-106378854	+	767844	protein_coding	GCF_000001245.5	AC_000158.1	107181351-107215798	+	Previous-other	NA	NA	NA	XM_010801419.2	XP_010799721.1	107181351-107215798
Changed substantially	767844	protein_coding	GCF_002263805.1	NC_037328.1	106346342-106378854	+	767844	protein_coding	GCF_000001245.5	AC_000158.1	107181351-107215798	+	Previous-other	NA	NA	NA	XM_010801423.2	XP_010799725.1	107182568-107215798
Changed substantially	767844	protein_coding	GCF_002263805.1	NC_037328.1	106346342-106378854	+	767844	protein_coding	GCF_000001245.5	AC_000158.1	107181351-107215798	+	Previous-other	NA	NA	NA	XM_010801426.2	XP_010799728.1	107181898-107215798
Changed substantially	767844	protein_coding	GCF_002263805.1	NC_037328.1	106346342-106378854	+	767844	protein_coding	GCF_000001245.5	AC_000158.1	107181351-107215798	+	Previous-other	NA	NA	NA	XM_010801428.2	XP_010799730.1	107181659-107215798
Changed substantially	767844	protein_coding	GCF_002263805.1	NC_037328.1	106346342-106378854	+	767844	protein_coding	GCF_000001245.5	AC_000158.1	107181351-107215798	+	Previous-other	NA	NA	NA	XM_015472779.1	XP_015328265.1	107181801-107215798
Changed substantially	767844	protein_coding	GCF_002263805.1	NC_037328.1	106346342-106378854	+	767844	protein_coding	GCF_000001245.5	AC_000158.1	107181351-107215798	+	Previous-other	NA	NA	NA	XM_015472780.1	XP_015328266.1	107181801-107215798
Changed substantially	767844	protein_coding	GCF_002263805.1	NC_037328.1	106346342-106378854	+	767844	protein_coding	GCF_000001245.5	AC_000158.1	107181351-107215798	+	Previous-other	NA	NA	NA	XM_015472788.1	XP_015328274.1	107181801-107215798
Changed substantially	767844	protein_coding	GCF_002263805.1	NC_037328.1	106346342-106378854	+	767844	protein_coding	GCF_000001245.5	AC_000158.1	107181351-107215798	+	Identical	NM_001076963.1	NP_001070431.1	106346342-106378854	NM_001076963.1	NP_001070431.1	107181762-107215040
Changed substantially	767844	protein_coding	GCF_002263805.1	NC_037328.1	106346342-106378854	+	767844	protein_coding	GCF_000001245.5	AC_000158.1	107181351-107215798	+	Previous-variant	NM_001076963.1	NP_001070431.1	106346342-106378854	XM_005201750.3	XP_005201807.1	107181675-107215798
Changed substantially	767844	protein_coding	GCF_002263805.1	NC_037328.1	106346342-106378854	+	767844	protein_coding	GCF_000001245.5	AC_000158.1	107181351-107215798	+	Previous-variant	NM_001076963.1	NP_001070431.1	106346342-106378854	XM_005201762.3	XP_005201819.1	107181675-107215798
Changed substantially	767844	protein_coding	GCF_002263805.1	NC_037328.1	106346342-106378854	+	767844	protein_coding	GCF_000001245.5	AC_000158.1	107181351-107215798	+	Previous-variant	NM_001076963.1	NP_001070431.1	106346342-106378854	XM_010801427.2	XP_010799729.1	107181683-107215798
Changed substantially	767844	protein_coding	GCF_002263805.1	NC_037328.1	106346342-106378854	+	767844	protein_coding	GCF_000001245.5	AC_000158.1	107181351-107215798	+	Previous-variant	NM_001076963.1	NP_001070431.1	106346342-106378854	XM_015472790.1	XP_015328276.1	107181801-107215798
Changed substantially	767844	protein_coding	GCF_002263805.1	NC_037328.1	106346342-106378854	+	767844	protein_coding	GCF_000001245.5	AC_000158.1	107181351-107215798	+	Previous-variant	NM_001076963.1	NP_001070431.1	106346342-106378854	XM_015472799.1	XP_015328285.1	107181801-107215798
Changed substantially	541235	protein_coding	GCF_002263805.1	NC_037328.1	106399685-106727152	-	541235	protein_coding	GCF_000001245.5	AC_000158.1	107239082-107576168	-	Previous-other	NA	NA	NA	XM_015472778.1	XP_015328264.1	107239082-107464212
Changed substantially	541235	protein_coding	GCF_002263805.1	NC_037328.1	106399685-106727152	-	541235	protein_coding	GCF_000001245.5	AC_000158.1	107239082-107576168	-	Identical	NM_001099118.2	NP_001092588.1	106404462-106727152	NM_001099118.2	NP_001092588.1	107240576-107576168
Changed substantially	541235	protein_coding	GCF_002263805.1	NC_037328.1	106399685-106727152	-	541235	protein_coding	GCF_000001245.5	AC_000158.1	107239082-107576168	-	Similar, change in UTR only	XM_024991529.1	XP_024847297.1	106399685-106576734	XM_015472777.1	XP_015328263.1	107239082-107505821
Current-novel	112447732	lncRNA	GCF_002263805.1	NC_037328.1	106463690-106496468	-	NA	NA	NA	NA	NA	NA	Current-novel	XR_003035888.1	NA	106463690-106496468	NA	NA	NA
Similar	510204	protein_coding	GCF_002263805.1	NC_037328.1	10653555-10691698	-	510204	protein_coding	GCF_000001245.5	AC_000158.1	10031241-10069728	-	Previous-other	NA	NA	NA	XM_010800936.2	XP_010799238.1	10031241-10063537
Similar	510204	protein_coding	GCF_002263805.1	NC_037328.1	10653555-10691698	-	510204	protein_coding	GCF_000001245.5	AC_000158.1	10031241-10069728	-	Identical	NM_001075437.2	NP_001068905.1	10656631-10691693	NM_001075437.2	NP_001068905.1	10034317-10069728
Similar	510204	protein_coding	GCF_002263805.1	NC_037328.1	10653555-10691698	-	510204	protein_coding	GCF_000001245.5	AC_000158.1	10031241-10069728	-	Similar, change in UTR only	XM_010800931.3	XP_010799233.1	10653555-10690884	XM_010800931.2	XP_010799233.1	10031241-10068509
Similar	510204	protein_coding	GCF_002263805.1	NC_037328.1	10653555-10691698	-	510204	protein_coding	GCF_000001245.5	AC_000158.1	10031241-10069728	-	Similar, change in UTR only	XM_010800932.3	XP_010799234.1	10653555-10690884	XM_010800932.2	XP_010799234.1	10031241-10068509
Similar	510204	protein_coding	GCF_002263805.1	NC_037328.1	10653555-10691698	-	510204	protein_coding	GCF_000001245.5	AC_000158.1	10031241-10069728	-	Similar, change in UTR only	XM_010800933.3	XP_010799235.1	10653555-10691245	XM_010800933.2	XP_010799235.1	10031241-10069314
Similar	510204	protein_coding	GCF_002263805.1	NC_037328.1	10653555-10691698	-	510204	protein_coding	GCF_000001245.5	AC_000158.1	10031241-10069728	-	Similar, change in UTR only	XM_010800934.3	XP_010799236.1	10653555-10690884	XM_010800934.2	XP_010799236.1	10031241-10068509
Similar	510204	protein_coding	GCF_002263805.1	NC_037328.1	10653555-10691698	-	510204	protein_coding	GCF_000001245.5	AC_000158.1	10031241-10069728	-	Similar, change in UTR only	XM_010800935.3	XP_010799237.1	10653555-10689495	XM_010800935.2	XP_010799237.1	10031241-10068214
Similar	510204	protein_coding	GCF_002263805.1	NC_037328.1	10653555-10691698	-	510204	protein_coding	GCF_000001245.5	AC_000158.1	10031241-10069728	-	Similar, change in UTR only	XM_010800937.3	XP_010799239.1	10653555-10684646	XM_010800937.2	XP_010799239.1	10031241-10062363
Similar	510204	protein_coding	GCF_002263805.1	NC_037328.1	10653555-10691698	-	510204	protein_coding	GCF_000001245.5	AC_000158.1	10031241-10069728	-	Variant	XM_024977999.1	XP_024833767.1	10653906-10691213	XM_010800933.2	XP_010799235.1	10031241-10069314
Similar	510204	protein_coding	GCF_002263805.1	NC_037328.1	10653555-10691698	-	510204	protein_coding	GCF_000001245.5	AC_000158.1	10031241-10069728	-	Variant	XM_024978020.1	XP_024833788.1	10653555-10691698	NM_001075437.2	NP_001068905.1	10034317-10069728
Similar	510204	protein_coding	GCF_002263805.1	NC_037328.1	10653555-10691698	-	510204	protein_coding	GCF_000001245.5	AC_000158.1	10031241-10069728	-	Variant	XM_024978072.1	XP_024833840.1	10653555-10684802	XM_010800933.2	XP_010799235.1	10031241-10069314
Changed locus ID	112448501	tRNA	GCF_002263805.1	NC_037328.1	106592309-106592380	-	100170856	tRNA	GCF_000001245.5	AC_000158.1	107429044-107429115	-	NA	NA	NA	NA	NA	NA	NA
Similar	104970982	lncRNA	GCF_002263805.1	NC_037328.1	106714952-106718152	-	104970982	lncRNA	GCF_000001245.5	AC_000158.1	107548380-107552900	-	Similar	XR_804431.3	NA	106714952-106718152	XR_804431.2	NA	107548380-107552900
Identical	107132203	pseudogene	GCF_002263805.1	NC_037328.1	106771946-106774589	-	107132203	pseudogene	GCF_000001245.5	AC_000158.1	107620968-107623611	-	NA	NA	NA	NA	NA	NA	NA
Similar	784297	pseudogene	GCF_002263805.1	NC_037328.1	106796288-106797312	-	784297	pseudogene	GCF_000001245.5	AC_000158.1	107644997-107646339	-	NA	NA	NA	NA	NA	NA	NA
Similar	539937	protein_coding	GCF_002263805.1	NC_037328.1	106836725-106839311	-	539937	protein_coding	GCF_000001245.5	AC_000158.1	107685745-107688756	-	Similar, change in UTR only	XM_015472845.2	XP_015328331.1	106836725-106839311	XM_015472845.1	XP_015328331.1	107685745-107688756
Similar	282690	protein_coding	GCF_002263805.1	NC_037328.1	10690975-10698964	+	282690	protein_coding	GCF_000001245.5	AC_000158.1	10068956-10076999	+	Previous-other	NA	NA	NA	XM_015466648.1	XP_015322134.1	10068956-10069615
Similar	282690	protein_coding	GCF_002263805.1	NC_037328.1	10690975-10698964	+	282690	protein_coding	GCF_000001245.5	AC_000158.1	10068956-10076999	+	Identical	NM_174717.3	NP_777142.1	10691644-10698960	NM_174717.3	NP_777142.1	10069679-10076995
Similar	282690	protein_coding	GCF_002263805.1	NC_037328.1	10690975-10698964	+	282690	protein_coding	GCF_000001245.5	AC_000158.1	10068956-10076999	+	Similar, change in UTR only	XM_005201144.4	XP_005201201.1	10691709-10698964	XM_005201144.3	XP_005201201.1	10069768-10076999
Similar	282690	protein_coding	GCF_002263805.1	NC_037328.1	10690975-10698964	+	282690	protein_coding	GCF_000001245.5	AC_000158.1	10068956-10076999	+	Identical	XM_005201145.3	XP_005201202.1	10690975-10698964	XM_005201145.3	XP_005201202.1	10069009-10076999
Similar	282690	protein_coding	GCF_002263805.1	NC_037328.1	10690975-10698964	+	282690	protein_coding	GCF_000001245.5	AC_000158.1	10068956-10076999	+	Identical	XM_005201146.3	XP_005201203.1	10691744-10698964	XM_005201146.3	XP_005201203.1	10069779-10076999
Similar	282690	protein_coding	GCF_002263805.1	NC_037328.1	10690975-10698964	+	282690	protein_coding	GCF_000001245.5	AC_000158.1	10068956-10076999	+	Identical	XM_010800927.1	XP_010799229.1	10691805-10698964	XM_010800927.1	XP_010799229.1	10069840-10076999
Similar	282690	protein_coding	GCF_002263805.1	NC_037328.1	10690975-10698964	+	282690	protein_coding	GCF_000001245.5	AC_000158.1	10068956-10076999	+	Other	XM_024993598.1	XP_024849366.1	10690996-10698964	NM_174717.3	NP_777142.1	10069679-10076995
Identical	535090	protein_coding	GCF_002263805.1	NC_037328.1	106925311-106985401	+	535090	protein_coding	GCF_000001245.5	AC_000158.1	107774352-107834442	+	Identical	NM_001159316.1	NP_001152788.1	106925311-106985401	NM_001159316.1	NP_001152788.1	107774352-107834442
Current-novel	112448335	guide_RNA	GCF_002263805.1	NC_037328.1	106970726-106971048	+	NA	NA	NA	NA	NA	NA	Current-novel	XR_003036705.1	NA	106970726-106971048	NA	NA	NA
Similar	540154	protein_coding	GCF_002263805.1	NC_037328.1	107028113-107044623	+	540154	protein_coding	GCF_000001245.5	AC_000158.1	107878921-107893090	+	Identical	NM_001080310.2	NP_001073779.1	107030007-107042374	NM_001080310.2	NP_001073779.1	107879882-107892249
Similar	540154	protein_coding	GCF_002263805.1	NC_037328.1	107028113-107044623	+	540154	protein_coding	GCF_000001245.5	AC_000158.1	107878921-107893090	+	Similar, change in UTR only	XM_010801417.3	XP_010799719.1	107028113-107044623	XM_010801417.2	XP_010799719.1	107878921-107893090
Similar	540154	protein_coding	GCF_002263805.1	NC_037328.1	107028113-107044623	+	540154	protein_coding	GCF_000001245.5	AC_000158.1	107878921-107893090	+	Similar, change in UTR only	XM_024991220.1	XP_024846988.1	107029241-107044623	XM_010801418.2	XP_010799720.1	107879843-107893090
Similar	353350	protein_coding	GCF_002263805.1	NC_037328.1	107045174-107078865	-	353350	protein_coding	GCF_000001245.5	AC_000158.1	107894731-107928498	-	Change in exception	NM_001105326.3	NP_001098796.3	107045174-107078623	NM_001105326.2	NP_001098796.2	107895049-107928237
Similar	353350	protein_coding	GCF_002263805.1	NC_037328.1	107045174-107078865	-	353350	protein_coding	GCF_000001245.5	AC_000158.1	107894731-107928498	-	Similar, change in UTR only	XM_005201713.4	XP_005201770.1	107045516-107078865	XM_005201713.3	XP_005201770.1	107894731-107928498
Similar	353350	protein_coding	GCF_002263805.1	NC_037328.1	107045174-107078865	-	353350	protein_coding	GCF_000001245.5	AC_000158.1	107894731-107928498	-	Previous-variant	XM_005201713.4	XP_005201770.1	107045516-107078865	XM_010801402.2	XP_010799704.1	107894731-107928424
Similar	353350	protein_coding	GCF_002263805.1	NC_037328.1	107045174-107078865	-	353350	protein_coding	GCF_000001245.5	AC_000158.1	107894731-107928498	-	Similar, change in UTR only	XM_024994724.1	XP_024850492.1	107045516-107078621	XM_015472663.1	XP_015328149.1	107894731-107928424
Identical	538846	protein_coding	GCF_002263805.1	NC_037328.1	10704996-10787557	-	538846	protein_coding	GCF_000001245.5	AC_000158.1	10083031-10165612	-	Change in exception	NM_001083736.1	NP_001077205.1	10704996-10787557	NM_001083736.1	NP_001077205.1	10083031-10165612
Identical	790979	miRNA	GCF_002263805.1	NC_037328.1	107073621-107073713	-	790979	miRNA	GCF_000001245.5	AC_000158.1	107923235-107923327	-	Identical	NR_030891.1	NA	107073621-107073713	NR_030891.1	NA	107923235-107923327
Identical	791011	miRNA	GCF_002263805.1	NC_037328.1	107073764-107073861	-	791011	miRNA	GCF_000001245.5	AC_000158.1	107923378-107923475	-	Identical	NR_031363.1	NA	107073764-107073861	NR_031363.1	NA	107923378-107923475
Similar	513583	protein_coding	GCF_002263805.1	NC_037328.1	107078905-107210811	+	513583	protein_coding	GCF_000001245.5	AC_000158.1	107936922-108059854	+	Similar, change in CDS	NM_001098959.1	NP_001092429.1	107087309-107210811	NM_001098959.1	NP_001092429.1	107936922-108059854
Similar	513583	protein_coding	GCF_002263805.1	NC_037328.1	107078905-107210811	+	513583	protein_coding	GCF_000001245.5	AC_000158.1	107936922-108059854	+	Variant	XM_024984065.1	XP_024839833.1	107078905-107210811	NM_001098959.1	NP_001092429.1	107936922-108059854
Similar	513583	protein_coding	GCF_002263805.1	NC_037328.1	107078905-107210811	+	513583	protein_coding	GCF_000001245.5	AC_000158.1	107936922-108059854	+	Variant	XM_024984103.1	XP_024839871.1	107078905-107210811	NM_001098959.1	NP_001092429.1	107936922-108059854
Similar	513583	protein_coding	GCF_002263805.1	NC_037328.1	107078905-107210811	+	513583	protein_coding	GCF_000001245.5	AC_000158.1	107936922-108059854	+	Variant	XM_024984144.1	XP_024839912.1	107078905-107209407	NM_001098959.1	NP_001092429.1	107936922-108059854
Similar	513583	protein_coding	GCF_002263805.1	NC_037328.1	107078905-107210811	+	513583	protein_coding	GCF_000001245.5	AC_000158.1	107936922-108059854	+	Variant	XM_024984163.1	XP_024839931.1	107097229-107210811	NM_001098959.1	NP_001092429.1	107936922-108059854
Similar	513583	protein_coding	GCF_002263805.1	NC_037328.1	107078905-107210811	+	513583	protein_coding	GCF_000001245.5	AC_000158.1	107936922-108059854	+	Variant	XM_024984168.1	XP_024839936.1	107078905-107210811	NM_001098959.1	NP_001092429.1	107936922-108059854
Similar	104970985	pseudogene	GCF_002263805.1	NC_037328.1	107169886-107171319	-	104970985	pseudogene	GCF_000001245.5	AC_000158.1	108018651-108020462	-	NA	NA	NA	NA	NA	NA	NA
Similar	100847848	protein_coding	GCF_002263805.1	NC_037328.1	107236950-107237778	-	100847848	protein_coding	GCF_000001245.5	AC_000158.1	108085995-108086913	-	Similar, change in UTR only	XM_003585689.5	XP_003585737.2	107236950-107237778	XM_003585689.4	XP_003585737.1	108085995-108086913
Similar	511229	protein_coding	GCF_002263805.1	NC_037328.1	107385710-107426857	+	511229	protein_coding	GCF_000001245.5	AC_000158.1	108237492-108278659	+	Similar, change in CDS	XM_024997407.1	XP_024853175.1	107385710-107426857	XM_015472831.1	XP_015328317.1	108237492-108278659
Similar	281856	protein_coding	GCF_002263805.1	NC_037328.1	107433481-107440179	-	281856	protein_coding	GCF_000001245.5	AC_000158.1	108284775-108292054	-	Identical	NM_174355.2	NP_776780.1	107433481-107440179	NM_174355.2	NP_776780.1	108285284-108291982
Similar	281856	protein_coding	GCF_002263805.1	NC_037328.1	107433481-107440179	-	281856	protein_coding	GCF_000001245.5	AC_000158.1	108284775-108292054	-	Previous-variant	NM_174355.2	NP_776780.1	107433481-107440179	XM_015472660.1	XP_015328146.1	108284775-108292054
Similar	100295715	pseudogene	GCF_002263805.1	NC_037328.1	107449375-107459273	-	100295715	pseudogene	GCF_000001245.5	AC_000158.1	108301113-108311077	-	NA	NA	NA	NA	NA	NA	NA
Changed locus ID	112448472	tRNA	GCF_002263805.1	NC_037328.1	10747436-10747507	-	100170891	tRNA	GCF_000001245.5	AC_000158.1	10125472-10125543	-	NA	NA	NA	NA	NA	NA	NA
Changed substantially	535716	protein_coding	GCF_002263805.1	NC_037328.1	107552327-108435158	-	535716	protein_coding	GCF_000001245.5	AC_000158.1	108383676-108585297	-	Identical	NM_001046412.2	NP_001039877.1	107552327-107602278	NM_001046412.2	NP_001039877.1	108383676-108454121
Changed substantially	535716	protein_coding	GCF_002263805.1	NC_037328.1	107552327-108435158	-	535716	protein_coding	GCF_000001245.5	AC_000158.1	108383676-108585297	-	Similar, change in UTR only	XM_005201736.3	XP_005201793.1	107552675-107700399	XM_005201736.2	XP_005201793.1	108383676-108553795
Changed substantially	535716	protein_coding	GCF_002263805.1	NC_037328.1	107552327-108435158	-	535716	protein_coding	GCF_000001245.5	AC_000158.1	108383676-108585297	-	Similar, change in UTR only	XM_005201739.4	XP_005201796.1	107552675-107699361	XM_005201739.3	XP_005201796.1	108383912-108552816
Changed substantially	535716	protein_coding	GCF_002263805.1	NC_037328.1	107552327-108435158	-	535716	protein_coding	GCF_000001245.5	AC_000158.1	108383676-108585297	-	Similar, change in UTR only	XM_005201741.3	XP_005201798.1	107552675-107731908	XM_005201741.2	XP_005201798.1	108383912-108585297
Changed substantially	535716	protein_coding	GCF_002263805.1	NC_037328.1	107552327-108435158	-	535716	protein_coding	GCF_000001245.5	AC_000158.1	108383676-108585297	-	Similar, change in UTR only	XM_005201742.4	XP_005201799.1	107552334-107615087	XM_005201742.3	XP_005201799.1	108383912-108466925
Changed substantially	535716	protein_coding	GCF_002263805.1	NC_037328.1	107552327-108435158	-	535716	protein_coding	GCF_000001245.5	AC_000158.1	108383676-108585297	-	Other	XM_024990505.1	XP_024846273.1	107552327-108435158	XM_005201736.2	XP_005201793.1	108383676-108553795
Changed substantially	535716	protein_coding	GCF_002263805.1	NC_037328.1	107552327-108435158	-	535716	protein_coding	GCF_000001245.5	AC_000158.1	108383676-108585297	-	Variant	XM_024990519.1	XP_024846287.1	107552675-107699665	XM_005201739.3	XP_005201796.1	108383912-108552816
Changed substantially	101903444	protein_coding	GCF_002263805.1	NC_037328.1	1076030-1076458	+	101903444	protein_coding	GCF_000001245.5	AC_000158.1	432107-438035	+	Changed substantially	XM_024993436.1	XP_024849204.1	1076030-1076458	XM_005201114.3	XP_005201171.1	432107-438035
Changed locus ID	112448502	tRNA	GCF_002263805.1	NC_037328.1	107605136-107605207	-	100170899	tRNA	GCF_000001245.5	AC_000158.1	108456978-108457049	-	NA	NA	NA	NA	NA	NA	NA
Current-novel	112448347	snRNA	GCF_002263805.1	NC_037328.1	107675237-107675343	-	NA	NA	NA	NA	NA	NA	Current-novel	XR_003036716.1	NA	107675237-107675343	NA	NA	NA
Current-other	112447733	pseudogene	GCF_002263805.1	NC_037328.1	107729520-107729834	-	NA	NA	NA	NA	NA	NA	NA	NA	NA	NA	NA	NA	NA
Identical	515194	protein_coding	GCF_002263805.1	NC_037328.1	10823336-10839081	+	515194	protein_coding	GCF_000001245.5	AC_000158.1	10201964-10217710	+	Identical	NM_001080730.2	NP_001074199.1	10823336-10839081	NM_001080730.2	NP_001074199.1	10201964-10217710
Identical	100313006	miRNA	GCF_002263805.1	NC_037328.1	10848649-10848711	-	100313006	miRNA	GCF_000001245.5	AC_000158.1	10227276-10227338	-	Identical	NR_031030.1	NA	10848649-10848711	NR_031030.1	NA	10227276-10227338
Changed substantially	101901911	protein_coding	GCF_002263805.1	NC_037328.1	108693717-108697297	+	101901911	protein_coding	GCF_000001245.5	AC_000158.1	109550022-109551733	+	Similar, change in UTR only	XM_015472848.2	XP_015328334.1	108693717-108697297	XM_015472848.1	XP_015328334.1	109550022-109551733
Similar	508337	protein_coding	GCF_002263805.1	NC_037328.1	108706091-108732563	-	508337	protein_coding	GCF_000001245.5	AC_000158.1	109560437-109586820	-	Identical	NM_001075351.1	NP_001068819.1	108706091-108732476	NM_001075351.1	NP_001068819.1	109560437-109586820
Similar	508337	protein_coding	GCF_002263805.1	NC_037328.1	108706091-108732563	-	508337	protein_coding	GCF_000001245.5	AC_000158.1	109560437-109586820	-	Previous-variant	NM_001075351.1	NP_001068819.1	108706091-108732476	XM_010801403.2	XP_010799705.1	109560494-109586741
Similar	508337	protein_coding	GCF_002263805.1	NC_037328.1	108706091-108732563	-	508337	protein_coding	GCF_000001245.5	AC_000158.1	109560437-109586820	-	Variant	XM_024975657.1	XP_024831425.1	108709548-108732563	NM_001075351.1	NP_001068819.1	109560437-109586820
Identical	510102	protein_coding	GCF_002263805.1	NC_037328.1	108807574-108849586	+	510102	protein_coding	GCF_000001245.5	AC_000158.1	109661961-109704522	+	Identical	NM_001075430.2	NP_001068898.1	108807574-108849586	NM_001075430.2	NP_001068898.1	109661961-109704522
Similar	513309	protein_coding	GCF_002263805.1	NC_037328.1	108852510-108903180	-	513309	protein_coding	GCF_000001245.5	AC_000158.1	109707446-109758114	-	Identical	NM_001206149.1	NP_001193078.1	108852510-108903174	NM_001206149.1	NP_001193078.1	109707446-109758113
Similar	513309	protein_coding	GCF_002263805.1	NC_037328.1	108852510-108903180	-	513309	protein_coding	GCF_000001245.5	AC_000158.1	109707446-109758114	-	Variant	XM_024983695.1	XP_024839463.1	108852511-108903180	NM_001206149.1	NP_001193078.1	109707446-109758113
Similar	513309	protein_coding	GCF_002263805.1	NC_037328.1	108852510-108903180	-	513309	protein_coding	GCF_000001245.5	AC_000158.1	109707446-109758114	-	Similar	XR_233381.4	NA	108853385-108903153	XR_233381.3	NA	109708321-109758114
Identical	781644	protein_coding	GCF_002263805.1	NC_037328.1	108867030-108874756	+	781644	protein_coding	GCF_000001245.5	AC_000158.1	109721966-109729694	+	Identical	NM_001080340.2	NP_001073809.1	108867030-108874756	NM_001080340.2	NP_001073809.1	109721966-109729694
Similar	533379	protein_coding	GCF_002263805.1	NC_037328.1	108907135-108938871	-	533379	protein_coding	GCF_000001245.5	AC_000158.1	109762058-109793803	-	Identical	NM_001038158.2	NP_001033247.1	108908351-108938799	NM_001038158.2	NP_001033247.1	109763290-109793738
Similar	533379	protein_coding	GCF_002263805.1	NC_037328.1	108907135-108938871	-	533379	protein_coding	GCF_000001245.5	AC_000158.1	109762058-109793803	-	Similar, change in UTR only	XM_005201732.4	XP_005201789.1	108907135-108938868	XM_005201732.3	XP_005201789.1	109762058-109793773
Similar	533379	protein_coding	GCF_002263805.1	NC_037328.1	108907135-108938871	-	533379	protein_coding	GCF_000001245.5	AC_000158.1	109762058-109793803	-	Variant	XM_024990132.1	XP_024845900.1	108907135-108938871	XM_005201732.3	XP_005201789.1	109762058-109793773
Similar	533379	protein_coding	GCF_002263805.1	NC_037328.1	108907135-108938871	-	533379	protein_coding	GCF_000001245.5	AC_000158.1	109762058-109793803	-	Similar	XR_233382.4	NA	108907135-108938849	XR_233382.3	NA	109762058-109793773
Similar	533379	protein_coding	GCF_002263805.1	NC_037328.1	108907135-108938871	-	533379	protein_coding	GCF_000001245.5	AC_000158.1	109762058-109793803	-	Similar	XR_233383.3	NA	108908257-108938864	XR_233383.2	NA	109763291-109793803
Current-novel	112448274	snRNA	GCF_002263805.1	NC_037328.1	10893789-10893892	-	NA	NA	NA	NA	NA	NA	Current-novel	XR_003036645.1	NA	10893789-10893892	NA	NA	NA
Identical	509437	protein_coding	GCF_002263805.1	NC_037328.1	108966569-109413779	-	509437	protein_coding	GCF_000001245.5	AC_000158.1	109821735-110273726	-	Identical	NM_001075404.1	NP_001068872.1	108966569-109413779	NM_001075404.1	NP_001068872.1	109821735-110273726
Similar	506839	pseudogene	GCF_002263805.1	NC_037328.1	109102155-109103644	+	506839	pseudogene	GCF_000001245.5	AC_000158.1	109955520-109957141	+	NA	NA	NA	NA	NA	NA	NA
Changed substantially	107132199	pseudogene	GCF_002263805.1	NC_037328.1	109308124-109308610	+	107132199	pseudogene	GCF_000001245.5	AC_000158.1	110166232-110167548	+	NA	NA	NA	NA	NA	NA	NA
Similar	525900	protein_coding	GCF_002263805.1	NC_037328.1	109417704-109428086	+	525900	protein_coding	GCF_000001245.5	AC_000158.1	110277652-110288062	+	Change in exception	NM_001205527.1	NP_001192456.1	109417833-109426606	NM_001205527.1	NP_001192456.1	110277781-110286572
Similar	525900	protein_coding	GCF_002263805.1	NC_037328.1	109417704-109428086	+	525900	protein_coding	GCF_000001245.5	AC_000158.1	110277652-110288062	+	Similar, change in UTR only	XM_005201725.4	XP_005201782.2	109417704-109428086	XM_005201725.3	XP_005201782.1	110277652-110288062
Similar	525900	protein_coding	GCF_002263805.1	NC_037328.1	109417704-109428086	+	525900	protein_coding	GCF_000001245.5	AC_000158.1	110277652-110288062	+	Similar, change in UTR only	XM_005201726.4	XP_005201783.2	109417704-109428086	XM_005201726.3	XP_005201783.1	110277652-110288062
Current-other	768067	protein_coding	GCF_002263805.1	NC_037328.1	1096407-1100865	-	NA	NA	NA	NA	NA	NA	Current-other	NM_001077124.2	NP_001070592.1	1099123-1100142	NA	NA	NA
Current-other	768067	protein_coding	GCF_002263805.1	NC_037328.1	1096407-1100865	-	NA	NA	NA	NA	NA	NA	Current-other	XM_024992465.1	XP_024848233.1	1096407-1100865	NA	NA	NA
Similar	100337421	protein_coding	GCF_002263805.1	NC_037328.1	110066593-110343442	+	100337421	protein_coding	GCF_000001245.5	AC_000158.1	110936430-111213544	+	Similar, change in UTR only	XM_005201776.4	XP_005201833.1	110066753-110343442	XM_005201776.3	XP_005201833.1	110936584-111213544
Similar	100337421	protein_coding	GCF_002263805.1	NC_037328.1	110066593-110343442	+	100337421	protein_coding	GCF_000001245.5	AC_000158.1	110936430-111213544	+	Similar, change in UTR only	XM_010801452.3	XP_010799754.2	110071102-110343442	XM_010801452.2	XP_010799754.2	110940970-111213544
Similar	100337421	protein_coding	GCF_002263805.1	NC_037328.1	110066593-110343442	+	100337421	protein_coding	GCF_000001245.5	AC_000158.1	110936430-111213544	+	Similar, change in UTR only	XM_010801453.3	XP_010799755.2	110066593-110343442	XM_010801453.2	XP_010799755.2	110936430-111213544
Similar	100337421	protein_coding	GCF_002263805.1	NC_037328.1	110066593-110343442	+	100337421	protein_coding	GCF_000001245.5	AC_000158.1	110936430-111213544	+	Similar, change in UTR only	XM_015472901.2	XP_015328387.1	110113602-110343442	XM_015472901.1	XP_015328387.1	110983300-111213544
Similar	100337421	protein_coding	GCF_002263805.1	NC_037328.1	110066593-110343442	+	100337421	protein_coding	GCF_000001245.5	AC_000158.1	110936430-111213544	+	Variant	XM_024995760.1	XP_024851528.1	110071101-110343442	XM_010801452.2	XP_010799754.2	110940970-111213544
Similar	100337421	protein_coding	GCF_002263805.1	NC_037328.1	110066593-110343442	+	100337421	protein_coding	GCF_000001245.5	AC_000158.1	110936430-111213544	+	Previous-variant	XM_024995760.1	XP_024851528.1	110071101-110343442	XM_015472902.1	XP_015328388.1	110940966-111032823
Similar	100337421	protein_coding	GCF_002263805.1	NC_037328.1	110066593-110343442	+	100337421	protein_coding	GCF_000001245.5	AC_000158.1	110936430-111213544	+	Variant	XM_024995770.1	XP_024851538.1	110071097-110338560	XM_010801452.2	XP_010799754.2	110940970-111213544
Current-other	112447006	pseudogene	GCF_002263805.1	NC_037328.1	110096480-110113513	+	NA	NA	NA	NA	NA	NA	NA	NA	NA	NA	NA	NA	NA
Identical	541148	protein_coding	GCF_002263805.1	NC_037328.1	110158196-110164261	-	541148	protein_coding	GCF_000001245.5	AC_000158.1	111027802-111033867	-	Identical	NM_001076259.2	NP_001069727.1	110158196-110164261	NM_001076259.2	NP_001069727.1	111027802-111033867
Current-novel	112448363	snRNA	GCF_002263805.1	NC_037328.1	110220175-110220281	+	NA	NA	NA	NA	NA	NA	Current-novel	XR_003036739.1	NA	110220175-110220281	NA	NA	NA
Changed substantially	615202	protein_coding	GCF_002263805.1	NC_037328.1	1102878-1118311	-	615202	protein_coding	GCF_000001245.5	AC_000158.1	457092-479050	-	Previous-other	NA	NA	NA	XM_015464787.1	XP_015320273.1	457092-479050
Changed substantially	615202	protein_coding	GCF_002263805.1	NC_037328.1	1102878-1118311	-	615202	protein_coding	GCF_000001245.5	AC_000158.1	457092-479050	-	Identical	NM_001114516.2	NP_001107988.1	1102878-1118311	NM_001114516.2	NP_001107988.1	463563-478995
Changed substantially	615202	protein_coding	GCF_002263805.1	NC_037328.1	1102878-1118311	-	615202	protein_coding	GCF_000001245.5	AC_000158.1	457092-479050	-	Variant	XM_024991999.1	XP_024847767.1	1102879-1113396	NM_001114516.2	NP_001107988.1	463563-478995
Changed substantially	615202	protein_coding	GCF_002263805.1	NC_037328.1	1102878-1118311	-	615202	protein_coding	GCF_000001245.5	AC_000158.1	457092-479050	-	Variant	XM_024992002.1	XP_024847770.1	1102879-1117437	NM_001114516.2	NP_001107988.1	463563-478995
Current-novel	112448279	snRNA	GCF_002263805.1	NC_037328.1	110430483-110430589	-	NA	NA	NA	NA	NA	NA	Current-novel	XR_003036650.1	NA	110430483-110430589	NA	NA	NA
Similar	514613	protein_coding	GCF_002263805.1	NC_037328.1	110444535-110462184	+	514613	protein_coding	GCF_000001245.5	AC_000158.1	111317358-111333229	+	Change in exception	NM_001206311.1	NP_001193240.1	110447553-110461438	NM_001206311.1	NP_001193240.1	111317358-111331240
Similar	514613	protein_coding	GCF_002263805.1	NC_037328.1	110444535-110462184	+	514613	protein_coding	GCF_000001245.5	AC_000158.1	111317358-111333229	+	Similar, change in UTR only	XM_010801408.3	XP_010799710.1	110444535-110462184	XM_010801408.2	XP_010799710.1	111318045-111333229
Similar	514613	protein_coding	GCF_002263805.1	NC_037328.1	110444535-110462184	+	514613	protein_coding	GCF_000001245.5	AC_000158.1	111317358-111333229	+	Similar, change in CDS	XM_024986350.1	XP_024842118.1	110444535-110459592	XM_010801410.2	XP_010799712.1	111318045-111329138
Similar	514613	protein_coding	GCF_002263805.1	NC_037328.1	110444535-110462184	+	514613	protein_coding	GCF_000001245.5	AC_000158.1	111317358-111333229	+	Variant	XR_003032965.1	NA	110444535-110461303	NM_001206311.1	NP_001193240.1	111317358-111331240
Similar	514613	protein_coding	GCF_002263805.1	NC_037328.1	110444535-110462184	+	514613	protein_coding	GCF_000001245.5	AC_000158.1	111317358-111333229	+	Previous-variant	XR_003032965.1	NA	110444535-110461303	XM_010801412.2	XP_010799714.1	111318045-111328697
Similar	514613	protein_coding	GCF_002263805.1	NC_037328.1	110444535-110462184	+	514613	protein_coding	GCF_000001245.5	AC_000158.1	111317358-111333229	+	Previous-variant	XR_003032965.1	NA	110444535-110461303	XR_001500922.1	NA	111318045-111329440
Current-novel	112447734	lncRNA	GCF_002263805.1	NC_037328.1	110513722-110517167	-	NA	NA	NA	NA	NA	NA	Current-novel	XR_003035893.1	NA	110513722-110517167	NA	NA	NA
Similar	785790	protein_coding	GCF_002263805.1	NC_037328.1	110573953-110779933	-	785790	protein_coding	GCF_000001245.5	AC_000158.1	111444528-111682204	-	Similar, change in UTR only	XM_010801455.3	XP_010799757.1	110573953-110779933	XM_010801455.2	XP_010799757.1	111444528-111682204
Similar	785790	protein_coding	GCF_002263805.1	NC_037328.1	110573953-110779933	-	785790	protein_coding	GCF_000001245.5	AC_000158.1	111444528-111682204	-	Variant	XM_024995787.1	XP_024851555.1	110573953-110779933	XM_010801455.2	XP_010799757.1	111444528-111682204
Similar	785790	protein_coding	GCF_002263805.1	NC_037328.1	110573953-110779933	-	785790	protein_coding	GCF_000001245.5	AC_000158.1	111444528-111682204	-	Previous-variant	XM_024995787.1	XP_024851555.1	110573953-110779933	XM_015472904.1	XP_015328390.1	111444528-111658785
Changed locus ID	112448441	tRNA	GCF_002263805.1	NC_037328.1	110698978-110699050	+	100170903	tRNA	GCF_000001245.5	AC_000158.1	111569439-111569511	+	NA	NA	NA	NA	NA	NA	NA
Similar	101902535	lncRNA	GCF_002263805.1	NC_037328.1	110784286-110820230	+	101902535	lncRNA	GCF_000001245.5	AC_000158.1	111682255-111724790	+	Previous-variant	XR_003035895.1	NA	110784286-110820230	XR_001501059.1	NA	111688081-111724790
Similar	101902535	lncRNA	GCF_002263805.1	NC_037328.1	110784286-110820230	+	101902535	lncRNA	GCF_000001245.5	AC_000158.1	111682255-111724790	+	Other	XR_003035895.1	NA	110784286-110820230	XR_233391.3	NA	111682255-111724790
Similar	101902535	lncRNA	GCF_002263805.1	NC_037328.1	110784286-110820230	+	101902535	lncRNA	GCF_000001245.5	AC_000158.1	111682255-111724790	+	Similar	XR_233391.4	NA	110784286-110820230	XR_233391.3	NA	111682255-111724790
Identical	540975	protein_coding	GCF_002263805.1	NC_037328.1	110928196-110955890	-	540975	protein_coding	GCF_000001245.5	AC_000158.1	111829353-111857045	-	Identical	NM_001206048.1	NP_001192977.1	110928196-110955890	NM_001206048.1	NP_001192977.1	111829353-111857045
Changed locus ID	112448506	tRNA	GCF_002263805.1	NC_037328.1	111055680-111055751	-	100170892	tRNA	GCF_000001245.5	AC_000158.1	111956829-111956900	-	NA	NA	NA	NA	NA	NA	NA
Similar	767980	protein_coding	GCF_002263805.1	NC_037328.1	111095800-111111070	+	767980	protein_coding	GCF_000001245.5	AC_000158.1	111996967-112012230	+	Identical	NM_001077044.2	NP_001070512.1	111095800-111107056	NM_001077044.2	NP_001070512.1	111996967-112008221
Similar	767980	protein_coding	GCF_002263805.1	NC_037328.1	111095800-111111070	+	767980	protein_coding	GCF_000001245.5	AC_000158.1	111996967-112012230	+	Similar, change in UTR only	XM_015472803.2	XP_015328289.1	111096033-111111070	XM_015472803.1	XP_015328289.1	111997218-112012230
Similar	526133	protein_coding	GCF_002263805.1	NC_037328.1	111111016-111559799	-	526133	protein_coding	GCF_000001245.5	AC_000158.1	112012171-112455678	-	Identical	NM_001025336.2	NP_001020507.1	111111921-111408135	NM_001025336.2	NP_001020507.1	112013081-112314021
Similar	526133	protein_coding	GCF_002263805.1	NC_037328.1	111111016-111559799	-	526133	protein_coding	GCF_000001245.5	AC_000158.1	112012171-112455678	-	Similar, change in UTR only	XM_005201728.4	XP_005201785.1	111111016-111559799	XM_005201728.3	XP_005201785.1	112012171-112455678
Similar	526133	protein_coding	GCF_002263805.1	NC_037328.1	111111016-111559799	-	526133	protein_coding	GCF_000001245.5	AC_000158.1	112012171-112455678	-	Variant	XM_024989780.1	XP_024845548.1	111111016-111208018	XM_005201728.3	XP_005201785.1	112012171-112455678
Current-novel	112447735	pseudogene	GCF_002263805.1	NC_037328.1	111129260-111131214	-	NA	NA	NA	NA	NA	NA	NA	NA	NA	NA	NA	NA	NA
Changed locus ID	112448385	tRNA	GCF_002263805.1	NC_037328.1	111155016-111155088	-	100170899	tRNA	GCF_000001245.5	AC_000158.1	112056076-112056148	-	NA	NA	NA	NA	NA	NA	NA
Current-novel	112447737	lncRNA	GCF_002263805.1	NC_037328.1	111296334-111304688	+	NA	NA	NA	NA	NA	NA	Current-novel	XR_003035898.1	NA	111296334-111304688	NA	NA	NA
Current-novel	112448313	pseudogene	GCF_002263805.1	NC_037328.1	111521197-111521320	+	NA	NA	NA	NA	NA	NA	NA	NA	NA	NA	NA	NA	NA
Other	107132205	protein_coding	GCF_002263805.1	NC_037328.1	111579591-111662534	-	107132205	protein_coding	GCF_000001245.5	AC_000158.1	112539112-112558359	-	Changed substantially	XM_024997414.1	XP_024853182.1	111579591-111662534	XM_015472839.1	XP_015328325.1	112539112-112558359
Current-other	112447736	protein_coding	GCF_002263805.1	NC_037328.1	111642647-111645348	-	NA	NA	NA	NA	NA	NA	Current-other	XM_024995814.1	XP_024851582.1	111642647-111645348	NA	NA	NA
Similar	511200	protein_coding	GCF_002263805.1	NC_037328.1	111726420-111804776	-	511200	protein_coding	GCF_000001245.5	AC_000158.1	112629082-112704975	-	Identical	NM_001206436.1	NP_001193365.1	111732896-111804776	NM_001206436.1	NP_001193365.1	112631072-112704975
Similar	511200	protein_coding	GCF_002263805.1	NC_037328.1	111726420-111804776	-	511200	protein_coding	GCF_000001245.5	AC_000158.1	112629082-112704975	-	Similar, change in CDS	XM_024979786.1	XP_024835554.1	111726420-111803379	XM_015472688.1	XP_015328174.1	112629082-112699643
Similar	511200	protein_coding	GCF_002263805.1	NC_037328.1	111726420-111804776	-	511200	protein_coding	GCF_000001245.5	AC_000158.1	112629082-112704975	-	Variant	XM_024979838.1	XP_024835606.1	111726420-111803514	XM_015472688.1	XP_015328174.1	112629082-112699643
Similar	511200	protein_coding	GCF_002263805.1	NC_037328.1	111726420-111804776	-	511200	protein_coding	GCF_000001245.5	AC_000158.1	112629082-112704975	-	Variant	XM_024979870.1	XP_024835638.1	111726420-111802773	XM_015472688.1	XP_015328174.1	112629082-112699643
Similar	783776	pseudogene	GCF_002263805.1	NC_037328.1	111807827-111810438	+	783776	pseudogene	GCF_000001245.5	AC_000158.1	112708035-112710471	+	NA	NA	NA	NA	NA	NA	NA
Current-novel	112447738	lncRNA	GCF_002263805.1	NC_037328.1	111828039-111828753	-	NA	NA	NA	NA	NA	NA	Current-novel	XR_003035899.1	NA	111828039-111828753	NA	NA	NA
Identical	517797	protein_coding	GCF_002263805.1	NC_037328.1	111829273-111850036	+	517797	protein_coding	GCF_000001245.5	AC_000158.1	112730074-112750841	+	Identical	NM_001075758.2	NP_001069226.1	111829273-111850036	NM_001075758.2	NP_001069226.1	112730074-112750841
Similar	507040	protein_coding	GCF_002263805.1	NC_037328.1	111876345-111902485	+	507040	protein_coding	GCF_000001245.5	AC_000158.1	112777439-112804434	+	Similar, change in UTR only	XM_002684988.6	XP_002685034.2	111876371-111902485	XM_002684988.5	XP_002685034.2	112777508-112804434
Similar	507040	protein_coding	GCF_002263805.1	NC_037328.1	111876345-111902485	+	507040	protein_coding	GCF_000001245.5	AC_000158.1	112777439-112804434	+	Similar, change in UTR only	XM_005201780.4	XP_005201837.1	111876345-111902485	XM_005201780.3	XP_005201837.1	112777439-112804434
Similar	507040	protein_coding	GCF_002263805.1	NC_037328.1	111876345-111902485	+	507040	protein_coding	GCF_000001245.5	AC_000158.1	112777439-112804434	+	Variant	XM_024995845.1	XP_024851613.1	111876554-111902485	XM_002684988.5	XP_002685034.2	112777508-112804434
Similar	513565	protein_coding	GCF_002263805.1	NC_037328.1	111910688-112168950	+	513565	protein_coding	GCF_000001245.5	AC_000158.1	112815852-113072585	+	Previous-variant	XM_015472917.2	XP_015328403.2	111920136-112168950	XM_010801466.2	XP_010799768.1	112878672-113072585
Similar	513565	protein_coding	GCF_002263805.1	NC_037328.1	111910688-112168950	+	513565	protein_coding	GCF_000001245.5	AC_000158.1	112815852-113072585	+	Similar, change in UTR only	XM_015472917.2	XP_015328403.2	111920136-112168950	XM_015472917.1	XP_015328403.1	112822004-113072585
Similar	513565	protein_coding	GCF_002263805.1	NC_037328.1	111910688-112168950	+	513565	protein_coding	GCF_000001245.5	AC_000158.1	112815852-113072585	+	Previous-variant	XM_015472917.2	XP_015328403.2	111920136-112168950	XM_015472919.1	XP_015328405.1	112822338-113072585
Similar	513565	protein_coding	GCF_002263805.1	NC_037328.1	111910688-112168950	+	513565	protein_coding	GCF_000001245.5	AC_000158.1	112815852-113072585	+	Variant	XM_024995849.1	XP_024851617.1	111920138-112168950	XM_015472917.1	XP_015328403.1	112822004-113072585
Similar	513565	protein_coding	GCF_002263805.1	NC_037328.1	111910688-112168950	+	513565	protein_coding	GCF_000001245.5	AC_000158.1	112815852-113072585	+	Previous-variant	XM_024995851.1	XP_024851619.1	111910688-112168950	XM_010801461.2	XP_010799763.1	112815964-113072585
Similar	513565	protein_coding	GCF_002263805.1	NC_037328.1	111910688-112168950	+	513565	protein_coding	GCF_000001245.5	AC_000158.1	112815852-113072585	+	Previous-variant	XM_024995851.1	XP_024851619.1	111910688-112168950	XM_010801462.2	XP_010799764.1	112815964-113072585
Similar	513565	protein_coding	GCF_002263805.1	NC_037328.1	111910688-112168950	+	513565	protein_coding	GCF_000001245.5	AC_000158.1	112815852-113072585	+	Similar, change in CDS	XM_024995851.1	XP_024851619.1	111910688-112168950	XM_010801464.2	XP_010799766.1	112815964-113072585
Similar	513565	protein_coding	GCF_002263805.1	NC_037328.1	111910688-112168950	+	513565	protein_coding	GCF_000001245.5	AC_000158.1	112815852-113072585	+	Previous-variant	XM_024995851.1	XP_024851619.1	111910688-112168950	XM_015472914.1	XP_015328400.1	112815852-113072585
Similar	513565	protein_coding	GCF_002263805.1	NC_037328.1	111910688-112168950	+	513565	protein_coding	GCF_000001245.5	AC_000158.1	112815852-113072585	+	Variant	XM_024995857.1	XP_024851625.1	111944520-112168950	XM_015472924.1	XP_015328410.1	112815965-113072585
Similar	513565	protein_coding	GCF_002263805.1	NC_037328.1	111910688-112168950	+	513565	protein_coding	GCF_000001245.5	AC_000158.1	112815852-113072585	+	Similar, change in CDS	XM_024995863.1	XP_024851631.1	111920137-112168950	XM_015472920.1	XP_015328406.1	112815964-113072585
Changed locus ID	112448386	tRNA	GCF_002263805.1	NC_037328.1	112088584-112088656	-	100170913	tRNA	GCF_000001245.5	AC_000158.1	112992218-112992290	-	NA	NA	NA	NA	NA	NA	NA
Current-novel	112448331	pseudogene	GCF_002263805.1	NC_037328.1	112234202-112234315	-	NA	NA	NA	NA	NA	NA	NA	NA	NA	NA	NA	NA	NA
Current-novel	112447740	lncRNA	GCF_002263805.1	NC_037328.1	112305774-112307136	-	NA	NA	NA	NA	NA	NA	Current-novel	XR_003035904.1	NA	112305774-112307136	NA	NA	NA
Changed substantially	100847501	lncRNA	GCF_002263805.1	NC_037328.1	112307214-112365701	+	100847501	lncRNA	GCF_000001245.5	AC_000158.1	113229008-113277350	+	Previous-other	NA	NA	NA	XR_804454.1	NA	113229008-113277350
Changed substantially	100847501	lncRNA	GCF_002263805.1	NC_037328.1	112307214-112365701	+	100847501	lncRNA	GCF_000001245.5	AC_000158.1	113229008-113277350	+	Changed substantially	XR_003035903.1	NA	112307214-112365701	XR_804453.1	NA	113229008-113277350
Split	112447739	protein_coding	GCF_002263805.1	NC_037328.1	112365872-112369061	+	100847501	lncRNA	GCF_000001245.5	AC_000158.1	113229008-113277350	+	Split	XM_024995873.1	XP_024851641.1	112365872-112369061	XR_804455.1	NA	113246599-113277350
Current-novel	112448280	snRNA	GCF_002263805.1	NC_037328.1	11236788-11236894	+	NA	NA	NA	NA	NA	NA	Current-novel	XR_003036651.1	NA	11236788-11236894	NA	NA	NA
Identical	768025	protein_coding	GCF_002263805.1	NC_037328.1	1123940-1131747	-	768025	protein_coding	GCF_000001245.5	AC_000158.1	484624-492431	-	Identical	NM_001077084.2	NP_001070552.1	1123940-1131747	NM_001077084.2	NP_001070552.1	484624-492431
Current-novel	112448311	snoRNA	GCF_002263805.1	NC_037328.1	112429018-112429154	+	NA	NA	NA	NA	NA	NA	Current-novel	XR_003036678.1	NA	112429018-112429154	NA	NA	NA
Similar	536741	protein_coding	GCF_002263805.1	NC_037328.1	112478988-112596116	-	536741	protein_coding	GCF_000001245.5	AC_000158.1	113387230-113503002	-	Identical	NM_001192884.1	NP_001179813.1	112478988-112595506	NM_001192884.1	NP_001179813.1	113387230-113502392
Similar	536741	protein_coding	GCF_002263805.1	NC_037328.1	112478988-112596116	-	536741	protein_coding	GCF_000001245.5	AC_000158.1	113387230-113503002	-	Previous-variant	NM_001192884.1	NP_001179813.1	112478988-112595506	XM_015473014.1	XP_015328500.1	113387230-113502446
Similar	536741	protein_coding	GCF_002263805.1	NC_037328.1	112478988-112596116	-	536741	protein_coding	GCF_000001245.5	AC_000158.1	113387230-113503002	-	Previous-variant	XM_024990577.1	XP_024846345.1	112478988-112596108	XM_015473015.1	XP_015328501.1	113387230-113501680
Similar	536741	protein_coding	GCF_002263805.1	NC_037328.1	112478988-112596116	-	536741	protein_coding	GCF_000001245.5	AC_000158.1	113387230-113503002	-	Similar, change in CDS	XM_024990577.1	XP_024846345.1	112478988-112596108	XM_015473018.1	XP_015328504.1	113387230-113503002
Similar	536741	protein_coding	GCF_002263805.1	NC_037328.1	112478988-112596116	-	536741	protein_coding	GCF_000001245.5	AC_000158.1	113387230-113503002	-	Previous-variant	XM_024990577.1	XP_024846345.1	112478988-112596108	XM_015473030.1	XP_015328516.1	113387230-113498177
Similar	536741	protein_coding	GCF_002263805.1	NC_037328.1	112478988-112596116	-	536741	protein_coding	GCF_000001245.5	AC_000158.1	113387230-113503002	-	Similar, change in CDS	XM_024990584.1	XP_024846352.1	112479070-112595906	XM_015473025.1	XP_015328511.1	113387230-113502634
Similar	536741	protein_coding	GCF_002263805.1	NC_037328.1	112478988-112596116	-	536741	protein_coding	GCF_000001245.5	AC_000158.1	113387230-113503002	-	Previous-variant	XM_024990588.1	XP_024846356.1	112479070-112595532	XM_015473017.1	XP_015328503.1	113387230-113502447
Similar	536741	protein_coding	GCF_002263805.1	NC_037328.1	112478988-112596116	-	536741	protein_coding	GCF_000001245.5	AC_000158.1	113387230-113503002	-	Similar, change in CDS	XM_024990588.1	XP_024846356.1	112479070-112595532	XM_015473028.1	XP_015328514.1	113387230-113502451
Similar	536741	protein_coding	GCF_002263805.1	NC_037328.1	112478988-112596116	-	536741	protein_coding	GCF_000001245.5	AC_000158.1	113387230-113503002	-	Variant	XM_024990592.1	XP_024846360.1	112479070-112596116	XM_015473018.1	XP_015328504.1	113387230-113503002
Identical	782120	pseudogene	GCF_002263805.1	NC_037328.1	112686268-112686824	-	782120	pseudogene	GCF_000001245.5	AC_000158.1	113594616-113595172	-	NA	NA	NA	NA	NA	NA	NA
Changed locus ID	112448442	tRNA	GCF_002263805.1	NC_037328.1	112844687-112844759	+	100170895	tRNA	GCF_000001245.5	AC_000158.1	113753401-113753473	+	NA	NA	NA	NA	NA	NA	NA
Changed locus ID	112448389	tRNA	GCF_002263805.1	NC_037328.1	113155196-113155267	-	100170902	tRNA	GCF_000001245.5	AC_000158.1	114063483-114063554	-	NA	NA	NA	NA	NA	NA	NA
Similar	530069	protein_coding	GCF_002263805.1	NC_037328.1	113234249-113321307	+	530069	protein_coding	GCF_000001245.5	AC_000158.1	114144418-114229401	+	Similar, change in CDS	XM_003585692.5	XP_003585740.3	113234249-113321307	XM_003585692.4	XP_003585740.2	114144418-114229401
Similar	509583	protein_coding	GCF_002263805.1	NC_037328.1	113326615-113372708	+	509583	protein_coding	GCF_000001245.5	AC_000158.1	114236033-114283635	+	Identical	NM_001080251.1	NP_001073720.1	113326615-113371550	NM_001080251.1	NP_001073720.1	114236033-114281045
Similar	509583	protein_coding	GCF_002263805.1	NC_037328.1	113326615-113372708	+	509583	protein_coding	GCF_000001245.5	AC_000158.1	114236033-114283635	+	Similar, change in UTR only	XM_005201792.3	XP_005201849.1	113326734-113372708	XM_005201792.2	XP_005201849.1	114236152-114283635
Similar	531741	protein_coding	GCF_002263805.1	NC_037328.1	113380924-113520406	-	531741	protein_coding	GCF_000001245.5	AC_000158.1	114281230-114432029	-	Identical	NM_001205989.1	NP_001192918.1	113382719-113519788	NM_001205989.1	NP_001192918.1	114292212-114431454
Similar	531741	protein_coding	GCF_002263805.1	NC_037328.1	113380924-113520406	-	531741	protein_coding	GCF_000001245.5	AC_000158.1	114281230-114432029	-	Similar, change in UTR only	XM_005201797.4	XP_005201854.1	113380924-113520406	XM_005201797.3	XP_005201854.1	114290711-114432028
Similar	531741	protein_coding	GCF_002263805.1	NC_037328.1	113380924-113520406	-	531741	protein_coding	GCF_000001245.5	AC_000158.1	114281230-114432029	-	Previous-variant	XM_005201797.4	XP_005201854.1	113380924-113520406	XM_015473006.1	XP_015328492.1	114281230-114432029
Changed substantially	783160	pseudogene	GCF_002263805.1	NC_037328.1	113690819-113691659	-	783160	pseudogene	GCF_000001245.5	AC_000158.1	114592983-114606022	-	NA	NA	NA	NA	NA	NA	NA
Similar	784259	pseudogene	GCF_002263805.1	NC_037328.1	113803365-113854209	-	784259	pseudogene	GCF_000001245.5	AC_000158.1	114718559-114768663	-	NA	NA	NA	NA	NA	NA	NA
Changed locus ID	112448391	tRNA	GCF_002263805.1	NC_037328.1	114319624-114319696	-	100170915	tRNA	GCF_000001245.5	AC_000158.1	115240959-115241031	-	NA	NA	NA	NA	NA	NA	NA
Similar	100299503	protein_coding	GCF_002263805.1	NC_037328.1	114370221-114375159	-	100299503	protein_coding	GCF_000001245.5	AC_000158.1	115291609-115296218	-	Similar, change in CDS	XM_024995892.1	XP_024851660.1	114370221-114375159	XM_015473100.1	XP_015328586.1	115291609-115296218
Identical	784133	protein_coding	GCF_002263805.1	NC_037328.1	114554444-114558376	-	784133	protein_coding	GCF_000001245.5	AC_000158.1	115476360-115480294	-	Identical	NM_001102531.1	NP_001096001.1	114554444-114558376	NM_001102531.1	NP_001096001.1	115476360-115480294
Current-novel	112448278	snRNA	GCF_002263805.1	NC_037328.1	114737057-114737163	-	NA	NA	NA	NA	NA	NA	Current-novel	XR_003036649.1	NA	114737057-114737163	NA	NA	NA
Current-novel	112447741	lncRNA	GCF_002263805.1	NC_037328.1	114840630-114864062	-	NA	NA	NA	NA	NA	NA	Current-novel	XR_003035913.1	NA	114840630-114864062	NA	NA	NA
Identical	281963	protein_coding	GCF_002263805.1	NC_037328.1	114908446-114910096	-	281963	protein_coding	GCF_000001245.5	AC_000158.1	115834617-115836267	-	Identical	NM_174410.3	NP_776835.1	114908446-114910096	NM_174410.3	NP_776835.1	115834617-115836267
Current-novel	112447742	lncRNA	GCF_002263805.1	NC_037328.1	114973268-114977684	+	NA	NA	NA	NA	NA	NA	Current-novel	XR_003035914.1	NA	114973268-114977684	NA	NA	NA
Similar	615622	pseudogene	GCF_002263805.1	NC_037328.1	115264098-115264667	-	615622	pseudogene	GCF_000001245.5	AC_000158.1	116196765-116197381	-	NA	NA	NA	NA	NA	NA	NA
Similar	781653	protein_coding	GCF_002263805.1	NC_037328.1	115302492-115525001	-	781653	protein_coding	GCF_000001245.5	AC_000158.1	116235236-116457692	-	Previous-other	NA	NA	NA	XM_010801506.2	XP_010799808.1	116235246-116429317
Similar	781653	protein_coding	GCF_002263805.1	NC_037328.1	115302492-115525001	-	781653	protein_coding	GCF_000001245.5	AC_000158.1	116235236-116457692	-	Change in exception	NM_001099725.1	NP_001093195.1	115306073-115461587	NM_001099725.1	NP_001093195.1	116238829-116394389
Similar	781653	protein_coding	GCF_002263805.1	NC_037328.1	115302492-115525001	-	781653	protein_coding	GCF_000001245.5	AC_000158.1	116235236-116457692	-	Similar, change in UTR only	XM_010801503.3	XP_010799805.1	115302492-115525001	XM_010801503.2	XP_010799805.1	116235236-116457692
Similar	781653	protein_coding	GCF_002263805.1	NC_037328.1	115302492-115525001	-	781653	protein_coding	GCF_000001245.5	AC_000158.1	116235236-116457692	-	Previous-variant	XM_010801503.3	XP_010799805.1	115302492-115525001	XM_010801511.2	XP_010799813.1	116235246-116429317
Similar	781653	protein_coding	GCF_002263805.1	NC_037328.1	115302492-115525001	-	781653	protein_coding	GCF_000001245.5	AC_000158.1	116235236-116457692	-	Previous-variant	XM_010801503.3	XP_010799805.1	115302492-115525001	XM_010801512.2	XP_010799814.1	116238829-116429317
Similar	781653	protein_coding	GCF_002263805.1	NC_037328.1	115302492-115525001	-	781653	protein_coding	GCF_000001245.5	AC_000158.1	116235236-116457692	-	Similar, change in UTR only	XM_010801519.3	XP_010799821.2	115302492-115496587	XM_010801519.2	XP_010799821.1	116235246-116429317
Similar	781653	protein_coding	GCF_002263805.1	NC_037328.1	115302492-115525001	-	781653	protein_coding	GCF_000001245.5	AC_000158.1	116235236-116457692	-	Variant	XM_024992516.1	XP_024848284.1	115302492-115525001	XM_010801503.2	XP_010799805.1	116235236-116457692
Similar	781653	protein_coding	GCF_002263805.1	NC_037328.1	115302492-115525001	-	781653	protein_coding	GCF_000001245.5	AC_000158.1	116235236-116457692	-	Similar, change in CDS	XM_024992518.1	XP_024848286.1	115302492-115496516	XM_010801501.2	XP_010799803.1	116235246-116429317
Similar	781653	protein_coding	GCF_002263805.1	NC_037328.1	115302492-115525001	-	781653	protein_coding	GCF_000001245.5	AC_000158.1	116235236-116457692	-	Previous-variant	XM_024992518.1	XP_024848286.1	115302492-115496516	XM_010801505.2	XP_010799807.1	116238829-116429317
Similar	781653	protein_coding	GCF_002263805.1	NC_037328.1	115302492-115525001	-	781653	protein_coding	GCF_000001245.5	AC_000158.1	116235236-116457692	-	Similar, change in CDS	XM_024992521.1	XP_024848289.1	115302492-115462733	XM_010801502.2	XP_010799804.1	116235236-116395698
Similar	781653	protein_coding	GCF_002263805.1	NC_037328.1	115302492-115525001	-	781653	protein_coding	GCF_000001245.5	AC_000158.1	116235236-116457692	-	Variant	XM_024992523.1	XP_024848291.1	115302492-115524892	XM_010801503.2	XP_010799805.1	116235236-116457692
Similar	781653	protein_coding	GCF_002263805.1	NC_037328.1	115302492-115525001	-	781653	protein_coding	GCF_000001245.5	AC_000158.1	116235236-116457692	-	Changed substantially	XM_024992526.1	XP_024848294.1	115302492-115496515	XM_010801515.2	XP_010799817.1	116235246-116429323
Similar	781653	protein_coding	GCF_002263805.1	NC_037328.1	115302492-115525001	-	781653	protein_coding	GCF_000001245.5	AC_000158.1	116235236-116457692	-	Changed substantially	XM_024992527.1	XP_024848295.1	115302492-115524957	XM_015473077.1	XP_015328563.1	116235236-116457665
Similar	781653	protein_coding	GCF_002263805.1	NC_037328.1	115302492-115525001	-	781653	protein_coding	GCF_000001245.5	AC_000158.1	116235236-116457692	-	Similar, change in CDS	XM_024992528.1	XP_024848296.1	115302492-115525001	XM_010801507.2	XP_010799809.1	116235246-116429317
Similar	781653	protein_coding	GCF_002263805.1	NC_037328.1	115302492-115525001	-	781653	protein_coding	GCF_000001245.5	AC_000158.1	116235236-116457692	-	Similar, change in CDS	XM_024992529.1	XP_024848297.1	115302492-115525000	XM_010801508.2	XP_010799810.1	116235236-116309220
Similar	781653	protein_coding	GCF_002263805.1	NC_037328.1	115302492-115525001	-	781653	protein_coding	GCF_000001245.5	AC_000158.1	116235236-116457692	-	Similar, change in CDS	XM_024992533.1	XP_024848301.1	115302492-115496558	XM_010801508.2	XP_010799810.1	116235236-116309220
Similar	781653	protein_coding	GCF_002263805.1	NC_037328.1	115302492-115525001	-	781653	protein_coding	GCF_000001245.5	AC_000158.1	116235236-116457692	-	Similar, change in CDS	XM_024992536.1	XP_024848304.1	115302492-115376310	XM_010801508.2	XP_010799810.1	116235236-116309220
Similar	781653	protein_coding	GCF_002263805.1	NC_037328.1	115302492-115525001	-	781653	protein_coding	GCF_000001245.5	AC_000158.1	116235236-116457692	-	Similar, change in CDS	XM_024992540.1	XP_024848308.1	115302492-115525001	XM_010801510.2	XP_010799812.1	116235246-116429317
Similar	781653	protein_coding	GCF_002263805.1	NC_037328.1	115302492-115525001	-	781653	protein_coding	GCF_000001245.5	AC_000158.1	116235236-116457692	-	Variant	XM_024992547.1	XP_024848315.1	115302492-115525000	XM_010801513.2	XP_010799815.1	116235246-116429317
Similar	781653	protein_coding	GCF_002263805.1	NC_037328.1	115302492-115525001	-	781653	protein_coding	GCF_000001245.5	AC_000158.1	116235236-116457692	-	Similar, change in CDS	XM_024992555.1	XP_024848323.1	115302492-115525001	XM_015473077.1	XP_015328563.1	116235236-116457665
Similar	781653	protein_coding	GCF_002263805.1	NC_037328.1	115302492-115525001	-	781653	protein_coding	GCF_000001245.5	AC_000158.1	116235236-116457692	-	Similar, change in CDS	XM_024992561.1	XP_024848329.1	115302492-115525001	XM_015473078.1	XP_015328564.1	116235236-116291327
Similar	781653	protein_coding	GCF_002263805.1	NC_037328.1	115302492-115525001	-	781653	protein_coding	GCF_000001245.5	AC_000158.1	116235236-116457692	-	Changed substantially	XM_024992570.1	XP_024848338.1	115302492-115445543	XM_010801516.2	XP_010799818.1	116250918-116429317
Similar	781653	protein_coding	GCF_002263805.1	NC_037328.1	115302492-115525001	-	781653	protein_coding	GCF_000001245.5	AC_000158.1	116235236-116457692	-	Other	XM_024992575.1	XP_024848343.1	115302492-115525001	XM_010801517.2	XP_010799819.1	116235246-116429317
Similar	781653	protein_coding	GCF_002263805.1	NC_037328.1	115302492-115525001	-	781653	protein_coding	GCF_000001245.5	AC_000158.1	116235236-116457692	-	Variant	XM_024992579.1	XP_024848347.1	115302492-115496597	XM_010801519.2	XP_010799821.1	116235246-116429317
Similar	781653	protein_coding	GCF_002263805.1	NC_037328.1	115302492-115525001	-	781653	protein_coding	GCF_000001245.5	AC_000158.1	116235236-116457692	-	Changed substantially	XM_024992584.1	XP_024848352.1	115302492-115525001	XM_010801518.2	XP_010799820.1	116250918-116429317
Similar	781653	protein_coding	GCF_002263805.1	NC_037328.1	115302492-115525001	-	781653	protein_coding	GCF_000001245.5	AC_000158.1	116235236-116457692	-	Variant	XM_024992588.1	XP_024848356.1	115302492-115525001	XM_010801519.2	XP_010799821.1	116235246-116429317
Similar	781653	protein_coding	GCF_002263805.1	NC_037328.1	115302492-115525001	-	781653	protein_coding	GCF_000001245.5	AC_000158.1	116235236-116457692	-	Variant	XM_024992590.1	XP_024848358.1	115302944-115525000	XM_010801503.2	XP_010799805.1	116235236-116457692
Similar	781653	protein_coding	GCF_002263805.1	NC_037328.1	115302492-115525001	-	781653	protein_coding	GCF_000001245.5	AC_000158.1	116235236-116457692	-	Variant	XM_024992596.1	XP_024848364.1	115302937-115496577	XM_010801519.2	XP_010799821.1	116235246-116429317
Similar	781653	protein_coding	GCF_002263805.1	NC_037328.1	115302492-115525001	-	781653	protein_coding	GCF_000001245.5	AC_000158.1	116235236-116457692	-	Previous-variant	XM_024992598.1	XP_024848366.1	115302492-115423435	XM_010801514.2	XP_010799816.1	116235236-116394274
Similar	781653	protein_coding	GCF_002263805.1	NC_037328.1	115302492-115525001	-	781653	protein_coding	GCF_000001245.5	AC_000158.1	116235236-116457692	-	Variant	XM_024992598.1	XP_024848366.1	115302492-115423435	XM_010801515.2	XP_010799817.1	116235246-116429323
Similar	781653	protein_coding	GCF_002263805.1	NC_037328.1	115302492-115525001	-	781653	protein_coding	GCF_000001245.5	AC_000158.1	116235236-116457692	-	Variant	XM_024992608.1	XP_024848376.1	115302492-115525001	XM_010801503.2	XP_010799805.1	116235236-116457692
Similar	781653	protein_coding	GCF_002263805.1	NC_037328.1	115302492-115525001	-	781653	protein_coding	GCF_000001245.5	AC_000158.1	116235236-116457692	-	Variant	XM_024992613.1	XP_024848381.1	115302492-115525001	XM_010801503.2	XP_010799805.1	116235236-116457692
Similar	781653	protein_coding	GCF_002263805.1	NC_037328.1	115302492-115525001	-	781653	protein_coding	GCF_000001245.5	AC_000158.1	116235236-116457692	-	Variant	XM_024992614.1	XP_024848382.1	115302492-115525000	XM_010801503.2	XP_010799805.1	116235236-116457692
Similar	781653	protein_coding	GCF_002263805.1	NC_037328.1	115302492-115525001	-	781653	protein_coding	GCF_000001245.5	AC_000158.1	116235236-116457692	-	Variant	XM_024992616.1	XP_024848384.1	115302492-115496580	XM_010801519.2	XP_010799821.1	116235246-116429317
Similar	781653	protein_coding	GCF_002263805.1	NC_037328.1	115302492-115525001	-	781653	protein_coding	GCF_000001245.5	AC_000158.1	116235236-116457692	-	Variant	XM_024992620.1	XP_024848388.1	115302492-115462762	XM_015473075.1	XP_015328561.1	116235246-116429300
Similar	781653	protein_coding	GCF_002263805.1	NC_037328.1	115302492-115525001	-	781653	protein_coding	GCF_000001245.5	AC_000158.1	116235236-116457692	-	Variant	XM_024992623.1	XP_024848391.1	115302492-115525001	XM_010801503.2	XP_010799805.1	116235236-116457692
Similar	781653	protein_coding	GCF_002263805.1	NC_037328.1	115302492-115525001	-	781653	protein_coding	GCF_000001245.5	AC_000158.1	116235236-116457692	-	Variant	XM_024992629.1	XP_024848397.1	115302492-115525001	XM_010801503.2	XP_010799805.1	116235236-116457692
Similar	781653	protein_coding	GCF_002263805.1	NC_037328.1	115302492-115525001	-	781653	protein_coding	GCF_000001245.5	AC_000158.1	116235236-116457692	-	Variant	XM_024992636.1	XP_024848404.1	115302492-115376316	XM_010801508.2	XP_010799810.1	116235236-116309220
Similar	781653	protein_coding	GCF_002263805.1	NC_037328.1	115302492-115525001	-	781653	protein_coding	GCF_000001245.5	AC_000158.1	116235236-116457692	-	Variant	XM_024992642.1	XP_024848410.1	115302492-115445543	XM_010801519.2	XP_010799821.1	116235246-116429317
Similar	781653	protein_coding	GCF_002263805.1	NC_037328.1	115302492-115525001	-	781653	protein_coding	GCF_000001245.5	AC_000158.1	116235236-116457692	-	Variant	XM_024992646.1	XP_024848414.1	115302492-115525001	XM_010801503.2	XP_010799805.1	116235236-116457692
Similar	781653	protein_coding	GCF_002263805.1	NC_037328.1	115302492-115525001	-	781653	protein_coding	GCF_000001245.5	AC_000158.1	116235236-116457692	-	Variant	XM_024992649.1	XP_024848417.1	115302492-115496549	XM_010801519.2	XP_010799821.1	116235246-116429317
Similar	781653	protein_coding	GCF_002263805.1	NC_037328.1	115302492-115525001	-	781653	protein_coding	GCF_000001245.5	AC_000158.1	116235236-116457692	-	Variant	XM_024992653.1	XP_024848421.1	115302492-115462762	XM_015473075.1	XP_015328561.1	116235246-116429300
Similar	781653	protein_coding	GCF_002263805.1	NC_037328.1	115302492-115525001	-	781653	protein_coding	GCF_000001245.5	AC_000158.1	116235236-116457692	-	Variant	XM_024992656.1	XP_024848424.1	115302492-115525000	XM_010801503.2	XP_010799805.1	116235236-116457692
Similar	781653	protein_coding	GCF_002263805.1	NC_037328.1	115302492-115525001	-	781653	protein_coding	GCF_000001245.5	AC_000158.1	116235236-116457692	-	Changed substantially	XM_024992658.1	XP_024848426.1	115302492-115496556	XM_010801510.2	XP_010799812.1	116235246-116429317
Similar	781653	protein_coding	GCF_002263805.1	NC_037328.1	115302492-115525001	-	781653	protein_coding	GCF_000001245.5	AC_000158.1	116235236-116457692	-	Previous-variant	XM_024992658.1	XP_024848426.1	115302492-115496556	XR_001501130.1	NA	116235246-116429317
Similar	781653	protein_coding	GCF_002263805.1	NC_037328.1	115302492-115525001	-	781653	protein_coding	GCF_000001245.5	AC_000158.1	116235236-116457692	-	Variant	XM_024992663.1	XP_024848431.1	115302492-115496504	XM_010801515.2	XP_010799817.1	116235246-116429323
Similar	781653	protein_coding	GCF_002263805.1	NC_037328.1	115302492-115525001	-	781653	protein_coding	GCF_000001245.5	AC_000158.1	116235236-116457692	-	Changed substantially	XM_024992664.1	XP_024848432.1	115302492-115496515	XM_010801515.2	XP_010799817.1	116235246-116429323
Similar	781653	protein_coding	GCF_002263805.1	NC_037328.1	115302492-115525001	-	781653	protein_coding	GCF_000001245.5	AC_000158.1	116235236-116457692	-	Variant	XM_024992665.1	XP_024848433.1	115302492-115524979	XM_010801503.2	XP_010799805.1	116235236-116457692
Similar	781653	protein_coding	GCF_002263805.1	NC_037328.1	115302492-115525001	-	781653	protein_coding	GCF_000001245.5	AC_000158.1	116235236-116457692	-	Variant	XM_024992670.1	XP_024848438.1	115302492-115525001	XM_010801503.2	XP_010799805.1	116235236-116457692
Similar	781653	protein_coding	GCF_002263805.1	NC_037328.1	115302492-115525001	-	781653	protein_coding	GCF_000001245.5	AC_000158.1	116235236-116457692	-	Variant	XM_024992678.1	XP_024848446.1	115302492-115525000	XM_010801503.2	XP_010799805.1	116235236-116457692
Similar	781653	protein_coding	GCF_002263805.1	NC_037328.1	115302492-115525001	-	781653	protein_coding	GCF_000001245.5	AC_000158.1	116235236-116457692	-	Variant	XM_024992682.1	XP_024848450.1	115302492-115496549	XM_010801519.2	XP_010799821.1	116235246-116429317
Similar	781653	protein_coding	GCF_002263805.1	NC_037328.1	115302492-115525001	-	781653	protein_coding	GCF_000001245.5	AC_000158.1	116235236-116457692	-	Variant	XM_024992685.1	XP_024848453.1	115302492-115525000	XM_010801503.2	XP_010799805.1	116235236-116457692
Similar	781653	protein_coding	GCF_002263805.1	NC_037328.1	115302492-115525001	-	781653	protein_coding	GCF_000001245.5	AC_000158.1	116235236-116457692	-	Changed substantially	XM_024992688.1	XP_024848456.1	115302492-115496546	XM_010801509.2	XP_010799811.1	116235246-116429317
Similar	781653	protein_coding	GCF_002263805.1	NC_037328.1	115302492-115525001	-	781653	protein_coding	GCF_000001245.5	AC_000158.1	116235236-116457692	-	Variant	XM_024992693.1	XP_024848461.1	115302492-115525000	XM_010801503.2	XP_010799805.1	116235236-116457692
Similar	781653	protein_coding	GCF_002263805.1	NC_037328.1	115302492-115525001	-	781653	protein_coding	GCF_000001245.5	AC_000158.1	116235236-116457692	-	Variant	XM_024992695.1	XP_024848463.1	115302492-115496626	XM_010801519.2	XP_010799821.1	116235246-116429317
Similar	781653	protein_coding	GCF_002263805.1	NC_037328.1	115302492-115525001	-	781653	protein_coding	GCF_000001245.5	AC_000158.1	116235236-116457692	-	Variant	XM_024992697.1	XP_024848465.1	115302492-115462762	XM_015473075.1	XP_015328561.1	116235246-116429300
Similar	781653	protein_coding	GCF_002263805.1	NC_037328.1	115302492-115525001	-	781653	protein_coding	GCF_000001245.5	AC_000158.1	116235236-116457692	-	Variant	XM_024992699.1	XP_024848467.1	115302492-115423429	XM_010801515.2	XP_010799817.1	116235246-116429323
Similar	783459	pseudogene	GCF_002263805.1	NC_037328.1	11580804-11581178	+	783459	pseudogene	GCF_000001245.5	AC_000158.1	10956255-10956668	+	NA	NA	NA	NA	NA	NA	NA
Current-novel	112448341	pseudogene	GCF_002263805.1	NC_037328.1	115884414-115884529	+	NA	NA	NA	NA	NA	NA	NA	NA	NA	NA	NA	NA	NA
Identical	102465115	miRNA	GCF_002263805.1	NC_037328.1	115884604-115884676	+	102465115	miRNA	GCF_000001245.5	AC_000158.1	116822068-116822140	+	Identical	NR_107717.1	NA	115884604-115884676	NR_107717.1	NA	116822068-116822140
Similar	539622	protein_coding	GCF_002263805.1	NC_037328.1	115938561-115949061	-	539622	protein_coding	GCF_000001245.5	AC_000158.1	116881558-116889794	-	Similar, change in UTR only	XM_003585693.5	XP_003585741.2	115938561-115949061	XM_003585693.4	XP_003585741.2	116881558-116889794
Changed locus type	613884	pseudogene	GCF_002263805.1	NC_037328.1	116008378-116029347	-	613884	transcribed_pseudogene	GCF_000001245.5	AC_000158.1	116949493-116973297	-	Previous-other	NA	NA	NA	XR_001501148.1	NA	116949493-116973297
Identical	519557	protein_coding	GCF_002263805.1	NC_037328.1	116033619-116050033	-	519557	protein_coding	GCF_000001245.5	AC_000158.1	116974384-116990797	-	Change in exception	NM_001075791.2	NP_001069259.1	116033619-116050033	NM_001075791.2	NP_001069259.1	116974384-116990797
Identical	107132208	pseudogene	GCF_002263805.1	NC_037328.1	116063287-116064805	-	107132208	pseudogene	GCF_000001245.5	AC_000158.1	117004471-117005989	-	NA	NA	NA	NA	NA	NA	NA
Similar	782222	pseudogene	GCF_002263805.1	NC_037328.1	116064163-116065458	-	782222	pseudogene	GCF_000001245.5	AC_000158.1	117005820-117006642	-	NA	NA	NA	NA	NA	NA	NA
Similar	782258	protein_coding	GCF_002263805.1	NC_037328.1	116090547-116104336	-	782258	protein_coding	GCF_000001245.5	AC_000158.1	117031733-117045544	-	Similar, change in UTR only	XM_015473125.2	XP_015328611.1	116090547-116104336	XM_015473125.1	XP_015328611.1	117031733-117045544
Identical	100300210	pseudogene	GCF_002263805.1	NC_037328.1	116157589-116178996	-	100300210	pseudogene	GCF_000001245.5	AC_000158.1	117098301-117119711	-	NA	NA	NA	NA	NA	NA	NA
Similar	528748	protein_coding	GCF_002263805.1	NC_037328.1	116201675-116227628	-	528748	protein_coding	GCF_000001245.5	AC_000158.1	117141571-117168357	-	Similar, change in UTR only	XM_002685010.6	XP_002685056.3	116201675-116227628	XM_002685010.5	XP_002685056.2	117141571-117168357
Similar	782298	pseudogene	GCF_002263805.1	NC_037328.1	116288360-116295537	-	782298	pseudogene	GCF_000001245.5	AC_000158.1	117222989-117230526	-	NA	NA	NA	NA	NA	NA	NA
Changed substantially	523130	protein_coding	GCF_002263805.1	NC_037328.1	116318030-116319564	-	523130	protein_coding	GCF_000001245.5	AC_000158.1	117252851-117253807	-	Similar, change in UTR only	XM_005201841.4	XP_005201898.2	116318030-116319564	XM_005201841.3	XP_005201898.1	117252851-117253807
Current-novel	112448263	pseudogene	GCF_002263805.1	NC_037328.1	116501756-116502241	-	NA	NA	NA	NA	NA	NA	NA	NA	NA	NA	NA	NA	NA
Changed locus ID	537487	protein_coding	GCF_002263805.1	NC_037328.1	116619588-116652022	+	104971001	protein_coding	GCF_000001245.5	AC_000158.1	117677120-117687719	+	Current-other	NM_001206785.1	NP_001193714.1	116623016-116652022	NA	NA	NA
Changed locus ID	537487	protein_coding	GCF_002263805.1	NC_037328.1	116619588-116652022	+	104971001	protein_coding	GCF_000001245.5	AC_000158.1	117677120-117687719	+	Changed locus ID	XM_010801524.3	XP_010799826.2	116619990-116651953	XM_010801524.2	XP_010799826.1	117677120-117687719
Changed locus ID	537487	protein_coding	GCF_002263805.1	NC_037328.1	116619588-116652022	+	104971001	protein_coding	GCF_000001245.5	AC_000158.1	117677120-117687719	+	Current-other	XM_024990687.1	XP_024846455.1	116619588-116651953	NA	NA	NA
Similar	538979	protein_coding	GCF_002263805.1	NC_037328.1	116653251-117017555	-	538979	protein_coding	GCF_000001245.5	AC_000158.1	117546837-117954471	-	Change in exception	NM_001206505.1	NP_001193434.1	116654939-117015877	NM_001206505.1	NP_001193434.1	117548525-117952785
Similar	538979	protein_coding	GCF_002263805.1	NC_037328.1	116653251-117017555	-	538979	protein_coding	GCF_000001245.5	AC_000158.1	117546837-117954471	-	Similar, change in UTR only	XM_005201808.4	XP_005201865.1	116653251-117017178	XM_005201808.3	XP_005201865.1	117546837-117953993
Similar	538979	protein_coding	GCF_002263805.1	NC_037328.1	116653251-117017555	-	538979	protein_coding	GCF_000001245.5	AC_000158.1	117546837-117954471	-	Previous-variant	XM_005201808.4	XP_005201865.1	116653251-117017178	XM_010801485.2	XP_010799787.1	117546837-117953993
Similar	538979	protein_coding	GCF_002263805.1	NC_037328.1	116653251-117017555	-	538979	protein_coding	GCF_000001245.5	AC_000158.1	117546837-117954471	-	Previous-variant	XM_005201808.4	XP_005201865.1	116653251-117017178	XM_010801491.2	XP_010799793.1	117546837-117953993
Similar	538979	protein_coding	GCF_002263805.1	NC_037328.1	116653251-117017555	-	538979	protein_coding	GCF_000001245.5	AC_000158.1	117546837-117954471	-	Similar, change in UTR only	XM_005201810.4	XP_005201867.1	116653251-117017178	XM_005201810.3	XP_005201867.1	117546837-117953993
Similar	538979	protein_coding	GCF_002263805.1	NC_037328.1	116653251-117017555	-	538979	protein_coding	GCF_000001245.5	AC_000158.1	117546837-117954471	-	Previous-variant	XM_005201810.4	XP_005201867.1	116653251-117017178	XM_010801488.2	XP_010799790.1	117546837-117953993
Similar	538979	protein_coding	GCF_002263805.1	NC_037328.1	116653251-117017555	-	538979	protein_coding	GCF_000001245.5	AC_000158.1	117546837-117954471	-	Similar, change in CDS	XM_024990948.1	XP_024846716.1	116653251-117017555	XM_010801486.2	XP_010799788.1	117546837-117954471
Similar	538979	protein_coding	GCF_002263805.1	NC_037328.1	116653251-117017555	-	538979	protein_coding	GCF_000001245.5	AC_000158.1	117546837-117954471	-	Similar, change in CDS	XM_024990950.1	XP_024846718.1	116653251-117017178	XM_010801487.2	XP_010799789.1	117546837-117953993
Similar	538979	protein_coding	GCF_002263805.1	NC_037328.1	116653251-117017555	-	538979	protein_coding	GCF_000001245.5	AC_000158.1	117546837-117954471	-	Variant	XM_024990954.1	XP_024846722.1	116653251-117017178	XM_005201808.3	XP_005201865.1	117546837-117953993
Similar	538979	protein_coding	GCF_002263805.1	NC_037328.1	116653251-117017555	-	538979	protein_coding	GCF_000001245.5	AC_000158.1	117546837-117954471	-	Variant	XM_024990956.1	XP_024846724.1	116653251-117017178	XM_005201808.3	XP_005201865.1	117546837-117953993
Similar	538979	protein_coding	GCF_002263805.1	NC_037328.1	116653251-117017555	-	538979	protein_coding	GCF_000001245.5	AC_000158.1	117546837-117954471	-	Variant	XM_024990957.1	XP_024846725.1	116653251-117017178	XM_005201808.3	XP_005201865.1	117546837-117953993
Similar	538979	protein_coding	GCF_002263805.1	NC_037328.1	116653251-117017555	-	538979	protein_coding	GCF_000001245.5	AC_000158.1	117546837-117954471	-	Variant	XM_024990959.1	XP_024846727.1	116667859-117017178	XM_005201808.3	XP_005201865.1	117546837-117953993
Similar	538979	protein_coding	GCF_002263805.1	NC_037328.1	116653251-117017555	-	538979	protein_coding	GCF_000001245.5	AC_000158.1	117546837-117954471	-	Variant	XR_003034271.1	NA	116653251-117017178	XM_005201808.3	XP_005201865.1	117546837-117953993
Similar	408007	protein_coding	GCF_002263805.1	NC_037328.1	116694847-116747194	+	408007	protein_coding	GCF_000001245.5	AC_000158.1	117588522-117640791	+	Identical	NM_001001174.2	NP_001001174.2	116694940-116747194	NM_001001174.2	NP_001001174.2	117588522-117640791
Similar	408007	protein_coding	GCF_002263805.1	NC_037328.1	116694847-116747194	+	408007	protein_coding	GCF_000001245.5	AC_000158.1	117588522-117640791	+	Similar, change in UTR only	XM_005201789.4	XP_005201846.1	116735520-116747194	XM_005201789.3	XP_005201846.1	117629134-117640791
Similar	408007	protein_coding	GCF_002263805.1	NC_037328.1	116694847-116747194	+	408007	protein_coding	GCF_000001245.5	AC_000158.1	117588522-117640791	+	Similar, change in UTR only	XM_010801476.3	XP_010799778.1	116742574-116747194	XM_010801476.2	XP_010799778.1	117636168-117640791
Similar	408007	protein_coding	GCF_002263805.1	NC_037328.1	116694847-116747194	+	408007	protein_coding	GCF_000001245.5	AC_000158.1	117588522-117640791	+	Similar, change in UTR only	XM_024995283.1	XP_024851051.1	116737163-116747194	XM_005201788.3	XP_005201845.1	117630721-117640791
Similar	408007	protein_coding	GCF_002263805.1	NC_037328.1	116694847-116747194	+	408007	protein_coding	GCF_000001245.5	AC_000158.1	117588522-117640791	+	Other	XM_024995311.1	XP_024851079.1	116694847-116747194	NM_001001174.2	NP_001001174.2	117588522-117640791
Identical	782774	protein_coding	GCF_002263805.1	NC_037328.1	116756152-116758894	+	782774	protein_coding	GCF_000001245.5	AC_000158.1	117692324-117695066	+	Identical	NM_001098152.1	NP_001091621.1	116756152-116758894	NM_001098152.1	NP_001091621.1	117692324-117695066
Identical	785030	protein_coding	GCF_002263805.1	NC_037328.1	116781559-116798061	+	785030	protein_coding	GCF_000001245.5	AC_000158.1	117717732-117734231	+	Identical	NM_001205451.1	NP_001192380.1	116781559-116798061	NM_001205451.1	NP_001192380.1	117717732-117734231
Similar	767936	protein_coding	GCF_002263805.1	NC_037328.1	116814054-116880517	+	767936	protein_coding	GCF_000001245.5	AC_000158.1	117751036-117817244	+	Previous-other	NA	NA	NA	XM_015473072.1	XP_015328558.1	117784466-117816935
Similar	767936	protein_coding	GCF_002263805.1	NC_037328.1	116814054-116880517	+	767936	protein_coding	GCF_000001245.5	AC_000158.1	117751036-117817244	+	Previous-other	NA	NA	NA	XM_015473073.1	XP_015328559.1	117785444-117816935
Similar	767936	protein_coding	GCF_002263805.1	NC_037328.1	116814054-116880517	+	767936	protein_coding	GCF_000001245.5	AC_000158.1	117751036-117817244	+	Previous-other	NA	NA	NA	XM_015473074.1	XP_015328560.1	117785443-117816935
Similar	767936	protein_coding	GCF_002263805.1	NC_037328.1	116814054-116880517	+	767936	protein_coding	GCF_000001245.5	AC_000158.1	117751036-117817244	+	Identical	NM_001077009.1	NP_001070477.1	116847496-116879563	NM_001077009.1	NP_001070477.1	117785179-117817244
Similar	767936	protein_coding	GCF_002263805.1	NC_037328.1	116814054-116880517	+	767936	protein_coding	GCF_000001245.5	AC_000158.1	117751036-117817244	+	Previous-variant	NM_001077009.1	NP_001070477.1	116847496-116879563	XM_005201830.3	XP_005201887.1	117785012-117816935
Similar	767936	protein_coding	GCF_002263805.1	NC_037328.1	116814054-116880517	+	767936	protein_coding	GCF_000001245.5	AC_000158.1	117751036-117817244	+	Similar, change in UTR only	XM_005201829.4	XP_005201886.1	116814057-116879131	XM_005201829.3	XP_005201886.1	117751040-117816935
Similar	767936	protein_coding	GCF_002263805.1	NC_037328.1	116814054-116880517	+	767936	protein_coding	GCF_000001245.5	AC_000158.1	117751036-117817244	+	Similar, change in UTR only	XM_010801498.3	XP_010799800.1	116814057-116880517	XM_010801498.2	XP_010799800.1	117751041-117816935
Similar	767936	protein_coding	GCF_002263805.1	NC_037328.1	116814054-116880517	+	767936	protein_coding	GCF_000001245.5	AC_000158.1	117751036-117817244	+	Similar, change in UTR only	XM_010801499.3	XP_010799801.1	116869089-116879131	XM_010801499.2	XP_010799801.1	117806800-117816935
Similar	767936	protein_coding	GCF_002263805.1	NC_037328.1	116814054-116880517	+	767936	protein_coding	GCF_000001245.5	AC_000158.1	117751036-117817244	+	Similar, change in UTR only	XM_010801500.3	XP_010799802.1	116814054-116879131	XM_010801500.2	XP_010799802.1	117751036-117816935
Similar	767936	protein_coding	GCF_002263805.1	NC_037328.1	116814054-116880517	+	767936	protein_coding	GCF_000001245.5	AC_000158.1	117751036-117817244	+	Other	XM_024992406.1	XP_024848174.1	116814057-116880517	XM_005201829.3	XP_005201886.1	117751040-117816935
Similar	767936	protein_coding	GCF_002263805.1	NC_037328.1	116814054-116880517	+	767936	protein_coding	GCF_000001245.5	AC_000158.1	117751036-117817244	+	Variant	XM_024992412.1	XP_024848180.1	116814057-116879131	XM_010801498.2	XP_010799800.1	117751041-117816935
Similar	767936	protein_coding	GCF_002263805.1	NC_037328.1	116814054-116880517	+	767936	protein_coding	GCF_000001245.5	AC_000158.1	117751036-117817244	+	Variant	XM_024992413.1	XP_024848181.1	116814054-116879131	XM_010801498.2	XP_010799800.1	117751041-117816935
Similar	767936	protein_coding	GCF_002263805.1	NC_037328.1	116814054-116880517	+	767936	protein_coding	GCF_000001245.5	AC_000158.1	117751036-117817244	+	Other	XM_024992414.1	XP_024848182.1	116814054-116879131	XM_010801500.2	XP_010799802.1	117751036-117816935
Similar	767929	protein_coding	GCF_002263805.1	NC_037328.1	116891730-116898984	+	767929	protein_coding	GCF_000001245.5	AC_000158.1	117829230-117836675	+	Identical	NM_001077002.1	NP_001070470.1	116891759-116898286	NM_001077002.1	NP_001070470.1	117829438-117835977
Similar	767929	protein_coding	GCF_002263805.1	NC_037328.1	116891730-116898984	+	767929	protein_coding	GCF_000001245.5	AC_000158.1	117829230-117836675	+	Similar, change in UTR only	XM_005201827.4	XP_005201884.1	116891730-116898984	XM_005201827.3	XP_005201884.1	117829230-117836675
Identical	100139931	pseudogene	GCF_002263805.1	NC_037328.1	11702127-11780257	-	100139931	pseudogene	GCF_000001245.5	AC_000158.1	11083492-11161305	-	NA	NA	NA	NA	NA	NA	NA
Identical	538836	protein_coding	GCF_002263805.1	NC_037328.1	117161150-117204818	+	538836	protein_coding	GCF_000001245.5	AC_000158.1	118097063-118140746	+	Identical	NM_001192101.1	NP_001179030.1	117161150-117204818	NM_001192101.1	NP_001179030.1	118097063-118140746
Current-novel	112448264	protein_coding	GCF_002263805.1	NC_037328.1	117229610-117269526	+	NA	NA	NA	NA	NA	NA	Current-novel	XM_024997456.1	XP_024853224.1	117229610-117269526	NA	NA	NA
Identical	785659	protein_coding	GCF_002263805.1	NC_037328.1	117361863-117380743	+	785659	protein_coding	GCF_000001245.5	AC_000158.1	118300291-118319178	+	Change in exception	NM_001207054.1	NP_001193983.1	117361863-117380743	NM_001207054.1	NP_001193983.1	118300291-118319178
Changed locus ID	112448443	tRNA	GCF_002263805.1	NC_037328.1	117392625-117392697	+	100170909	tRNA	GCF_000001245.5	AC_000158.1	118331058-118331130	+	NA	NA	NA	NA	NA	NA	NA
Similar	100335773	protein_coding	GCF_002263805.1	NC_037328.1	117433094-117482948	+	100335773	protein_coding	GCF_000001245.5	AC_000158.1	118371879-118417719	+	Similar, change in UTR only	XM_003585694.5	XP_003585742.1	117433145-117479159	XM_003585694.4	XP_003585742.1	118371879-118417719
Similar	100335773	protein_coding	GCF_002263805.1	NC_037328.1	117433094-117482948	+	100335773	protein_coding	GCF_000001245.5	AC_000158.1	118371879-118417719	+	Variant	XM_024995916.1	XP_024851684.1	117433094-117482948	XM_003585694.4	XP_003585742.1	118371879-118417719
Similar	783831	protein_coding	GCF_002263805.1	NC_037328.1	117507279-117537601	-	783831	protein_coding	GCF_000001245.5	AC_000158.1	118445766-118476096	-	Identical	NM_001103103.2	NP_001096573.2	117507279-117537601	NM_001103103.2	NP_001096573.2	118445766-118476096
Similar	783831	protein_coding	GCF_002263805.1	NC_037328.1	117507279-117537601	-	783831	protein_coding	GCF_000001245.5	AC_000158.1	118445766-118476096	-	Variant	NR_146805.1	NA	117507279-117537601	NM_001103103.2	NP_001096573.2	118445766-118476096
Identical	614746	protein_coding	GCF_002263805.1	NC_037328.1	117556214-117597948	-	614746	protein_coding	GCF_000001245.5	AC_000158.1	118495009-118536743	-	Identical	NM_001102283.1	NP_001095753.1	117556214-117597948	NM_001102283.1	NP_001095753.1	118495009-118536743
Current-novel	112448318	snoRNA	GCF_002263805.1	NC_037328.1	117589203-117589334	-	NA	NA	NA	NA	NA	NA	Current-novel	XR_003036685.1	NA	117589203-117589334	NA	NA	NA
Identical	528100	protein_coding	GCF_002263805.1	NC_037328.1	117598267-117600551	+	528100	protein_coding	GCF_000001245.5	AC_000158.1	118537062-118539346	+	Identical	NM_001114083.2	NP_001107555.1	117598267-117600551	NM_001114083.2	NP_001107555.1	118537062-118539346
Current-novel	112447743	lncRNA	GCF_002263805.1	NC_037328.1	117640631-117646289	-	NA	NA	NA	NA	NA	NA	Current-novel	XR_003035917.1	NA	117640631-117646289	NA	NA	NA
Similar	541277	protein_coding	GCF_002263805.1	NC_037328.1	117666911-117718617	-	541277	protein_coding	GCF_000001245.5	AC_000158.1	118612019-118658208	-	Identical	NM_001144101.2	NP_001137573.1	117672584-117718236	NM_001144101.1	NP_001137573.1	118612163-118657810
Similar	541277	protein_coding	GCF_002263805.1	NC_037328.1	117666911-117718617	-	541277	protein_coding	GCF_000001245.5	AC_000158.1	118612019-118658208	-	Similar, change in UTR only	XM_005201819.4	XP_005201876.1	117666911-117718608	XM_005201819.3	XP_005201876.1	118612019-118658200
Similar	541277	protein_coding	GCF_002263805.1	NC_037328.1	117666911-117718617	-	541277	protein_coding	GCF_000001245.5	AC_000158.1	118612019-118658208	-	Variant	XR_003034563.1	NA	117679094-117718617	XR_804448.2	NA	118613847-118658208
Similar	541277	protein_coding	GCF_002263805.1	NC_037328.1	117666911-117718617	-	541277	protein_coding	GCF_000001245.5	AC_000158.1	118612019-118658208	-	Similar	XR_804448.3	NA	117674211-117718617	XR_804448.2	NA	118613847-118658208
Similar	541277	protein_coding	GCF_002263805.1	NC_037328.1	117666911-117718617	-	541277	protein_coding	GCF_000001245.5	AC_000158.1	118612019-118658208	-	Similar	XR_804450.3	NA	117674211-117718616	XR_804450.2	NA	118613847-118658208
Similar	541277	protein_coding	GCF_002263805.1	NC_037328.1	117666911-117718617	-	541277	protein_coding	GCF_000001245.5	AC_000158.1	118612019-118658208	-	Similar	XR_804451.3	NA	117674210-117718616	XR_804451.2	NA	118613847-118658208
Similar	104971004	lncRNA	GCF_002263805.1	NC_037328.1	117745859-117762310	+	104971004	lncRNA	GCF_000001245.5	AC_000158.1	118685455-118701891	+	Similar	XR_804468.2	NA	117745859-117762310	XR_804468.1	NA	118685455-118701891
Changed substantially	101905340	lncRNA	GCF_002263805.1	NC_037328.1	118128291-118149280	+	101905340	lncRNA	GCF_000001245.5	AC_000158.1	118991675-119075266	+	Previous-other	NA	NA	NA	XR_804474.2	NA	118991675-119075266
Changed substantially	101905340	lncRNA	GCF_002263805.1	NC_037328.1	118128291-118149280	+	101905340	lncRNA	GCF_000001245.5	AC_000158.1	118991675-119075266	+	Other	XR_003035919.1	NA	118128320-118149280	XR_804473.2	NA	118991679-119075266
Changed substantially	101905340	lncRNA	GCF_002263805.1	NC_037328.1	118128291-118149280	+	101905340	lncRNA	GCF_000001245.5	AC_000158.1	118991675-119075266	+	Changed substantially	XR_003035920.1	NA	118128291-118149280	XR_804473.2	NA	118991679-119075266
Similar	539034	protein_coding	GCF_002263805.1	NC_037328.1	118211473-118220078	+	539034	protein_coding	GCF_000001245.5	AC_000158.1	119151056-119157810	+	Identical	NM_001128197.1	NP_001121669.1	118213387-118220076	NM_001128197.1	NP_001121669.1	119151122-119157808
Similar	539034	protein_coding	GCF_002263805.1	NC_037328.1	118211473-118220078	+	539034	protein_coding	GCF_000001245.5	AC_000158.1	119151056-119157810	+	Similar, change in UTR only	XM_005201812.4	XP_005201869.1	118211473-118220078	XM_005201812.3	XP_005201869.1	119151056-119157810
Similar	539035	protein_coding	GCF_002263805.1	NC_037328.1	118223006-118350695	-	539035	protein_coding	GCF_000001245.5	AC_000158.1	119160736-119290667	-	Identical	NM_001076142.1	NP_001069610.1	118223006-118350033	NM_001076142.1	NP_001069610.1	119160736-119290650
Similar	539035	protein_coding	GCF_002263805.1	NC_037328.1	118223006-118350695	-	539035	protein_coding	GCF_000001245.5	AC_000158.1	119160736-119290667	-	Similar, change in UTR only	XM_015473046.2	XP_015328532.1	118223006-118350082	XM_015473046.1	XP_015328532.1	119160736-119290667
Similar	539035	protein_coding	GCF_002263805.1	NC_037328.1	118223006-118350695	-	539035	protein_coding	GCF_000001245.5	AC_000158.1	119160736-119290667	-	Variant	XM_024990993.1	XP_024846761.1	118223006-118328040	NM_001076142.1	NP_001069610.1	119160736-119290650
Similar	539035	protein_coding	GCF_002263805.1	NC_037328.1	118223006-118350695	-	539035	protein_coding	GCF_000001245.5	AC_000158.1	119160736-119290667	-	Variant	XM_024990996.1	XP_024846764.1	118223006-118350695	NM_001076142.1	NP_001069610.1	119160736-119290650
Similar	785299	protein_coding	GCF_002263805.1	NC_037328.1	118365599-118396488	+	785299	protein_coding	GCF_000001245.5	AC_000158.1	119306496-119337368	+	Similar, change in UTR only	XM_002685023.6	XP_002685069.2	118365599-118396488	XM_002685023.5	XP_002685069.2	119306496-119337368
Identical	511081	protein_coding	GCF_002263805.1	NC_037328.1	118403849-118414328	+	511081	protein_coding	GCF_000001245.5	AC_000158.1	119344633-119354565	+	Identical	NM_001105356.2	NP_001098826.1	118403849-118414328	NM_001105356.2	NP_001098826.1	119344633-119354565
Changed locus ID	112448393	tRNA	GCF_002263805.1	NC_037328.1	118453003-118453075	-	100170915	tRNA	GCF_000001245.5	AC_000158.1	119393822-119393894	-	NA	NA	NA	NA	NA	NA	NA
Changed substantially	104971009	lncRNA	GCF_002263805.1	NC_037328.1	118495191-118497344	-	104971009	lncRNA	GCF_000001245.5	AC_000158.1	119436011-119437934	-	Changed substantially	XR_804478.3	NA	118495191-118497344	XR_804478.2	NA	119436011-119437934
Changed substantially	614786	protein_coding	GCF_002263805.1	NC_037328.1	118496207-118645506	+	614786	protein_coding	GCF_000001245.5	AC_000158.1	119401618-119583579	+	Identical	NM_001193047.1	NP_001179976.1	118497122-118642803	NM_001193047.1	NP_001179976.1	119437951-119583579
Changed substantially	614786	protein_coding	GCF_002263805.1	NC_037328.1	118496207-118645506	+	614786	protein_coding	GCF_000001245.5	AC_000158.1	119401618-119583579	+	Similar, change in UTR only	XM_005201825.4	XP_005201882.1	118496419-118645499	XM_005201825.3	XP_005201882.1	119437039-119583241
Changed substantially	614786	protein_coding	GCF_002263805.1	NC_037328.1	118496207-118645506	+	614786	protein_coding	GCF_000001245.5	AC_000158.1	119401618-119583579	+	Similar, change in UTR only	XM_005201826.4	XP_005201883.1	118496431-118644308	XM_005201826.3	XP_005201883.1	119437038-119583241
Changed substantially	614786	protein_coding	GCF_002263805.1	NC_037328.1	118496207-118645506	+	614786	protein_coding	GCF_000001245.5	AC_000158.1	119401618-119583579	+	Variant	XM_024991886.1	XP_024847654.1	118496207-118645506	XM_015473061.1	XP_015328547.1	119401618-119583241
Identical	507646	protein_coding	GCF_002263805.1	NC_037328.1	118663091-118690684	-	507646	protein_coding	GCF_000001245.5	AC_000158.1	119603869-119631565	-	Identical	NM_001034306.2	NP_001029478.1	118663091-118690684	NM_001034306.2	NP_001029478.1	119603869-119631565
Identical	533038	protein_coding	GCF_002263805.1	NC_037328.1	118809502-118817968	+	533038	protein_coding	GCF_000001245.5	AC_000158.1	119750362-119758888	+	Change in exception	NM_001075980.1	NP_001069448.1	118809502-118817968	NM_001075980.1	NP_001069448.1	119750362-119758888
Similar	507280	protein_coding	GCF_002263805.1	NC_037328.1	118859140-118883978	+	507280	protein_coding	GCF_000001245.5	AC_000158.1	119800063-119823458	+	Change in exception	NM_001034287.2	NP_001029459.1	118859413-118883978	NM_001034287.2	NP_001029459.1	119800325-119823458
Similar	507280	protein_coding	GCF_002263805.1	NC_037328.1	118859140-118883978	+	507280	protein_coding	GCF_000001245.5	AC_000158.1	119800063-119823458	+	Change in exception	NM_001184724.1	NP_001171653.1	118859227-118883978	NM_001184724.1	NP_001171653.1	119800139-119823458
Similar	507280	protein_coding	GCF_002263805.1	NC_037328.1	118859140-118883978	+	507280	protein_coding	GCF_000001245.5	AC_000158.1	119800063-119823458	+	Similar, change in UTR only	XM_005201790.4	XP_005201847.1	118859140-118883834	XM_005201790.3	XP_005201847.1	119800063-119823314
Similar	507280	protein_coding	GCF_002263805.1	NC_037328.1	118859140-118883978	+	507280	protein_coding	GCF_000001245.5	AC_000158.1	119800063-119823458	+	Variant	XM_025000896.1	XP_024856664.1	118859167-118883834	XM_005201790.3	XP_005201847.1	119800063-119823314
Current-other	112448265	protein_coding	GCF_002263805.1	NC_037328.1	118899930-118904786	+	NA	NA	NA	NA	NA	NA	Current-other	XM_024997463.1	XP_024853231.1	118899930-118904786	NA	NA	NA
Similar	526230	protein_coding	GCF_002263805.1	NC_037328.1	118904880-118943959	+	526230	protein_coding	GCF_000001245.5	AC_000158.1	119840230-119883274	+	Similar, change in CDS	XM_024997471.1	XP_024853239.1	118904880-118943959	XM_002685007.5	XP_002685053.3	119840230-119883274
Similar	526230	protein_coding	GCF_002263805.1	NC_037328.1	118904880-118943959	+	526230	protein_coding	GCF_000001245.5	AC_000158.1	119840230-119883274	+	Previous-variant	XM_024997471.1	XP_024853239.1	118904880-118943959	XM_010801530.2	XP_010799832.1	119841010-119883269
Similar	514194	protein_coding	GCF_002263805.1	NC_037328.1	118956368-119016681	+	514194	protein_coding	GCF_000001245.5	AC_000158.1	119895922-119956191	+	Similar, change in CDS	NM_001256556.1	NP_001243485.1	118956567-119003901	NM_001256556.1	NP_001243485.1	119896117-119943426
Similar	514194	protein_coding	GCF_002263805.1	NC_037328.1	118956368-119016681	+	514194	protein_coding	GCF_000001245.5	AC_000158.1	119895922-119956191	+	Similar, change in CDS	XM_024984997.1	XP_024840765.1	118956368-119016681	XM_005201793.3	XP_005201850.1	119895922-119956191
Similar	514194	protein_coding	GCF_002263805.1	NC_037328.1	118956368-119016681	+	514194	protein_coding	GCF_000001245.5	AC_000158.1	119895922-119956191	+	Previous-variant	XM_024984997.1	XP_024840765.1	118956368-119016681	XM_010801477.2	XP_010799779.1	119908842-119956191
Changed locus ID	112448397	tRNA	GCF_002263805.1	NC_037328.1	118958330-118958401	-	100170915	tRNA	GCF_000001245.5	AC_000158.1	119897842-119897913	-	NA	NA	NA	NA	NA	NA	NA
Similar	783104	protein_coding	GCF_002263805.1	NC_037328.1	119000801-119046101	-	783104	protein_coding	GCF_000001245.5	AC_000158.1	119940139-119985615	-	Change in exception	NM_001191177.1	NP_001178106.1	119005070-119045997	NM_001191177.1	NP_001178106.1	119944593-119985508
Similar	783104	protein_coding	GCF_002263805.1	NC_037328.1	119000801-119046101	-	783104	protein_coding	GCF_000001245.5	AC_000158.1	119940139-119985615	-	Similar, change in UTR only	XM_015473092.2	XP_015328578.1	119000801-119046101	XM_015473092.1	XP_015328578.1	119940139-119985614
Similar	783104	protein_coding	GCF_002263805.1	NC_037328.1	119000801-119046101	-	783104	protein_coding	GCF_000001245.5	AC_000158.1	119940139-119985615	-	Variant	XM_024992800.1	XP_024848568.1	119005045-119046101	NM_001191177.1	NP_001178106.1	119944593-119985508
Similar	783104	protein_coding	GCF_002263805.1	NC_037328.1	119000801-119046101	-	783104	protein_coding	GCF_000001245.5	AC_000158.1	119940139-119985615	-	Similar	XR_233393.4	NA	119005045-119046101	XR_233393.3	NA	119944572-119985615
Similar	783104	protein_coding	GCF_002263805.1	NC_037328.1	119000801-119046101	-	783104	protein_coding	GCF_000001245.5	AC_000158.1	119940139-119985615	-	Similar	XR_233394.4	NA	119005045-119046101	XR_233394.3	NA	119944572-119985615
Similar	783104	protein_coding	GCF_002263805.1	NC_037328.1	119000801-119046101	-	783104	protein_coding	GCF_000001245.5	AC_000158.1	119940139-119985615	-	Previous-variant	XR_233395.4	NA	119005045-119046101	XR_001501133.1	NA	119944572-119985615
Similar	783104	protein_coding	GCF_002263805.1	NC_037328.1	119000801-119046101	-	783104	protein_coding	GCF_000001245.5	AC_000158.1	119940139-119985615	-	Similar	XR_233395.4	NA	119005045-119046101	XR_233395.3	NA	119944572-119985615
Changed substantially	100847676	pseudogene	GCF_002263805.1	NC_037328.1	119022547-119024328	+	100847676	pseudogene	GCF_000001245.5	AC_000158.1	119961156-119963236	+	NA	NA	NA	NA	NA	NA	NA
Current-novel	112446832	lncRNA	GCF_002263805.1	NC_037328.1	1190505-1194026	-	NA	NA	NA	NA	NA	NA	Current-novel	XR_003034924.1	NA	1190505-1194026	NA	NA	NA
Similar	539633	protein_coding	GCF_002263805.1	NC_037328.1	119074189-119137649	+	539633	protein_coding	GCF_000001245.5	AC_000158.1	120013719-120077147	+	Identical	NM_001192286.1	NP_001179215.1	119074241-119136021	NM_001192286.1	NP_001179215.1	120013764-120075519
Similar	539633	protein_coding	GCF_002263805.1	NC_037328.1	119074189-119137649	+	539633	protein_coding	GCF_000001245.5	AC_000158.1	120013719-120077147	+	Similar, change in UTR only	XM_005201817.4	XP_005201874.1	119074207-119137649	XM_005201817.3	XP_005201874.1	120013719-120077147
Similar	539633	protein_coding	GCF_002263805.1	NC_037328.1	119074189-119137649	+	539633	protein_coding	GCF_000001245.5	AC_000158.1	120013719-120077147	+	Similar, change in UTR only	XM_010801497.3	XP_010799799.1	119074189-119136861	XM_010801497.2	XP_010799799.1	120013719-120077147
Similar	280812	protein_coding	GCF_002263805.1	NC_037328.1	119150400-119191205	-	280812	protein_coding	GCF_000001245.5	AC_000158.1	120089900-120127892	-	Similar, change in CDS	NM_001045867.1	NP_001039332.1	119150400-119191205	NM_001045867.1	NP_001039332.1	120089900-120127892
Current-novel	112447744	lncRNA	GCF_002263805.1	NC_037328.1	119166577-119174105	+	NA	NA	NA	NA	NA	NA	Current-novel	XR_003035921.1	NA	119166577-119174105	NA	NA	NA
Similar	528454	protein_coding	GCF_002263805.1	NC_037328.1	119297394-119329590	-	528454	protein_coding	GCF_000001245.5	AC_000158.1	120236685-120268851	-	Identical	NM_001192660.1	NP_001179589.1	119297394-119329523	NM_001192660.1	NP_001179589.1	120236685-120268816
Similar	528454	protein_coding	GCF_002263805.1	NC_037328.1	119297394-119329590	-	528454	protein_coding	GCF_000001245.5	AC_000158.1	120236685-120268851	-	Similar, change in UTR only	XM_015473004.2	XP_015328490.1	119297786-119329590	XM_015473004.1	XP_015328490.1	120237128-120268851
Similar	528454	protein_coding	GCF_002263805.1	NC_037328.1	119297394-119329590	-	528454	protein_coding	GCF_000001245.5	AC_000158.1	120236685-120268851	-	Variant	XM_024989824.1	XP_024845592.1	119297394-119329590	NM_001192660.1	NP_001179589.1	120236685-120268816
Similar	528454	protein_coding	GCF_002263805.1	NC_037328.1	119297394-119329590	-	528454	protein_coding	GCF_000001245.5	AC_000158.1	120236685-120268851	-	Variant	XM_024989825.1	XP_024845593.1	119297394-119329590	NM_001192660.1	NP_001179589.1	120236685-120268816
Identical	510039	protein_coding	GCF_002263805.1	NC_037328.1	119339506-119376508	-	510039	protein_coding	GCF_000001245.5	AC_000158.1	120278799-120315812	-	Identical	NM_001105350.2	NP_001098820.1	119339506-119376508	NM_001105350.2	NP_001098820.1	120278799-120315812
Changed completeness	281607	protein_coding	GCF_002263805.1	NC_037328.1	119465669-119521300	-	281607	protein_coding	GCF_000001245.5	AC_000158.1	120401469-120445396	-	Similar, change in UTR only	NM_174233.2	NP_776658.1	119465678-119521249	NM_174233.2	NP_776658.1	120401469-120445396
Changed completeness	281607	protein_coding	GCF_002263805.1	NC_037328.1	119465669-119521300	-	281607	protein_coding	GCF_000001245.5	AC_000158.1	120401469-120445396	-	Change in exception	XM_024990377.1	XP_024846145.1	119465669-119521300	NM_174233.2	NP_776658.1	120401469-120445396
Similar	781192	lncRNA	GCF_002263805.1	NC_037328.1	119714497-119716782	+	781192	lncRNA	GCF_000001245.5	AC_000158.1	120648125-120652317	+	Similar	XR_804480.3	NA	119714497-119716782	XR_804480.2	NA	120648125-120652317
Similar	104968807	pseudogene	GCF_002263805.1	NC_037328.1	119775188-119779738	+	104968807	pseudogene	GCF_000001245.5	AC_000158.1	120710564-120715140	+	NA	NA	NA	NA	NA	NA	NA
Current-novel	112448310	snoRNA	GCF_002263805.1	NC_037328.1	120180702-120180834	-	NA	NA	NA	NA	NA	NA	Current-novel	XR_003036677.1	NA	120180702-120180834	NA	NA	NA
Similar	100295922	lncRNA	GCF_002263805.1	NC_037328.1	120335710-120337142	-	100295922	lncRNA	GCF_000001245.5	AC_000158.1	121278992-121280494	-	Similar	XR_804483.3	NA	120335710-120337142	XR_804483.2	NA	121278992-121280494
Similar	786256	protein_coding	GCF_002263805.1	NC_037328.1	120344786-120345985	-	786256	protein_coding	GCF_000001245.5	AC_000158.1	121287969-121289290	-	Similar, change in UTR only	XM_005201842.4	XP_005201899.1	120344786-120345985	XM_005201842.3	XP_005201899.1	121287969-121289290
Similar	101906885	pseudogene	GCF_002263805.1	NC_037328.1	120487075-120490808	+	101906885	pseudogene	GCF_000001245.5	AC_000158.1	121435494-121457394	+	NA	NA	NA	NA	NA	NA	NA
Changed locus ID	112448399	tRNA	GCF_002263805.1	NC_037328.1	120585138-120585210	-	100170901	tRNA	GCF_000001245.5	AC_000158.1	121552123-121552195	-	NA	NA	NA	NA	NA	NA	NA
Identical	107133455	pseudogene	GCF_002263805.1	NC_037328.1	120870126-120870686	+	107133455	pseudogene	GCF_000001245.5	AC_000158.1	121835899-121836459	+	NA	NA	NA	NA	NA	NA	NA
Current-novel	112447745	lncRNA	GCF_002263805.1	NC_037328.1	120888955-120896288	+	NA	NA	NA	NA	NA	NA	Current-novel	XR_003035922.1	NA	120888955-120896288	NA	NA	NA
Changed substantially	516827	protein_coding	GCF_002263805.1	NC_037328.1	120896650-120900434	-	516827	protein_coding	GCF_000001245.5	AC_000158.1	121864839-121868012	-	Changed substantially	XM_024995953.1	XP_024851721.1	120896650-120900434	XM_002685012.4	XP_002685058.1	121864839-121868012
Similar	539312	protein_coding	GCF_002263805.1	NC_037328.1	120900466-120920587	+	539312	protein_coding	GCF_000001245.5	AC_000158.1	121868044-121891824	+	Changed substantially	XM_024995962.1	XP_024851730.1	120905000-120920587	XM_002685014.5	XP_002685060.4	121873942-121891824
Similar	539312	protein_coding	GCF_002263805.1	NC_037328.1	120900466-120920587	+	539312	protein_coding	GCF_000001245.5	AC_000158.1	121868044-121891824	+	Similar, change in CDS	XM_024995966.1	XP_024851734.1	120900466-120920587	XM_015473150.1	XP_015328636.1	121868044-121891824
Current-novel	112448342	snRNA	GCF_002263805.1	NC_037328.1	121657261-121657455	+	NA	NA	NA	NA	NA	NA	Current-novel	XR_003036715.1	NA	121657261-121657455	NA	NA	NA
Similar	521251	protein_coding	GCF_002263805.1	NC_037328.1	121852640-121878382	+	521251	protein_coding	GCF_000001245.5	AC_000158.1	122815604-122842537	+	Identical	NM_001192535.2	NP_001179464.2	121852795-121878086	NM_001192535.2	NP_001179464.2	122815604-122842537
Similar	521251	protein_coding	GCF_002263805.1	NC_037328.1	121852640-121878382	+	521251	protein_coding	GCF_000001245.5	AC_000158.1	122815604-122842537	+	Variant	XM_024989468.1	XP_024845236.1	121852640-121878382	NM_001192535.2	NP_001179464.2	122815604-122842537
Changed substantially	107132207	lncRNA	GCF_002263805.1	NC_037328.1	121932356-121946152	-	107132207	lncRNA	GCF_000001245.5	AC_000158.1	122906280-122910163	-	Changed substantially	XR_001501159.2	NA	121932356-121946152	XR_001501159.1	NA	122906280-122910163
Similar	513193	protein_coding	GCF_002263805.1	NC_037328.1	121946075-121974117	+	513193	protein_coding	GCF_000001245.5	AC_000158.1	122911074-122938811	+	Identical	NM_001034436.1	NP_001029608.1	121946371-121974117	NM_001034436.1	NP_001029608.1	122911074-122938811
Similar	513193	protein_coding	GCF_002263805.1	NC_037328.1	121946075-121974117	+	513193	protein_coding	GCF_000001245.5	AC_000158.1	122911074-122938811	+	Variant	XM_024983373.1	XP_024839141.1	121946102-121973868	NM_001034436.1	NP_001029608.1	122911074-122938811
Similar	513193	protein_coding	GCF_002263805.1	NC_037328.1	121946075-121974117	+	513193	protein_coding	GCF_000001245.5	AC_000158.1	122911074-122938811	+	Variant	XM_024983392.1	XP_024839160.1	121946087-121973868	NM_001034436.1	NP_001029608.1	122911074-122938811
Similar	513193	protein_coding	GCF_002263805.1	NC_037328.1	121946075-121974117	+	513193	protein_coding	GCF_000001245.5	AC_000158.1	122911074-122938811	+	Variant	XM_024983427.1	XP_024839195.1	121946075-121973868	NM_001034436.1	NP_001029608.1	122911074-122938811
Similar	513193	protein_coding	GCF_002263805.1	NC_037328.1	121946075-121974117	+	513193	protein_coding	GCF_000001245.5	AC_000158.1	122911074-122938811	+	Variant	XM_024983467.1	XP_024839235.1	121946102-121973868	NM_001034436.1	NP_001029608.1	122911074-122938811
Merged	100125943	protein_coding	GCF_002263805.1	NC_037328.1	122001996-122092790	+	782279	lncRNA	GCF_000001245.5	AC_000158.1	122976249-122989158	+	Merged	XM_024990693.1	XP_024846461.1	122001996-122092790	XR_001501160.1	NA	122976249-122989158
Changed substantially	100125943	protein_coding	GCF_002263805.1	NC_037328.1	122001996-122092790	+	100125943	protein_coding	GCF_000001245.5	AC_000158.1	123009128-123060129	+	Identical	NM_001105506.2	NP_001098976.2	122041886-122092790	NM_001105506.2	NP_001098976.2	123009128-123060129
Changed substantially	100125943	protein_coding	GCF_002263805.1	NC_037328.1	122001996-122092790	+	100125943	protein_coding	GCF_000001245.5	AC_000158.1	123009128-123060129	+	Variant	XM_024990379.1	XP_024846147.1	122001996-122092790	NM_001105506.2	NP_001098976.2	123009128-123060129
Changed substantially	100125943	protein_coding	GCF_002263805.1	NC_037328.1	122001996-122092790	+	100125943	protein_coding	GCF_000001245.5	AC_000158.1	123009128-123060129	+	Variant	XM_024990693.1	XP_024846461.1	122001996-122092790	NM_001105506.2	NP_001098976.2	123009128-123060129
Changed substantially	100125943	protein_coding	GCF_002263805.1	NC_037328.1	122001996-122092790	+	100125943	protein_coding	GCF_000001245.5	AC_000158.1	123009128-123060129	+	Variant	XM_024990963.1	XP_024846731.1	122001996-122092790	NM_001105506.2	NP_001098976.2	123009128-123060129
Changed substantially	100125943	protein_coding	GCF_002263805.1	NC_037328.1	122001996-122092790	+	100125943	protein_coding	GCF_000001245.5	AC_000158.1	123009128-123060129	+	Variant	XM_024991283.1	XP_024847051.1	122040700-122092790	NM_001105506.2	NP_001098976.2	123009128-123060129
Changed substantially	100125943	protein_coding	GCF_002263805.1	NC_037328.1	122001996-122092790	+	100125943	protein_coding	GCF_000001245.5	AC_000158.1	123009128-123060129	+	Other	XM_024991512.1	XP_024847280.1	122001996-122092750	NM_001105506.2	NP_001098976.2	123009128-123060129
Similar	539290	protein_coding	GCF_002263805.1	NC_037328.1	122257744-122300147	+	539290	protein_coding	GCF_000001245.5	AC_000158.1	123231175-123273107	+	Identical	NM_001081732.1	NP_001075201.1	122257890-122300147	NM_001081732.1	NP_001075201.1	123231175-123273107
Similar	539290	protein_coding	GCF_002263805.1	NC_037328.1	122257744-122300147	+	539290	protein_coding	GCF_000001245.5	AC_000158.1	123231175-123273107	+	Similar, change in UTR only	XM_005201814.4	XP_005201871.1	122258208-122298386	XM_005201814.3	XP_005201871.1	123231489-123271346
Similar	539290	protein_coding	GCF_002263805.1	NC_037328.1	122257744-122300147	+	539290	protein_coding	GCF_000001245.5	AC_000158.1	123231175-123273107	+	Similar, change in UTR only	XM_005201815.4	XP_005201872.1	122258226-122298386	XM_005201815.3	XP_005201872.1	123231496-123271346
Similar	539290	protein_coding	GCF_002263805.1	NC_037328.1	122257744-122300147	+	539290	protein_coding	GCF_000001245.5	AC_000158.1	123231175-123273107	+	Variant	XM_024991020.1	XP_024846788.1	122257744-122298386	NM_001081732.1	NP_001075201.1	123231175-123273107
Similar	539290	protein_coding	GCF_002263805.1	NC_037328.1	122257744-122300147	+	539290	protein_coding	GCF_000001245.5	AC_000158.1	123231175-123273107	+	Variant	XM_024991025.1	XP_024846793.1	122257747-122298386	NM_001081732.1	NP_001075201.1	123231175-123273107
Identical	100336374	pseudogene	GCF_002263805.1	NC_037328.1	122322565-122323096	-	100336374	pseudogene	GCF_000001245.5	AC_000158.1	123295527-123296058	-	NA	NA	NA	NA	NA	NA	NA
Identical	533642	protein_coding	GCF_002263805.1	NC_037328.1	122349983-122471156	+	533642	protein_coding	GCF_000001245.5	AC_000158.1	123322466-123444002	+	Change in exception	NM_001101149.1	NP_001094619.1	122349983-122471156	NM_001101149.1	NP_001094619.1	123322466-123444002
Identical	533642	protein_coding	GCF_002263805.1	NC_037328.1	122349983-122471156	+	533642	protein_coding	GCF_000001245.5	AC_000158.1	123322466-123444002	+	Similar, change in UTR only	XM_005201798.4	XP_005201855.1	122349988-122470276	XM_005201798.3	XP_005201855.1	123322471-123443455
Current-novel	112447088	lncRNA	GCF_002263805.1	NC_037328.1	1238046-1241372	+	NA	NA	NA	NA	NA	NA	Current-novel	XR_003035162.1	NA	1238046-1241372	NA	NA	NA
Similar	782677	pseudogene	GCF_002263805.1	NC_037328.1	124735677-124737475	-	782677	pseudogene	GCF_000001245.5	AC_000158.1	125733203-125734772	-	NA	NA	NA	NA	NA	NA	NA
Current-novel	112448367	snRNA	GCF_002263805.1	NC_037328.1	124815434-124815540	+	NA	NA	NA	NA	NA	NA	Current-novel	XR_003036745.1	NA	124815434-124815540	NA	NA	NA
Identical	509304	protein_coding	GCF_002263805.1	NC_037328.1	124866091-124888750	-	509304	protein_coding	GCF_000001245.5	AC_000158.1	125862997-125885654	-	Identical	NM_001205651.1	NP_001192580.1	124866091-124888750	NM_001205651.1	NP_001192580.1	125862997-125885654
Similar	100847509	lncRNA	GCF_002263805.1	NC_037328.1	124888400-124911362	+	100847509	lncRNA	GCF_000001245.5	AC_000158.1	125885328-125908445	+	Similar	XR_001501268.2	NA	124888400-124898117	XR_001501268.1	NA	125885328-125895017
Similar	100847509	lncRNA	GCF_002263805.1	NC_037328.1	124888400-124911362	+	100847509	lncRNA	GCF_000001245.5	AC_000158.1	125885328-125908445	+	Similar	XR_001501269.2	NA	124888400-124907819	XR_001501269.1	NA	125885342-125904723
Similar	100847509	lncRNA	GCF_002263805.1	NC_037328.1	124888400-124911362	+	100847509	lncRNA	GCF_000001245.5	AC_000158.1	125885328-125908445	+	Similar	XR_001501270.2	NA	124888400-124911362	XR_001501270.1	NA	125885344-125908445
Changed substantially	101906694	lncRNA	GCF_002263805.1	NC_037328.1	124914325-125000790	-	101906694	lncRNA	GCF_000001245.5	AC_000158.1	125942613-125997654	-	Variant	XR_003035926.1	NA	124974042-125000784	XR_001501271.1	NA	125942613-125997654
Changed substantially	101906694	lncRNA	GCF_002263805.1	NC_037328.1	124914325-125000790	-	101906694	lncRNA	GCF_000001245.5	AC_000158.1	125942613-125997654	-	Similar	XR_003035927.1	NA	124947547-125000784	XR_001501271.1	NA	125942613-125997654
Changed substantially	101906694	lncRNA	GCF_002263805.1	NC_037328.1	124914325-125000790	-	101906694	lncRNA	GCF_000001245.5	AC_000158.1	125942613-125997654	-	Variant	XR_003035928.1	NA	124969891-125000784	XR_001501271.1	NA	125942613-125997654
Changed substantially	101906694	lncRNA	GCF_002263805.1	NC_037328.1	124914325-125000790	-	101906694	lncRNA	GCF_000001245.5	AC_000158.1	125942613-125997654	-	Variant	XR_003035929.1	NA	124959392-125000784	XR_001501271.1	NA	125942613-125997654
Changed substantially	101906694	lncRNA	GCF_002263805.1	NC_037328.1	124914325-125000790	-	101906694	lncRNA	GCF_000001245.5	AC_000158.1	125942613-125997654	-	Variant	XR_003035930.1	NA	124914325-125000784	XR_001501271.1	NA	125942613-125997654
Changed substantially	101906694	lncRNA	GCF_002263805.1	NC_037328.1	124914325-125000790	-	101906694	lncRNA	GCF_000001245.5	AC_000158.1	125942613-125997654	-	Variant	XR_003035931.1	NA	124974318-125000784	XR_001501271.1	NA	125942613-125997654
Changed substantially	101906694	lncRNA	GCF_002263805.1	NC_037328.1	124914325-125000790	-	101906694	lncRNA	GCF_000001245.5	AC_000158.1	125942613-125997654	-	Variant	XR_003035933.1	NA	124959405-125000784	XR_001501271.1	NA	125942613-125997654
Changed substantially	101906694	lncRNA	GCF_002263805.1	NC_037328.1	124914325-125000790	-	101906694	lncRNA	GCF_000001245.5	AC_000158.1	125942613-125997654	-	Other	XR_003035934.1	NA	124974042-125000790	XR_001501271.1	NA	125942613-125997654
Changed substantially	101906694	lncRNA	GCF_002263805.1	NC_037328.1	124914325-125000790	-	101906694	lncRNA	GCF_000001245.5	AC_000158.1	125942613-125997654	-	Variant	XR_003035935.1	NA	124974042-125000781	XR_001501271.1	NA	125942613-125997654
Changed substantially	101906694	lncRNA	GCF_002263805.1	NC_037328.1	124914325-125000790	-	101906694	lncRNA	GCF_000001245.5	AC_000158.1	125942613-125997654	-	Variant	XR_003035936.1	NA	124974042-125000784	XR_233412.3	NA	125942613-125997654
Changed substantially	101906694	lncRNA	GCF_002263805.1	NC_037328.1	124914325-125000790	-	101906694	lncRNA	GCF_000001245.5	AC_000158.1	125942613-125997654	-	Other	XR_003035937.1	NA	124974042-124983051	XR_001501271.1	NA	125942613-125997654
Changed substantially	101906694	lncRNA	GCF_002263805.1	NC_037328.1	124914325-125000790	-	101906694	lncRNA	GCF_000001245.5	AC_000158.1	125942613-125997654	-	Other	XR_003035938.1	NA	124974042-124979771	XR_001501271.1	NA	125942613-125997654
Similar	535743	protein_coding	GCF_002263805.1	NC_037328.1	125043184-125706584	+	535743	protein_coding	GCF_000001245.5	AC_000158.1	126040088-126704342	+	Identical	NM_001076068.1	NP_001069536.1	125043184-125706584	NM_001076068.1	NP_001069536.1	126040088-126704342
Similar	535743	protein_coding	GCF_002263805.1	NC_037328.1	125043184-125706584	+	535743	protein_coding	GCF_000001245.5	AC_000158.1	126040088-126704342	+	Similar, change in UTR only	XM_010801549.3	XP_010799851.1	125043717-125706584	XM_010801549.2	XP_010799851.1	126040679-126704342
Similar	535743	protein_coding	GCF_002263805.1	NC_037328.1	125043184-125706584	+	535743	protein_coding	GCF_000001245.5	AC_000158.1	126040088-126704342	+	Variant	XM_024990533.1	XP_024846301.1	125065231-125706584	XM_010801549.2	XP_010799851.1	126040679-126704342
Changed locus ID	112448400	tRNA	GCF_002263805.1	NC_037328.1	125329743-125329815	-	100170895	tRNA	GCF_000001245.5	AC_000158.1	126326765-126326837	-	NA	NA	NA	NA	NA	NA	NA
Current-novel	112448401	tRNA	GCF_002263805.1	NC_037328.1	125669102-125669174	-	NA	NA	NA	NA	NA	NA	NA	NA	NA	NA	NA	NA	NA
Current-novel	112447746	lncRNA	GCF_002263805.1	NC_037328.1	125778240-125792624	+	NA	NA	NA	NA	NA	NA	Current-novel	XR_003035940.1	NA	125778240-125792624	NA	NA	NA
Similar	615978	protein_coding	GCF_002263805.1	NC_037328.1	125870581-125875384	-	615978	protein_coding	GCF_000001245.5	AC_000158.1	126870790-126875574	-	Identical	NM_001113769.1	NP_001107241.1	125870581-125874331	NM_001113769.1	NP_001107241.1	126870790-126874540
Similar	615978	protein_coding	GCF_002263805.1	NC_037328.1	125870581-125875384	-	615978	protein_coding	GCF_000001245.5	AC_000158.1	126870790-126875574	-	Similar, change in UTR only	XM_005201895.4	XP_005201952.1	125870581-125875384	XM_005201895.3	XP_005201952.1	126870790-126875574
Similar	505019	protein_coding	GCF_002263805.1	NC_037328.1	125933310-125986695	-	505019	protein_coding	GCF_000001245.5	AC_000158.1	126937881-126987686	-	Similar, change in UTR only	XM_002685036.5	XP_002685082.1	125933310-125986694	XM_002685036.4	XP_002685082.1	126937881-126987682
Similar	505019	protein_coding	GCF_002263805.1	NC_037328.1	125933310-125986695	-	505019	protein_coding	GCF_000001245.5	AC_000158.1	126937881-126987686	-	Similar, change in UTR only	XM_005201897.4	XP_005201954.1	125933597-125986694	XM_005201897.3	XP_005201954.1	126937881-126987682
Similar	505019	protein_coding	GCF_002263805.1	NC_037328.1	125933310-125986695	-	505019	protein_coding	GCF_000001245.5	AC_000158.1	126937881-126987686	-	Similar, change in UTR only	XM_005201898.4	XP_005201955.1	125935137-125986695	XM_005201898.3	XP_005201955.1	126937881-126987686
Similar	505019	protein_coding	GCF_002263805.1	NC_037328.1	125933310-125986695	-	505019	protein_coding	GCF_000001245.5	AC_000158.1	126937881-126987686	-	Variant	XM_024996014.1	XP_024851782.1	125937194-125986695	XM_005201897.3	XP_005201954.1	126937881-126987682
Similar	505019	protein_coding	GCF_002263805.1	NC_037328.1	125933310-125986695	-	505019	protein_coding	GCF_000001245.5	AC_000158.1	126937881-126987686	-	Variant	XM_024996015.1	XP_024851783.1	125933310-125986621	XM_002685036.4	XP_002685082.1	126937881-126987682
Similar	505019	protein_coding	GCF_002263805.1	NC_037328.1	125933310-125986695	-	505019	protein_coding	GCF_000001245.5	AC_000158.1	126937881-126987686	-	Variant	XM_024996016.1	XP_024851784.1	125933310-125986611	XM_005201897.3	XP_005201954.1	126937881-126987682
Similar	522374	protein_coding	GCF_002263805.1	NC_037328.1	126037133-126042146	+	522374	protein_coding	GCF_000001245.5	AC_000158.1	127038023-127043830	+	Identical	NM_001077951.1	NP_001071419.1	126040063-126042146	NM_001077951.1	NP_001071419.1	127041076-127043159
Similar	522374	protein_coding	GCF_002263805.1	NC_037328.1	126037133-126042146	+	522374	protein_coding	GCF_000001245.5	AC_000158.1	127038023-127043830	+	Variant	XM_024989615.1	XP_024845383.1	126037133-126041959	XM_015473218.1	XP_015328704.1	127038023-127043830
Current-novel	112447750	lncRNA	GCF_002263805.1	NC_037328.1	126086104-126120282	-	NA	NA	NA	NA	NA	NA	Current-novel	XR_003035942.1	NA	126086104-126120282	NA	NA	NA
Changed locus type	783224	misc_RNA	GCF_002263805.1	NC_037328.1	126128538-126132753	-	783224	other	GCF_000001245.5	AC_000158.1	127128789-127132998	-	Current-novel	XR_003036619.1	NA	126128538-126132753	NA	NA	NA
Identical	513618	protein_coding	GCF_002263805.1	NC_037328.1	126132531-126231893	+	513618	protein_coding	GCF_000001245.5	AC_000158.1	127132776-127229653	+	Identical	NM_001075629.1	NP_001069097.1	126132531-126231893	NM_001075629.1	NP_001069097.1	127132776-127229653
Similar	282100	protein_coding	GCF_002263805.1	NC_037328.1	126257857-126320521	-	282100	protein_coding	GCF_000001245.5	AC_000158.1	127255617-127318274	-	Identical	NM_174476.2	NP_776901.1	126259529-126320423	NM_174476.2	NP_776901.1	127257289-127318222
Similar	282100	protein_coding	GCF_002263805.1	NC_037328.1	126257857-126320521	-	282100	protein_coding	GCF_000001245.5	AC_000158.1	127255617-127318274	-	Similar, change in UTR only	XM_005201845.4	XP_005201902.1	126257857-126320521	XM_005201845.3	XP_005201902.1	127255617-127318274
Similar	282100	protein_coding	GCF_002263805.1	NC_037328.1	126257857-126320521	-	282100	protein_coding	GCF_000001245.5	AC_000158.1	127255617-127318274	-	Similar, change in UTR only	XM_005201846.4	XP_005201903.1	126257857-126320521	XM_005201846.3	XP_005201903.1	127255617-127318274
Similar	282100	protein_coding	GCF_002263805.1	NC_037328.1	126257857-126320521	-	282100	protein_coding	GCF_000001245.5	AC_000158.1	127255617-127318274	-	Similar, change in UTR only	XM_005201847.4	XP_005201904.1	126257857-126320484	XM_005201847.3	XP_005201904.1	127255617-127318274
Similar	282100	protein_coding	GCF_002263805.1	NC_037328.1	126257857-126320521	-	282100	protein_coding	GCF_000001245.5	AC_000158.1	127255617-127318274	-	Similar, change in UTR only	XM_005201848.4	XP_005201905.1	126257857-126320521	XM_005201848.3	XP_005201905.1	127255617-127318274
Similar	282100	protein_coding	GCF_002263805.1	NC_037328.1	126257857-126320521	-	282100	protein_coding	GCF_000001245.5	AC_000158.1	127255617-127318274	-	Similar, change in UTR only	XM_005201849.4	XP_005201906.1	126257857-126320412	XM_005201849.3	XP_005201906.1	127255617-127318172
Similar	282100	protein_coding	GCF_002263805.1	NC_037328.1	126257857-126320521	-	282100	protein_coding	GCF_000001245.5	AC_000158.1	127255617-127318274	-	Similar, change in UTR only	XM_005201850.4	XP_005201907.1	126257857-126320412	XM_005201850.3	XP_005201907.1	127255617-127318172
Changed substantially	100847999	protein_coding	GCF_002263805.1	NC_037328.1	126320425-126393371	+	100847999	protein_coding	GCF_000001245.5	AC_000158.1	127318222-127441892	+	Previous-other	NA	NA	NA	XM_010801568.2	XP_010799870.1	127318222-127423533
Changed substantially	100847999	protein_coding	GCF_002263805.1	NC_037328.1	126320425-126393371	+	100847999	protein_coding	GCF_000001245.5	AC_000158.1	127318222-127441892	+	Previous-other	NA	NA	NA	XM_010801569.1	XP_010799871.1	127318222-127408354
Changed substantially	100847999	protein_coding	GCF_002263805.1	NC_037328.1	126320425-126393371	+	100847999	protein_coding	GCF_000001245.5	AC_000158.1	127318222-127441892	+	Previous-other	NA	NA	NA	XM_015473372.1	XP_015328858.1	127318222-127441892
Changed substantially	100847999	protein_coding	GCF_002263805.1	NC_037328.1	126320425-126393371	+	100847999	protein_coding	GCF_000001245.5	AC_000158.1	127318222-127441892	+	Previous-other	NA	NA	NA	XR_001501273.1	NA	127318288-127441892
Changed substantially	100847999	protein_coding	GCF_002263805.1	NC_037328.1	126320425-126393371	+	100847999	protein_coding	GCF_000001245.5	AC_000158.1	127318222-127441892	+	Previous-other	NA	NA	NA	XR_001501274.1	NA	127318290-127441701
Changed substantially	100847999	protein_coding	GCF_002263805.1	NC_037328.1	126320425-126393371	+	100847999	protein_coding	GCF_000001245.5	AC_000158.1	127318222-127441892	+	Similar, change in UTR only	XM_010801566.2	XP_010799868.2	126320425-126393371	XM_010801566.1	XP_010799868.1	127318222-127391158
Changed substantially	100847999	protein_coding	GCF_002263805.1	NC_037328.1	126320425-126393371	+	100847999	protein_coding	GCF_000001245.5	AC_000158.1	127318222-127441892	+	Previous-variant	XM_010801566.2	XP_010799868.2	126320425-126393371	XM_010801567.1	XP_010799869.1	127318222-127391158
Similar	616560	protein_coding	GCF_002263805.1	NC_037328.1	126324594-126452948	-	616560	protein_coding	GCF_000001245.5	AC_000158.1	127321324-127450820	-	Identical	NM_001103299.2	NP_001096769.1	126325241-126418833	NM_001103299.2	NP_001096769.1	127323035-127416646
Similar	616560	protein_coding	GCF_002263805.1	NC_037328.1	126324594-126452948	-	616560	protein_coding	GCF_000001245.5	AC_000158.1	127321324-127450820	-	Similar, change in UTR only	XM_010801556.3	XP_010799858.1	126324594-126452948	XM_010801556.2	XP_010799858.1	127321324-127450819
Similar	616560	protein_coding	GCF_002263805.1	NC_037328.1	126324594-126452948	-	616560	protein_coding	GCF_000001245.5	AC_000158.1	127321324-127450820	-	Similar, change in UTR only	XM_010801558.3	XP_010799860.1	126324594-126439183	XM_010801558.2	XP_010799860.1	127321324-127437016
Similar	616560	protein_coding	GCF_002263805.1	NC_037328.1	126324594-126452948	-	616560	protein_coding	GCF_000001245.5	AC_000158.1	127321324-127450820	-	Similar, change in UTR only	XM_015473293.2	XP_015328779.1	126324594-126452919	XM_015473293.1	XP_015328779.1	127321324-127450820
Changed locus ID	112448445	tRNA	GCF_002263805.1	NC_037328.1	126408831-126408903	+	100170914	tRNA	GCF_000001245.5	AC_000158.1	127406621-127406693	+	NA	NA	NA	NA	NA	NA	NA
Similar	504869	protein_coding	GCF_002263805.1	NC_037328.1	126471465-126592059	+	504869	protein_coding	GCF_000001245.5	AC_000158.1	127469304-127590755	+	Similar, change in UTR only	XM_002685057.6	XP_002685103.2	126471465-126592059	XM_002685057.5	XP_002685103.2	127469313-127590755
Similar	504869	protein_coding	GCF_002263805.1	NC_037328.1	126471465-126592059	+	504869	protein_coding	GCF_000001245.5	AC_000158.1	127469304-127590755	+	Previous-variant	XM_002685057.6	XP_002685103.2	126471465-126592059	XM_010801571.2	XP_010799873.1	127469304-127575309
Similar	540834	protein_coding	GCF_002263805.1	NC_037328.1	126592168-126705440	+	540834	protein_coding	GCF_000001245.5	AC_000158.1	127590859-127704351	+	Identical	NM_001206035.1	NP_001192964.1	126593242-126700957	NM_001206035.1	NP_001192964.1	127591936-127699861
Similar	540834	protein_coding	GCF_002263805.1	NC_037328.1	126592168-126705440	+	540834	protein_coding	GCF_000001245.5	AC_000158.1	127590859-127704351	+	Similar, change in UTR only	XM_005201893.4	XP_005201950.1	126592168-126705439	XM_005201893.3	XP_005201950.1	127590859-127704348
Similar	540834	protein_coding	GCF_002263805.1	NC_037328.1	126592168-126705440	+	540834	protein_coding	GCF_000001245.5	AC_000158.1	127590859-127704351	+	Similar, change in UTR only	XM_010801553.3	XP_010799855.1	126593233-126705440	XM_010801553.2	XP_010799855.1	127590859-127704348
Similar	540834	protein_coding	GCF_002263805.1	NC_037328.1	126592168-126705440	+	540834	protein_coding	GCF_000001245.5	AC_000158.1	127590859-127704351	+	Similar, change in UTR only	XM_010801554.3	XP_010799856.1	126593233-126700957	XM_010801554.2	XP_010799856.1	127590859-127704348
Similar	540834	protein_coding	GCF_002263805.1	NC_037328.1	126592168-126705440	+	540834	protein_coding	GCF_000001245.5	AC_000158.1	127590859-127704351	+	Similar, change in UTR only	XM_024991493.1	XP_024847261.1	126602110-126705440	XM_010801555.2	XP_010799857.1	127606268-127704351
Similar	616031	protein_coding	GCF_002263805.1	NC_037328.1	126736158-126820686	+	616031	protein_coding	GCF_000001245.5	AC_000158.1	127736165-127814893	+	Similar, change in CDS	NM_001035473.2	NP_001030550.2	126736158-126814524	NM_001035473.2	NP_001030550.2	127736165-127814893
Similar	616031	protein_coding	GCF_002263805.1	NC_037328.1	126736158-126820686	+	616031	protein_coding	GCF_000001245.5	AC_000158.1	127736165-127814893	+	Variant	XM_024992195.1	XP_024847963.1	126744209-126820686	NM_001035473.2	NP_001030550.2	127736165-127814893
Similar	616031	protein_coding	GCF_002263805.1	NC_037328.1	126736158-126820686	+	616031	protein_coding	GCF_000001245.5	AC_000158.1	127736165-127814893	+	Variant	XM_024992199.1	XP_024847967.1	126757646-126820686	NM_001035473.2	NP_001030550.2	127736165-127814893
Similar	506114	protein_coding	GCF_002263805.1	NC_037328.1	126827530-127032523	+	506114	protein_coding	GCF_000001245.5	AC_000158.1	127827897-128033147	+	Identical	NM_001075241.1	NP_001068709.1	126977494-127026633	NM_001075241.1	NP_001068709.1	127977929-128027257
Similar	506114	protein_coding	GCF_002263805.1	NC_037328.1	126827530-127032523	+	506114	protein_coding	GCF_000001245.5	AC_000158.1	127827897-128033147	+	Similar, change in UTR only	XM_005201851.4	XP_005201908.1	126827532-127032523	XM_005201851.3	XP_005201908.1	127827898-128033147
Similar	506114	protein_coding	GCF_002263805.1	NC_037328.1	126827530-127032523	+	506114	protein_coding	GCF_000001245.5	AC_000158.1	127827897-128033147	+	Previous-variant	XM_005201851.4	XP_005201908.1	126827532-127032523	XM_005201854.3	XP_005201911.1	127827897-128033147
Similar	506114	protein_coding	GCF_002263805.1	NC_037328.1	126827530-127032523	+	506114	protein_coding	GCF_000001245.5	AC_000158.1	127827897-128033147	+	Similar, change in UTR only	XM_005201852.4	XP_005201909.1	126827532-127032523	XM_005201852.3	XP_005201909.1	127827898-128033147
Similar	506114	protein_coding	GCF_002263805.1	NC_037328.1	126827530-127032523	+	506114	protein_coding	GCF_000001245.5	AC_000158.1	127827897-128033147	+	Similar, change in UTR only	XM_005201855.3	XP_005201912.1	126957351-127032523	XM_005201855.2	XP_005201912.1	127957834-128033147
Similar	506114	protein_coding	GCF_002263805.1	NC_037328.1	126827530-127032523	+	506114	protein_coding	GCF_000001245.5	AC_000158.1	127827897-128033147	+	Similar, change in UTR only	XM_005201857.4	XP_005201914.1	126956557-127032523	XM_005201857.3	XP_005201914.1	127957039-128033147
Similar	506114	protein_coding	GCF_002263805.1	NC_037328.1	126827530-127032523	+	506114	protein_coding	GCF_000001245.5	AC_000158.1	127827897-128033147	+	Similar, change in UTR only	XM_005201858.4	XP_005201915.1	126956153-127032523	XM_005201858.3	XP_005201915.1	127957215-128033147
Similar	506114	protein_coding	GCF_002263805.1	NC_037328.1	126827530-127032523	+	506114	protein_coding	GCF_000001245.5	AC_000158.1	127827897-128033147	+	Similar, change in UTR only	XM_005201860.4	XP_005201917.1	126956557-127032523	XM_005201860.3	XP_005201917.1	127957039-128033147
Similar	506114	protein_coding	GCF_002263805.1	NC_037328.1	126827530-127032523	+	506114	protein_coding	GCF_000001245.5	AC_000158.1	127827897-128033147	+	Similar, change in UTR only	XM_005201861.4	XP_005201918.1	126956557-127032523	XM_005201861.3	XP_005201918.1	127957039-128033147
Similar	506114	protein_coding	GCF_002263805.1	NC_037328.1	126827530-127032523	+	506114	protein_coding	GCF_000001245.5	AC_000158.1	127827897-128033147	+	Identical	XM_005201862.1	XP_005201919.1	126956664-127032523	XM_005201862.1	XP_005201919.1	127957108-128033147
Similar	506114	protein_coding	GCF_002263805.1	NC_037328.1	126827530-127032523	+	506114	protein_coding	GCF_000001245.5	AC_000158.1	127827897-128033147	+	Similar, change in UTR only	XM_015473180.2	XP_015328666.1	126827532-127032523	XM_015473180.1	XP_015328666.1	127827898-128033147
Similar	506114	protein_coding	GCF_002263805.1	NC_037328.1	126827530-127032523	+	506114	protein_coding	GCF_000001245.5	AC_000158.1	127827897-128033147	+	Similar, change in UTR only	XM_015473186.2	XP_015328672.1	126827530-127032523	XM_015473186.1	XP_015328672.1	127827897-128033147
Similar	506114	protein_coding	GCF_002263805.1	NC_037328.1	126827530-127032523	+	506114	protein_coding	GCF_000001245.5	AC_000158.1	127827897-128033147	+	Similar, change in UTR only	XM_015473189.2	XP_015328675.1	126975436-127032523	XM_015473189.1	XP_015328675.1	127975745-128033147
Similar	506114	protein_coding	GCF_002263805.1	NC_037328.1	126827530-127032523	+	506114	protein_coding	GCF_000001245.5	AC_000158.1	127827897-128033147	+	Variant	XM_024998166.1	XP_024853934.1	126891356-127032523	XM_015473180.1	XP_015328666.1	127827898-128033147
Similar	506114	protein_coding	GCF_002263805.1	NC_037328.1	126827530-127032523	+	506114	protein_coding	GCF_000001245.5	AC_000158.1	127827897-128033147	+	Similar, change in CDS	XM_024998189.1	XP_024853957.1	126891356-127032523	XM_005201853.3	XP_005201910.1	127827898-128033147
Similar	506114	protein_coding	GCF_002263805.1	NC_037328.1	126827530-127032523	+	506114	protein_coding	GCF_000001245.5	AC_000158.1	127827897-128033147	+	Similar, change in UTR only	XM_024998231.1	XP_024853999.1	126827532-127032523	XM_005201853.3	XP_005201910.1	127827898-128033147
Similar	506114	protein_coding	GCF_002263805.1	NC_037328.1	126827530-127032523	+	506114	protein_coding	GCF_000001245.5	AC_000158.1	127827897-128033147	+	Variant	XM_024998247.1	XP_024854015.1	126891354-127032523	XM_015473186.1	XP_015328672.1	127827897-128033147
Similar	506114	protein_coding	GCF_002263805.1	NC_037328.1	126827530-127032523	+	506114	protein_coding	GCF_000001245.5	AC_000158.1	127827897-128033147	+	Variant	XM_024998313.1	XP_024854081.1	126957351-127032523	XM_005201861.3	XP_005201918.1	127957039-128033147
Similar	506114	protein_coding	GCF_002263805.1	NC_037328.1	126827530-127032523	+	506114	protein_coding	GCF_000001245.5	AC_000158.1	127827897-128033147	+	Variant	XM_024998356.1	XP_024854124.1	126956154-127032523	NM_001075241.1	NP_001068709.1	127977929-128027257
Similar	506114	protein_coding	GCF_002263805.1	NC_037328.1	126827530-127032523	+	506114	protein_coding	GCF_000001245.5	AC_000158.1	127827897-128033147	+	Variant	XM_024998384.1	XP_024854152.1	126827530-127032523	XM_005201853.3	XP_005201910.1	127827898-128033147
Similar	506114	protein_coding	GCF_002263805.1	NC_037328.1	126827530-127032523	+	506114	protein_coding	GCF_000001245.5	AC_000158.1	127827897-128033147	+	Variant	XM_024998412.1	XP_024854180.1	126827530-127032523	XM_010801536.2	XP_010799838.1	127827898-128033147
Similar	506114	protein_coding	GCF_002263805.1	NC_037328.1	126827530-127032523	+	506114	protein_coding	GCF_000001245.5	AC_000158.1	127827897-128033147	+	Variant	XM_024998512.1	XP_024854280.1	126827530-127032523	XM_015473186.1	XP_015328672.1	127827897-128033147
Similar	506114	protein_coding	GCF_002263805.1	NC_037328.1	126827530-127032523	+	506114	protein_coding	GCF_000001245.5	AC_000158.1	127827897-128033147	+	Variant	XM_024998552.1	XP_024854320.1	126827530-127032523	XM_015473186.1	XP_015328672.1	127827897-128033147
Similar	506114	protein_coding	GCF_002263805.1	NC_037328.1	126827530-127032523	+	506114	protein_coding	GCF_000001245.5	AC_000158.1	127827897-128033147	+	Similar, change in UTR only	XM_024998582.1	XP_024854350.1	126827530-127032523	XM_010801536.2	XP_010799838.1	127827898-128033147
Similar	506114	protein_coding	GCF_002263805.1	NC_037328.1	126827530-127032523	+	506114	protein_coding	GCF_000001245.5	AC_000158.1	127827897-128033147	+	Variant	XM_024998683.1	XP_024854451.1	126956631-127032523	XM_005201857.3	XP_005201914.1	127957039-128033147
Similar	506114	protein_coding	GCF_002263805.1	NC_037328.1	126827530-127032523	+	506114	protein_coding	GCF_000001245.5	AC_000158.1	127827897-128033147	+	Variant	XM_024998819.1	XP_024854587.1	126827530-127032523	XM_005201852.3	XP_005201909.1	127827898-128033147
Similar	506114	protein_coding	GCF_002263805.1	NC_037328.1	126827530-127032523	+	506114	protein_coding	GCF_000001245.5	AC_000158.1	127827897-128033147	+	Variant	XM_024998853.1	XP_024854621.1	126827530-127032523	XM_005201852.3	XP_005201909.1	127827898-128033147
Similar	506114	protein_coding	GCF_002263805.1	NC_037328.1	126827530-127032523	+	506114	protein_coding	GCF_000001245.5	AC_000158.1	127827897-128033147	+	Variant	XM_024998910.1	XP_024854678.1	126956631-127032523	XM_005201860.3	XP_005201917.1	127957039-128033147
Similar	506114	protein_coding	GCF_002263805.1	NC_037328.1	126827530-127032523	+	506114	protein_coding	GCF_000001245.5	AC_000158.1	127827897-128033147	+	Variant	XM_024998982.1	XP_024854750.1	126961259-127032523	NM_001075241.1	NP_001068709.1	127977929-128027257
Similar	506114	protein_coding	GCF_002263805.1	NC_037328.1	126827530-127032523	+	506114	protein_coding	GCF_000001245.5	AC_000158.1	127827897-128033147	+	Variant	XM_024999067.1	XP_024854835.1	126827530-127032523	XM_005201852.3	XP_005201909.1	127827898-128033147
Similar	101903974	pseudogene	GCF_002263805.1	NC_037328.1	126990896-126993491	-	101903974	pseudogene	GCF_000001245.5	AC_000158.1	127991511-127994114	-	NA	NA	NA	NA	NA	NA	NA
Similar	511302	protein_coding	GCF_002263805.1	NC_037328.1	127035388-127035911	+	511302	protein_coding	GCF_000001245.5	AC_000158.1	128036012-128036424	+	Similar, change in UTR only	XM_005201900.4	XP_005201957.2	127035388-127035911	XM_005201900.3	XP_005201957.2	128036012-128036424
Similar	532844	protein_coding	GCF_002263805.1	NC_037328.1	127050088-127096767	-	532844	protein_coding	GCF_000001245.5	AC_000158.1	128050717-128085712	-	Identical	NM_001035393.2	NP_001030470.1	127050090-127086254	NM_001035393.2	NP_001030470.1	128050717-128085712
Similar	532844	protein_coding	GCF_002263805.1	NC_037328.1	127050088-127096767	-	532844	protein_coding	GCF_000001245.5	AC_000158.1	128050717-128085712	-	Variant	XM_024990053.1	XP_024845821.1	127050088-127096767	NM_001035393.2	NP_001030470.1	128050717-128085712
Similar	281802	protein_coding	GCF_002263805.1	NC_037328.1	127145165-127185455	-	281802	protein_coding	GCF_000001245.5	AC_000158.1	128144729-128185017	-	Similar, change in UTR only	NM_174332.3	NP_776757.1	127145165-127185455	NM_174332.3	NP_776757.1	128144729-128185017
Current-novel	112448292	pseudogene	GCF_002263805.1	NC_037328.1	127209138-127209232	-	NA	NA	NA	NA	NA	NA	NA	NA	NA	NA	NA	NA	NA
Identical	515595	protein_coding	GCF_002263805.1	NC_037328.1	127214844-127222230	-	515595	protein_coding	GCF_000001245.5	AC_000158.1	128214457-128221843	-	Identical	NM_001075720.2	NP_001069188.1	127214844-127222119	NM_001075720.2	NP_001069188.1	128214457-128221732
Identical	515595	protein_coding	GCF_002263805.1	NC_037328.1	127214844-127222230	-	515595	protein_coding	GCF_000001245.5	AC_000158.1	128214457-128221843	-	Identical	XM_005201870.1	XP_005201927.1	127214844-127222230	XM_005201870.1	XP_005201927.1	128214457-128221843
Similar	104968752	protein_coding	GCF_002263805.1	NC_037328.1	127227742-127288573	-	104968752	protein_coding	GCF_000001245.5	AC_000158.1	128226486-128288251	-	Similar, change in UTR only	XM_010801573.3	XP_010799875.1	127227742-127288573	XM_010801573.2	XP_010799875.1	128226486-128288251
Similar	104968752	protein_coding	GCF_002263805.1	NC_037328.1	127227742-127288573	-	104968752	protein_coding	GCF_000001245.5	AC_000158.1	128226486-128288251	-	Previous-variant	XM_010801573.3	XP_010799875.1	127227742-127288573	XM_010801577.2	XP_010799879.1	128228523-128288251
Current-novel	112448294	snRNA	GCF_002263805.1	NC_037328.1	127247397-127247498	+	NA	NA	NA	NA	NA	NA	Current-novel	XR_003036662.1	NA	127247397-127247498	NA	NA	NA
Similar	533491	protein_coding	GCF_002263805.1	NC_037328.1	127342939-127469480	-	533491	protein_coding	GCF_000001245.5	AC_000158.1	128343035-128468101	-	Identical	NM_001193020.2	NP_001179949.1	127345509-127469069	NM_001193020.1	NP_001179949.1	128345226-128468028
Similar	533491	protein_coding	GCF_002263805.1	NC_037328.1	127342939-127469480	-	533491	protein_coding	GCF_000001245.5	AC_000158.1	128343035-128468101	-	Similar, change in UTR only	XM_005201878.4	XP_005201935.1	127343411-127469078	XM_005201878.3	XP_005201935.1	128343035-128468101
Similar	533491	protein_coding	GCF_002263805.1	NC_037328.1	127342939-127469480	-	533491	protein_coding	GCF_000001245.5	AC_000158.1	128343035-128468101	-	Similar, change in UTR only	XM_010801546.3	XP_010799848.1	127345516-127457794	XM_010801546.2	XP_010799848.1	128343035-128457485
Similar	533491	protein_coding	GCF_002263805.1	NC_037328.1	127342939-127469480	-	533491	protein_coding	GCF_000001245.5	AC_000158.1	128343035-128468101	-	Variant	XM_024990153.1	XP_024845921.1	127342939-127469480	XM_005201878.3	XP_005201935.1	128343035-128468101
Similar	533491	protein_coding	GCF_002263805.1	NC_037328.1	127342939-127469480	-	533491	protein_coding	GCF_000001245.5	AC_000158.1	128343035-128468101	-	Variant	XM_024990161.1	XP_024845929.1	127343411-127469480	XM_010801546.2	XP_010799848.1	128343035-128457485
Similar	533491	protein_coding	GCF_002263805.1	NC_037328.1	127342939-127469480	-	533491	protein_coding	GCF_000001245.5	AC_000158.1	128343035-128468101	-	Variant	XM_024990169.1	XP_024845937.1	127345516-127469127	NM_001193020.1	NP_001179949.1	128345226-128468028
Identical	100294923	pseudogene	GCF_002263805.1	NC_037328.1	127473648-127474218	+	100294923	pseudogene	GCF_000001245.5	AC_000158.1	128472606-128473176	+	NA	NA	NA	NA	NA	NA	NA
Similar	539843	protein_coding	GCF_002263805.1	NC_037328.1	127530716-127669827	-	539843	protein_coding	GCF_000001245.5	AC_000158.1	128529500-128671874	-	Previous-other	NA	NA	NA	XM_010801583.2	XP_010799885.1	128529500-128547792
Similar	539843	protein_coding	GCF_002263805.1	NC_037328.1	127530716-127669827	-	539843	protein_coding	GCF_000001245.5	AC_000158.1	128529500-128671874	-	Previous-other	NA	NA	NA	XM_010801585.2	XP_010799887.1	128529500-128551528
Similar	539843	protein_coding	GCF_002263805.1	NC_037328.1	127530716-127669827	-	539843	protein_coding	GCF_000001245.5	AC_000158.1	128529500-128671874	-	Similar, change in UTR only	XM_005201904.4	XP_005201961.1	127530716-127576393	XM_005201904.3	XP_005201961.1	128529500-128575138
Similar	539843	protein_coding	GCF_002263805.1	NC_037328.1	127530716-127669827	-	539843	protein_coding	GCF_000001245.5	AC_000158.1	128529500-128671874	-	Similar, change in UTR only	XM_005201905.4	XP_005201962.1	127530716-127576015	XM_005201905.3	XP_005201962.1	128529500-128574690
Similar	539843	protein_coding	GCF_002263805.1	NC_037328.1	127530716-127669827	-	539843	protein_coding	GCF_000001245.5	AC_000158.1	128529500-128671874	-	Similar, change in UTR only	XM_005201906.4	XP_005201963.1	127530716-127576832	XM_005201906.3	XP_005201963.1	128529500-128575628
Similar	539843	protein_coding	GCF_002263805.1	NC_037328.1	127530716-127669827	-	539843	protein_coding	GCF_000001245.5	AC_000158.1	128529500-128671874	-	Similar, change in UTR only	XM_010801579.3	XP_010799881.1	127530718-127594380	XM_010801579.2	XP_010799881.1	128529500-128593823
Similar	539843	protein_coding	GCF_002263805.1	NC_037328.1	127530716-127669827	-	539843	protein_coding	GCF_000001245.5	AC_000158.1	128529500-128671874	-	Similar, change in UTR only	XM_010801581.3	XP_010799883.1	127530716-127609780	XM_010801581.2	XP_010799883.1	128529500-128608551
Similar	539843	protein_coding	GCF_002263805.1	NC_037328.1	127530716-127669827	-	539843	protein_coding	GCF_000001245.5	AC_000158.1	128529500-128671874	-	Similar, change in UTR only	XM_010801582.3	XP_010799884.1	127530716-127576879	XM_010801582.2	XP_010799884.1	128529500-128576256
Similar	539843	protein_coding	GCF_002263805.1	NC_037328.1	127530716-127669827	-	539843	protein_coding	GCF_000001245.5	AC_000158.1	128529500-128671874	-	Similar, change in UTR only	XM_010801584.3	XP_010799886.1	127530716-127540052	XM_010801584.2	XP_010799886.1	128529500-128538849
Similar	539843	protein_coding	GCF_002263805.1	NC_037328.1	127530716-127669827	-	539843	protein_coding	GCF_000001245.5	AC_000158.1	128529500-128671874	-	Previous-variant	XM_015473406.2	XP_015328892.1	127530716-127609785	XM_015473393.1	XP_015328879.1	128529500-128608551
Similar	539843	protein_coding	GCF_002263805.1	NC_037328.1	127530716-127669827	-	539843	protein_coding	GCF_000001245.5	AC_000158.1	128529500-128671874	-	Similar, change in UTR only	XM_015473406.2	XP_015328892.1	127530716-127609785	XM_015473406.1	XP_015328892.1	128529500-128608551
Similar	539843	protein_coding	GCF_002263805.1	NC_037328.1	127530716-127669827	-	539843	protein_coding	GCF_000001245.5	AC_000158.1	128529500-128671874	-	Previous-variant	XM_015473407.2	XP_015328893.1	127530716-127609780	XM_015473388.1	XP_015328874.1	128529500-128608551
Similar	539843	protein_coding	GCF_002263805.1	NC_037328.1	127530716-127669827	-	539843	protein_coding	GCF_000001245.5	AC_000158.1	128529500-128671874	-	Previous-variant	XM_015473407.2	XP_015328893.1	127530716-127609780	XM_015473401.1	XP_015328887.1	128529500-128608551
Similar	539843	protein_coding	GCF_002263805.1	NC_037328.1	127530716-127669827	-	539843	protein_coding	GCF_000001245.5	AC_000158.1	128529500-128671874	-	Previous-variant	XM_015473407.2	XP_015328893.1	127530716-127609780	XM_015473403.1	XP_015328889.1	128529500-128671874
Similar	539843	protein_coding	GCF_002263805.1	NC_037328.1	127530716-127669827	-	539843	protein_coding	GCF_000001245.5	AC_000158.1	128529500-128671874	-	Similar, change in UTR only	XM_015473407.2	XP_015328893.1	127530716-127609780	XM_015473407.1	XP_015328893.1	128529500-128608551
Similar	539843	protein_coding	GCF_002263805.1	NC_037328.1	127530716-127669827	-	539843	protein_coding	GCF_000001245.5	AC_000158.1	128529500-128671874	-	Similar, change in UTR only	XM_015473415.2	XP_015328901.1	127530716-127567289	XM_015473415.1	XP_015328901.1	128529500-128568337
Similar	539843	protein_coding	GCF_002263805.1	NC_037328.1	127530716-127669827	-	539843	protein_coding	GCF_000001245.5	AC_000158.1	128529500-128671874	-	Other	XM_024996042.1	XP_024851810.1	127530716-127571975	XM_010801582.2	XP_010799884.1	128529500-128576256
Similar	539843	protein_coding	GCF_002263805.1	NC_037328.1	127530716-127669827	-	539843	protein_coding	GCF_000001245.5	AC_000158.1	128529500-128671874	-	Variant	XM_024996056.1	XP_024851824.1	127530716-127669827	XM_015473400.1	XP_015328886.1	128529500-128669526
Similar	539843	protein_coding	GCF_002263805.1	NC_037328.1	127530716-127669827	-	539843	protein_coding	GCF_000001245.5	AC_000158.1	128529500-128671874	-	Variant	XR_003035966.1	NA	127557552-127610811	XR_001501282.1	NA	128568448-128609808
Similar	539843	protein_coding	GCF_002263805.1	NC_037328.1	127530716-127669827	-	539843	protein_coding	GCF_000001245.5	AC_000158.1	128529500-128671874	-	Changed feature type	XR_003035968.1	NA	127557552-127576661	XM_005201904.3	XP_005201961.1	128529500-128575138
Similar	539843	protein_coding	GCF_002263805.1	NC_037328.1	127530716-127669827	-	539843	protein_coding	GCF_000001245.5	AC_000158.1	128529500-128671874	-	Similar	XR_003035972.1	NA	127572037-127610811	XR_804515.2	NA	128570816-128609808
Similar	539843	protein_coding	GCF_002263805.1	NC_037328.1	127530716-127669827	-	539843	protein_coding	GCF_000001245.5	AC_000158.1	128529500-128671874	-	Similar	XR_003035973.1	NA	127557552-127610811	XR_001501282.1	NA	128568448-128609808
Similar	539843	protein_coding	GCF_002263805.1	NC_037328.1	127530716-127669827	-	539843	protein_coding	GCF_000001245.5	AC_000158.1	128529500-128671874	-	Variant	XR_003035975.1	NA	127572037-127576662	XR_804518.2	NA	128570816-128609806
Similar	539843	protein_coding	GCF_002263805.1	NC_037328.1	127530716-127669827	-	539843	protein_coding	GCF_000001245.5	AC_000158.1	128529500-128671874	-	Variant	XR_003035980.1	NA	127557552-127610813	XR_804518.2	NA	128570816-128609806
Similar	539843	protein_coding	GCF_002263805.1	NC_037328.1	127530716-127669827	-	539843	protein_coding	GCF_000001245.5	AC_000158.1	128529500-128671874	-	Variant	XR_003035982.1	NA	127572037-127610813	XR_804518.2	NA	128570816-128609806
Similar	539843	protein_coding	GCF_002263805.1	NC_037328.1	127530716-127669827	-	539843	protein_coding	GCF_000001245.5	AC_000158.1	128529500-128671874	-	Similar	XR_003035984.1	NA	127585320-127610813	XR_804519.2	NA	128582686-128609809
Similar	539843	protein_coding	GCF_002263805.1	NC_037328.1	127530716-127669827	-	539843	protein_coding	GCF_000001245.5	AC_000158.1	128529500-128671874	-	Changed feature type	XR_003035989.1	NA	127557552-127610578	XM_010801581.2	XP_010799883.1	128529500-128608551
Similar	539843	protein_coding	GCF_002263805.1	NC_037328.1	127530716-127669827	-	539843	protein_coding	GCF_000001245.5	AC_000158.1	128529500-128671874	-	Variant	XR_003035992.1	NA	127590271-127610593	XR_804518.2	NA	128570816-128609806
Similar	539843	protein_coding	GCF_002263805.1	NC_037328.1	127530716-127669827	-	539843	protein_coding	GCF_000001245.5	AC_000158.1	128529500-128671874	-	Variant	XR_003035993.1	NA	127572037-127610580	XR_804518.2	NA	128570816-128609806
Similar	539843	protein_coding	GCF_002263805.1	NC_037328.1	127530716-127669827	-	539843	protein_coding	GCF_000001245.5	AC_000158.1	128529500-128671874	-	Changed feature type	XR_003035994.1	NA	127557552-127576234	XM_005201905.3	XP_005201962.1	128529500-128574690
Similar	539843	protein_coding	GCF_002263805.1	NC_037328.1	127530716-127669827	-	539843	protein_coding	GCF_000001245.5	AC_000158.1	128529500-128671874	-	Variant	XR_003035999.1	NA	127572037-127576236	XR_804518.2	NA	128570816-128609806
Similar	539843	protein_coding	GCF_002263805.1	NC_037328.1	127530716-127669827	-	539843	protein_coding	GCF_000001245.5	AC_000158.1	128529500-128671874	-	Similar	XR_804518.3	NA	127572037-127610580	XR_804518.2	NA	128570816-128609806
Similar	539843	protein_coding	GCF_002263805.1	NC_037328.1	127530716-127669827	-	539843	protein_coding	GCF_000001245.5	AC_000158.1	128529500-128671874	-	Similar	XR_804520.3	NA	127599851-127610601	XR_804520.2	NA	128598630-128609814
Changed substantially	104971030	lncRNA	GCF_002263805.1	NC_037328.1	127590176-127602259	+	104971030	lncRNA	GCF_000001245.5	AC_000158.1	128598965-128619253	+	Current-other	XR_001501284.2	NA	127590176-127597609	NA	NA	NA
Changed substantially	104971030	lncRNA	GCF_002263805.1	NC_037328.1	127590176-127602259	+	104971030	lncRNA	GCF_000001245.5	AC_000158.1	128598965-128619253	+	Changed substantially	XR_003036008.1	NA	127590176-127602259	XR_001501283.1	NA	128598965-128619253
Changed substantially	104971030	lncRNA	GCF_002263805.1	NC_037328.1	127590176-127602259	+	104971030	lncRNA	GCF_000001245.5	AC_000158.1	128598965-128619253	+	Other	XR_003036010.1	NA	127590176-127602259	XR_001501283.1	NA	128598965-128619253
Changed substantially	537248	protein_coding	GCF_002263805.1	NC_037328.1	127686767-127777286	-	537248	protein_coding	GCF_000001245.5	AC_000158.1	128686430-128772617	-	Similar, change in CDS	XM_024996069.1	XP_024851837.1	127686767-127773495	XM_010801596.2	XP_010799898.1	128686430-128772617
Changed substantially	537248	protein_coding	GCF_002263805.1	NC_037328.1	127686767-127777286	-	537248	protein_coding	GCF_000001245.5	AC_000158.1	128686430-128772617	-	Similar, change in CDS	XM_024996076.1	XP_024851844.1	127686767-127773438	XM_010801596.2	XP_010799898.1	128686430-128772617
Changed substantially	537248	protein_coding	GCF_002263805.1	NC_037328.1	127686767-127777286	-	537248	protein_coding	GCF_000001245.5	AC_000158.1	128686430-128772617	-	Variant	XM_024996081.1	XP_024851849.1	127686767-127773406	XM_010801596.2	XP_010799898.1	128686430-128772617
Changed substantially	537248	protein_coding	GCF_002263805.1	NC_037328.1	127686767-127777286	-	537248	protein_coding	GCF_000001245.5	AC_000158.1	128686430-128772617	-	Variant	XM_024996088.1	XP_024851856.1	127686767-127777286	XM_010801596.2	XP_010799898.1	128686430-128772617
Changed substantially	537248	protein_coding	GCF_002263805.1	NC_037328.1	127686767-127777286	-	537248	protein_coding	GCF_000001245.5	AC_000158.1	128686430-128772617	-	Variant	XM_024996099.1	XP_024851867.1	127686767-127722993	XM_010801596.2	XP_010799898.1	128686430-128772617
Similar	104971032	pseudogene	GCF_002263805.1	NC_037328.1	127714173-127718105	+	104971032	pseudogene	GCF_000001245.5	AC_000158.1	128713840-128717090	+	NA	NA	NA	NA	NA	NA	NA
Current-novel	112447795	lncRNA	GCF_002263805.1	NC_037328.1	127725803-127738688	+	NA	NA	NA	NA	NA	NA	Current-novel	XR_003036019.1	NA	127725803-127738688	NA	NA	NA
Similar	107133460	lncRNA	GCF_002263805.1	NC_037328.1	127780940-127800484	-	107133460	lncRNA	GCF_000001245.5	AC_000158.1	128780096-128799886	-	Similar	XR_003036018.1	NA	127780940-127800484	XR_001501285.1	NA	128780096-128799886
Similar	104971033	lncRNA	GCF_002263805.1	NC_037328.1	127811887-127829315	-	104971033	lncRNA	GCF_000001245.5	AC_000158.1	128811321-128828748	-	Similar	XR_804528.3	NA	127811887-127829315	XR_804528.2	NA	128811321-128828748
Similar	512922	protein_coding	GCF_002263805.1	NC_037328.1	127831471-127918141	-	512922	protein_coding	GCF_000001245.5	AC_000158.1	128830902-128917558	-	Identical	NM_001192337.2	NP_001179266.1	127831476-127902067	NM_001192337.1	NP_001179266.1	128830907-128901496
Similar	512922	protein_coding	GCF_002263805.1	NC_037328.1	127831471-127918141	-	512922	protein_coding	GCF_000001245.5	AC_000158.1	128830902-128917558	-	Similar, change in UTR only	XM_005201867.2	XP_005201924.1	127831471-127918141	XM_005201867.1	XP_005201924.1	128830902-128917558
Current-novel	112447002	lncRNA	GCF_002263805.1	NC_037328.1	127936698-127958102	-	NA	NA	NA	NA	NA	NA	Current-novel	XR_003035028.1	NA	127936698-127958102	NA	NA	NA
Similar	510392	protein_coding	GCF_002263805.1	NC_037328.1	128006579-128042646	-	510392	protein_coding	GCF_000001245.5	AC_000158.1	129006030-129041678	-	Identical	NM_001192254.1	NP_001179183.1	128010258-128042609	NM_001192254.1	NP_001179183.1	129009712-129041629
Similar	510392	protein_coding	GCF_002263805.1	NC_037328.1	128006579-128042646	-	510392	protein_coding	GCF_000001245.5	AC_000158.1	129006030-129041678	-	Similar, change in UTR only	XM_010801537.3	XP_010799839.1	128006579-128042646	XM_010801537.2	XP_010799839.1	129006030-129041678
Similar	510392	protein_coding	GCF_002263805.1	NC_037328.1	128006579-128042646	-	510392	protein_coding	GCF_000001245.5	AC_000158.1	129006030-129041678	-	Similar, change in UTR only	XM_015473196.2	XP_015328682.1	128006579-128042645	XM_015473196.1	XP_015328682.1	129006030-129041677
Similar	520038	protein_coding	GCF_002263805.1	NC_037328.1	128258494-128288621	-	520038	protein_coding	GCF_000001245.5	AC_000158.1	129262594-129292280	-	Similar, change in UTR only	XM_002685043.5	XP_002685089.1	128258494-128288621	XM_002685043.4	XP_002685089.1	129262594-129292280
Similar	520038	protein_coding	GCF_002263805.1	NC_037328.1	128258494-128288621	-	520038	protein_coding	GCF_000001245.5	AC_000158.1	129262594-129292280	-	Variant	XM_024996122.1	XP_024851890.1	128268371-128288621	XM_002685043.4	XP_002685089.1	129262594-129292280
Similar	530999	protein_coding	GCF_002263805.1	NC_037328.1	128383076-129107975	-	530999	protein_coding	GCF_000001245.5	AC_000158.1	129385527-130110346	-	Change in exception	NM_001206757.1	NP_001193686.1	128385394-129107870	NM_001206757.1	NP_001193686.1	129389225-130108427
Similar	530999	protein_coding	GCF_002263805.1	NC_037328.1	128383076-129107975	-	530999	protein_coding	GCF_000001245.5	AC_000158.1	129385527-130110346	-	Similar, change in UTR only	XM_005201877.4	XP_005201934.2	128383076-129107975	XM_005201877.3	XP_005201934.1	129385527-130110346
Similar	101907823	lncRNA	GCF_002263805.1	NC_037328.1	128527395-128559019	+	101907823	lncRNA	GCF_000001245.5	AC_000158.1	129529888-129561485	+	Similar	XR_233418.4	NA	128527395-128559019	XR_233418.3	NA	129529888-129561485
Current-novel	112448327	snoRNA	GCF_002263805.1	NC_037328.1	129418732-129418861	+	NA	NA	NA	NA	NA	NA	Current-novel	XR_003036693.1	NA	129418732-129418861	NA	NA	NA
Identical	537379	protein_coding	GCF_002263805.1	NC_037328.1	129556753-129583702	+	537379	protein_coding	GCF_000001245.5	AC_000158.1	130588842-130615791	+	Identical	NM_001025343.1	NP_001020514.1	129556753-129583702	NM_001025343.1	NP_001020514.1	130588842-130615791
Similar	616639	protein_coding	GCF_002263805.1	NC_037328.1	129620245-129651654	+	616639	protein_coding	GCF_000001245.5	AC_000158.1	130678727-130710118	+	Identical	NM_001101259.2	NP_001094729.1	129626684-129651654	NM_001101259.2	NP_001094729.1	130685148-130710118
Similar	616639	protein_coding	GCF_002263805.1	NC_037328.1	129620245-129651654	+	616639	protein_coding	GCF_000001245.5	AC_000158.1	130678727-130710118	+	Similar, change in UTR only	XM_010801560.2	XP_010799862.1	129620245-129651654	XM_010801560.1	XP_010799862.1	130678727-130710118
Similar	616639	protein_coding	GCF_002263805.1	NC_037328.1	129620245-129651654	+	616639	protein_coding	GCF_000001245.5	AC_000158.1	130678727-130710118	+	Similar, change in UTR only	XM_010801561.3	XP_010799863.1	129626369-129651654	XM_010801561.2	XP_010799863.1	130684888-130710118
Current-novel	112448321	snoRNA	GCF_002263805.1	NC_037328.1	129645564-129645692	-	NA	NA	NA	NA	NA	NA	Current-novel	XR_003036688.1	NA	129645564-129645692	NA	NA	NA
Similar	281706	protein_coding	GCF_002263805.1	NC_037328.1	129707548-129740549	+	281706	protein_coding	GCF_000001245.5	AC_000158.1	130765735-130819920	+	Similar, change in CDS	NM_174281.3	NP_776706.2	129707548-129740549	NM_174281.3	NP_776706.2	130765735-130819920
Identical	532044	protein_coding	GCF_002263805.1	NC_037328.1	129741105-129754515	-	532044	protein_coding	GCF_000001245.5	AC_000158.1	130778630-130792039	-	Identical	NM_001046319.2	NP_001039784.1	129741105-129754515	NM_001046319.2	NP_001039784.1	130778630-130792039
Changed locus ID	112448449	tRNA	GCF_002263805.1	NC_037328.1	129801899-129801971	+	100170915	tRNA	GCF_000001245.5	AC_000158.1	130858845-130858917	+	NA	NA	NA	NA	NA	NA	NA
Current-novel	112447798	lncRNA	GCF_002263805.1	NC_037328.1	129834273-129975696	-	NA	NA	NA	NA	NA	NA	Current-novel	XR_003036028.1	NA	129834273-129975696	NA	NA	NA
Changed locus ID	112448403	tRNA	GCF_002263805.1	NC_037328.1	129875971-129876043	-	100170902	tRNA	GCF_000001245.5	AC_000158.1	130932812-130932884	-	NA	NA	NA	NA	NA	NA	NA
Changed substantially	616668	protein_coding	GCF_002263805.1	NC_037328.1	130032778-130033867	+	616668	protein_coding	GCF_000001245.5	AC_000158.1	131089307-131090083	+	Changed substantially	XM_002685069.5	XP_002685115.4	130032778-130033867	XM_002685069.4	XP_002685115.3	131089307-131090083
Changed substantially	616673	protein_coding	GCF_002263805.1	NC_037328.1	130056719-130058342	+	616673	protein_coding	GCF_000001245.5	AC_000158.1	131113336-131114853	+	Changed substantially	XM_005201927.4	XP_005201984.2	130056719-130058342	XM_005201927.3	XP_005201984.1	131113336-131114853
Changed substantially	541276	pseudogene	GCF_002263805.1	NC_037328.1	130073935-130076184	-	541276	pseudogene	GCF_000001245.5	AC_000158.1	131130702-131132190	-	NA	NA	NA	NA	NA	NA	NA
Changed substantially	783600	protein_coding	GCF_002263805.1	NC_037328.1	130081794-130093511	-	783600	protein_coding	GCF_000001245.5	AC_000158.1	131137798-131138958	-	Changed substantially	XM_024997512.1	XP_024853280.1	130081794-130093511	XM_002685071.4	XP_002685117.2	131137798-131138958
Similar	616710	protein_coding	GCF_002263805.1	NC_037328.1	130113028-130114855	+	616710	protein_coding	GCF_000001245.5	AC_000158.1	131169521-131171076	+	Similar, change in UTR only	XM_005201908.3	XP_005201965.2	130113028-130114855	XM_005201908.2	XP_005201965.1	131169521-131171076
Similar	100295495	pseudogene	GCF_002263805.1	NC_037328.1	130117089-130117382	-	100295495	pseudogene	GCF_000001245.5	AC_000158.1	131173579-131173894	-	NA	NA	NA	NA	NA	NA	NA
Changed substantially	281770	protein_coding	GCF_002263805.1	NC_037328.1	130182716-130188557	+	281770	protein_coding	GCF_000001245.5	AC_000158.1	131242443-131243576	+	Identical	NM_001031750.1	NP_001026920.1	130185387-130186520	NM_001031750.1	NP_001026920.1	131242443-131243576
Changed substantially	281770	protein_coding	GCF_002263805.1	NC_037328.1	130182716-130188557	+	281770	protein_coding	GCF_000001245.5	AC_000158.1	131242443-131243576	+	Change in exception	XM_024990998.1	XP_024846766.1	130182716-130188557	NM_001031750.1	NP_001026920.1	131242443-131243576
Changed locus ID	112448450	tRNA	GCF_002263805.1	NC_037328.1	130216501-130216572	+	100170903	tRNA	GCF_000001245.5	AC_000158.1	131273639-131273710	+	NA	NA	NA	NA	NA	NA	NA
Similar	782895	pseudogene	GCF_002263805.1	NC_037328.1	130269013-130269694	+	782895	pseudogene	GCF_000001245.5	AC_000158.1	131326517-131327219	+	NA	NA	NA	NA	NA	NA	NA
Similar	517948	protein_coding	GCF_002263805.1	NC_037328.1	130293133-130472291	+	517948	protein_coding	GCF_000001245.5	AC_000158.1	131351895-131530833	+	Previous-other	NA	NA	NA	XM_005201871.3	XP_005201928.1	131388045-131530483
Similar	517948	protein_coding	GCF_002263805.1	NC_037328.1	130293133-130472291	+	517948	protein_coding	GCF_000001245.5	AC_000158.1	131351895-131530833	+	Identical	NM_001206047.1	NP_001192976.1	130293149-130471301	NM_001206047.1	NP_001192976.1	131351895-131530833
Similar	517948	protein_coding	GCF_002263805.1	NC_037328.1	130293133-130472291	+	517948	protein_coding	GCF_000001245.5	AC_000158.1	131351895-131530833	+	Variant	XM_024988896.1	XP_024844664.1	130293133-130472291	NM_001206047.1	NP_001192976.1	131351895-131530833
Changed substantially	101902141	pseudogene	GCF_002263805.1	NC_037328.1	130437411-130440352	-	101902141	pseudogene	GCF_000001245.5	AC_000158.1	131496411-131500525	-	NA	NA	NA	NA	NA	NA	NA
Similar	616795	protein_coding	GCF_002263805.1	NC_037328.1	130488922-130505389	-	616795	protein_coding	GCF_000001245.5	AC_000158.1	131548457-131564835	-	Identical	NM_001079626.2	NP_001073094.1	130488922-130505303	NM_001079626.2	NP_001073094.1	131548457-131564835
Similar	616795	protein_coding	GCF_002263805.1	NC_037328.1	130488922-130505389	-	616795	protein_coding	GCF_000001245.5	AC_000158.1	131548457-131564835	-	Similar, change in UTR only	XM_005201896.4	XP_005201953.1	130488922-130505389	XM_005201896.3	XP_005201953.1	131548457-131564835
Similar	616795	protein_coding	GCF_002263805.1	NC_037328.1	130488922-130505389	-	616795	protein_coding	GCF_000001245.5	AC_000158.1	131548457-131564835	-	Previous-variant	XM_005201896.4	XP_005201953.1	130488922-130505389	XM_010801564.2	XP_010799866.1	131548457-131559671
Similar	616795	protein_coding	GCF_002263805.1	NC_037328.1	130488922-130505389	-	616795	protein_coding	GCF_000001245.5	AC_000158.1	131548457-131564835	-	Similar, change in UTR only	XM_010801562.3	XP_010799864.1	130488922-130504428	XM_010801562.2	XP_010799864.1	131548457-131563998
Similar	616795	protein_coding	GCF_002263805.1	NC_037328.1	130488922-130505389	-	616795	protein_coding	GCF_000001245.5	AC_000158.1	131548457-131564835	-	Similar, change in UTR only	XM_010801563.3	XP_010799865.1	130488922-130504836	XM_010801563.2	XP_010799865.1	131548457-131564114
Similar	100301027	protein_coding	GCF_002263805.1	NC_037328.1	130505323-130599055	+	100301027	protein_coding	GCF_000001245.5	AC_000158.1	131578586-131658747	+	Similar, change in UTR only	XM_005201909.4	XP_005201966.1	130518735-130599055	XM_005201909.3	XP_005201966.1	131578586-131658747
Similar	100301027	protein_coding	GCF_002263805.1	NC_037328.1	130505323-130599055	+	100301027	protein_coding	GCF_000001245.5	AC_000158.1	131578586-131658747	+	Similar, change in UTR only	XM_005201911.4	XP_005201968.1	130518735-130599055	XM_005201911.3	XP_005201968.1	131578586-131658747
Similar	100301027	protein_coding	GCF_002263805.1	NC_037328.1	130505323-130599055	+	100301027	protein_coding	GCF_000001245.5	AC_000158.1	131578586-131658747	+	Similar, change in CDS	XM_010801591.3	XP_010799893.2	130518735-130599055	XM_010801591.2	XP_010799893.1	131588879-131658747
Similar	100301027	protein_coding	GCF_002263805.1	NC_037328.1	130505323-130599055	+	100301027	protein_coding	GCF_000001245.5	AC_000158.1	131578586-131658747	+	Variant	XM_024996174.1	XP_024851942.1	130518735-130599055	XM_005201911.3	XP_005201968.1	131578586-131658747
Similar	100301027	protein_coding	GCF_002263805.1	NC_037328.1	130505323-130599055	+	100301027	protein_coding	GCF_000001245.5	AC_000158.1	131578586-131658747	+	Similar, change in CDS	XM_024996177.1	XP_024851945.1	130516996-130599055	XM_010801590.2	XP_010799892.1	131588879-131658747
Similar	100301027	protein_coding	GCF_002263805.1	NC_037328.1	130505323-130599055	+	100301027	protein_coding	GCF_000001245.5	AC_000158.1	131578586-131658747	+	Similar, change in CDS	XM_024996179.1	XP_024851947.1	130505323-130599055	XM_010801590.2	XP_010799892.1	131588879-131658747
Similar	100301027	protein_coding	GCF_002263805.1	NC_037328.1	130505323-130599055	+	100301027	protein_coding	GCF_000001245.5	AC_000158.1	131578586-131658747	+	Similar, change in CDS	XM_024996186.1	XP_024851954.1	130518907-130599055	XM_010801590.2	XP_010799892.1	131588879-131658747
Similar	100301027	protein_coding	GCF_002263805.1	NC_037328.1	130505323-130599055	+	100301027	protein_coding	GCF_000001245.5	AC_000158.1	131578586-131658747	+	Similar, change in CDS	XM_024996189.1	XP_024851957.1	130518838-130599055	XM_010801590.2	XP_010799892.1	131588879-131658747
Similar	100301027	protein_coding	GCF_002263805.1	NC_037328.1	130505323-130599055	+	100301027	protein_coding	GCF_000001245.5	AC_000158.1	131578586-131658747	+	Variant	XM_024996190.1	XP_024851958.1	130518735-130599055	XM_005201911.3	XP_005201968.1	131578586-131658747
Similar	100301027	protein_coding	GCF_002263805.1	NC_037328.1	130505323-130599055	+	100301027	protein_coding	GCF_000001245.5	AC_000158.1	131578586-131658747	+	Variant	XM_024996193.1	XP_024851961.1	130518735-130599055	XM_005201911.3	XP_005201968.1	131578586-131658747
Similar	100301027	protein_coding	GCF_002263805.1	NC_037328.1	130505323-130599055	+	100301027	protein_coding	GCF_000001245.5	AC_000158.1	131578586-131658747	+	Variant	XM_024996205.1	XP_024851973.1	130518735-130599055	XM_005201909.3	XP_005201966.1	131578586-131658747
Similar	100301027	protein_coding	GCF_002263805.1	NC_037328.1	130505323-130599055	+	100301027	protein_coding	GCF_000001245.5	AC_000158.1	131578586-131658747	+	Variant	XM_024996207.1	XP_024851975.1	130518735-130599055	XM_005201909.3	XP_005201966.1	131578586-131658747
Similar	100301027	protein_coding	GCF_002263805.1	NC_037328.1	130505323-130599055	+	100301027	protein_coding	GCF_000001245.5	AC_000158.1	131578586-131658747	+	Variant	XM_024996214.1	XP_024851982.1	130523485-130599055	XM_005201909.3	XP_005201966.1	131578586-131658747
Similar	100301027	protein_coding	GCF_002263805.1	NC_037328.1	130505323-130599055	+	100301027	protein_coding	GCF_000001245.5	AC_000158.1	131578586-131658747	+	Variant	XM_024996219.1	XP_024851987.1	130516997-130599055	XM_005201909.3	XP_005201966.1	131578586-131658747
Similar	100301027	protein_coding	GCF_002263805.1	NC_037328.1	130505323-130599055	+	100301027	protein_coding	GCF_000001245.5	AC_000158.1	131578586-131658747	+	Variant	XM_024996222.1	XP_024851990.1	130505323-130599055	XM_005201909.3	XP_005201966.1	131578586-131658747
Similar	100301027	protein_coding	GCF_002263805.1	NC_037328.1	130505323-130599055	+	100301027	protein_coding	GCF_000001245.5	AC_000158.1	131578586-131658747	+	Variant	XM_024996223.1	XP_024851991.1	130518834-130599055	XM_005201909.3	XP_005201966.1	131578586-131658747
Similar	100301027	protein_coding	GCF_002263805.1	NC_037328.1	130505323-130599055	+	100301027	protein_coding	GCF_000001245.5	AC_000158.1	131578586-131658747	+	Variant	XM_024996227.1	XP_024851995.1	130518908-130599055	XM_005201909.3	XP_005201966.1	131578586-131658747
Similar	100301027	protein_coding	GCF_002263805.1	NC_037328.1	130505323-130599055	+	100301027	protein_coding	GCF_000001245.5	AC_000158.1	131578586-131658747	+	Other	XM_024996235.1	XP_024852003.1	130516996-130599055	XM_010801590.2	XP_010799892.1	131588879-131658747
Similar	100301027	protein_coding	GCF_002263805.1	NC_037328.1	130505323-130599055	+	100301027	protein_coding	GCF_000001245.5	AC_000158.1	131578586-131658747	+	Other	XM_024996241.1	XP_024852009.1	130505323-130599055	XM_010801590.2	XP_010799892.1	131588879-131658747
Similar	100301027	protein_coding	GCF_002263805.1	NC_037328.1	130505323-130599055	+	100301027	protein_coding	GCF_000001245.5	AC_000158.1	131578586-131658747	+	Other	XM_024996249.1	XP_024852017.1	130518838-130599055	XM_010801590.2	XP_010799892.1	131588879-131658747
Similar	100301027	protein_coding	GCF_002263805.1	NC_037328.1	130505323-130599055	+	100301027	protein_coding	GCF_000001245.5	AC_000158.1	131578586-131658747	+	Variant	XM_024996252.1	XP_024852020.1	130522862-130599055	XM_005201909.3	XP_005201966.1	131578586-131658747
Similar	100301027	protein_coding	GCF_002263805.1	NC_037328.1	130505323-130599055	+	100301027	protein_coding	GCF_000001245.5	AC_000158.1	131578586-131658747	+	Variant	XM_024996253.1	XP_024852021.1	130518735-130599055	XM_005201909.3	XP_005201966.1	131578586-131658747
Similar	100301027	protein_coding	GCF_002263805.1	NC_037328.1	130505323-130599055	+	100301027	protein_coding	GCF_000001245.5	AC_000158.1	131578586-131658747	+	Variant	XM_024996257.1	XP_024852025.1	130518735-130599055	XM_005201909.3	XP_005201966.1	131578586-131658747
Similar	100301027	protein_coding	GCF_002263805.1	NC_037328.1	130505323-130599055	+	100301027	protein_coding	GCF_000001245.5	AC_000158.1	131578586-131658747	+	Similar	XR_001501291.2	NA	130518735-130599055	XR_001501291.1	NA	131588879-131658747
Similar	100301027	protein_coding	GCF_002263805.1	NC_037328.1	130505323-130599055	+	100301027	protein_coding	GCF_000001245.5	AC_000158.1	131578586-131658747	+	Variant	XR_003036062.1	NA	130518735-130599055	XM_005201911.3	XP_005201968.1	131578586-131658747
Similar	100301027	protein_coding	GCF_002263805.1	NC_037328.1	130505323-130599055	+	100301027	protein_coding	GCF_000001245.5	AC_000158.1	131578586-131658747	+	Previous-variant	XR_003036062.1	NA	130518735-130599055	XR_804539.2	NA	131588879-131658747
Similar	616840	pseudogene	GCF_002263805.1	NC_037328.1	130567986-130569345	+	616840	pseudogene	GCF_000001245.5	AC_000158.1	131627749-131629169	+	NA	NA	NA	NA	NA	NA	NA
Similar	530157	protein_coding	GCF_002263805.1	NC_037328.1	130575559-130664308	-	530157	protein_coding	GCF_000001245.5	AC_000158.1	131634778-131723145	-	Similar, change in UTR only	XM_002685050.5	XP_002685096.2	130608599-130664308	XM_002685050.4	XP_002685096.1	131669664-131723142
Similar	530157	protein_coding	GCF_002263805.1	NC_037328.1	130575559-130664308	-	530157	protein_coding	GCF_000001245.5	AC_000158.1	131634778-131723145	-	Previous-variant	XM_002685050.5	XP_002685096.2	130608599-130664308	XM_010801589.2	XP_010799891.1	131671124-131723145
Similar	530157	protein_coding	GCF_002263805.1	NC_037328.1	130575559-130664308	-	530157	protein_coding	GCF_000001245.5	AC_000158.1	131634778-131723145	-	Similar, change in UTR only	XM_010801588.3	XP_010799890.2	130575559-130664308	XM_010801588.2	XP_010799890.1	131634778-131723143
Similar	530157	protein_coding	GCF_002263805.1	NC_037328.1	130575559-130664308	-	530157	protein_coding	GCF_000001245.5	AC_000158.1	131634778-131723145	-	Variant	XM_024996168.1	XP_024851936.1	130608599-130639697	XM_002685050.4	XP_002685096.1	131669664-131723142
Identical	107132213	lncRNA	GCF_002263805.1	NC_037328.1	130600343-130605187	+	107132213	lncRNA	GCF_000001245.5	AC_000158.1	131660021-131664865	+	Identical	XR_001501292.2	NA	130600343-130605187	XR_001501292.1	NA	131660021-131664865
Changed locus ID	112448451	tRNA	GCF_002263805.1	NC_037328.1	130652087-130652159	+	100170915	tRNA	GCF_000001245.5	AC_000158.1	131710930-131711002	+	NA	NA	NA	NA	NA	NA	NA
Identical	100335384	pseudogene	GCF_002263805.1	NC_037328.1	130669913-130689591	+	100335384	pseudogene	GCF_000001245.5	AC_000158.1	131728756-131748434	+	NA	NA	NA	NA	NA	NA	NA
Similar	540803	protein_coding	GCF_002263805.1	NC_037328.1	130707100-130774014	-	540803	protein_coding	GCF_000001245.5	AC_000158.1	131765941-131834772	-	Identical	NM_001098118.1	NP_001091587.1	130707100-130773009	NM_001098118.1	NP_001091587.1	131765941-131833685
Similar	540803	protein_coding	GCF_002263805.1	NC_037328.1	130707100-130774014	-	540803	protein_coding	GCF_000001245.5	AC_000158.1	131765941-131834772	-	Similar, change in UTR only	XM_005201888.4	XP_005201945.1	130707100-130773336	XM_005201888.3	XP_005201945.1	131765941-131834153
Similar	540803	protein_coding	GCF_002263805.1	NC_037328.1	130707100-130774014	-	540803	protein_coding	GCF_000001245.5	AC_000158.1	131765941-131834772	-	Similar, change in UTR only	XM_005201889.4	XP_005201946.1	130707100-130773337	XM_005201889.3	XP_005201946.1	131765941-131834155
Similar	540803	protein_coding	GCF_002263805.1	NC_037328.1	130707100-130774014	-	540803	protein_coding	GCF_000001245.5	AC_000158.1	131765941-131834772	-	Similar, change in UTR only	XM_005201890.4	XP_005201947.1	130707100-130773396	XM_005201890.3	XP_005201947.1	131765941-131834154
Similar	540803	protein_coding	GCF_002263805.1	NC_037328.1	130707100-130774014	-	540803	protein_coding	GCF_000001245.5	AC_000158.1	131765941-131834772	-	Similar, change in UTR only	XM_005201891.4	XP_005201948.1	130707100-130774014	XM_005201891.3	XP_005201948.1	131765941-131834772
Similar	540803	protein_coding	GCF_002263805.1	NC_037328.1	130707100-130774014	-	540803	protein_coding	GCF_000001245.5	AC_000158.1	131765941-131834772	-	Similar, change in UTR only	XM_010801551.3	XP_010799853.1	130707100-130773336	XM_010801551.2	XP_010799853.1	131765941-131834153
Similar	540803	protein_coding	GCF_002263805.1	NC_037328.1	130707100-130774014	-	540803	protein_coding	GCF_000001245.5	AC_000158.1	131765941-131834772	-	Similar, change in UTR only	XM_010801552.3	XP_010799854.1	130707100-130773344	XM_010801552.2	XP_010799854.1	131765941-131834155
Similar	540803	protein_coding	GCF_002263805.1	NC_037328.1	130707100-130774014	-	540803	protein_coding	GCF_000001245.5	AC_000158.1	131765941-131834772	-	Similar, change in UTR only	XM_015473274.2	XP_015328760.1	130707100-130728274	XM_015473274.1	XP_015328760.1	131765941-131786844
Similar	540803	protein_coding	GCF_002263805.1	NC_037328.1	130707100-130774014	-	540803	protein_coding	GCF_000001245.5	AC_000158.1	131765941-131834772	-	Similar, change in UTR only	XM_015473278.2	XP_015328764.1	130707100-130773336	XM_015473278.1	XP_015328764.1	131765941-131834147
Similar	540803	protein_coding	GCF_002263805.1	NC_037328.1	130707100-130774014	-	540803	protein_coding	GCF_000001245.5	AC_000158.1	131765941-131834772	-	Variant	XM_024991480.1	XP_024847248.1	130707100-130773336	XM_015473278.1	XP_015328764.1	131765941-131834147
Similar	513348	protein_coding	GCF_002263805.1	NC_037328.1	130793212-130816815	+	513348	protein_coding	GCF_000001245.5	AC_000158.1	131853906-131876648	+	Similar, change in CDS	NM_001075615.1	NP_001069083.1	130793238-130816718	NM_001075615.1	NP_001069083.1	131853906-131876648
Similar	513348	protein_coding	GCF_002263805.1	NC_037328.1	130793212-130816815	+	513348	protein_coding	GCF_000001245.5	AC_000158.1	131853906-131876648	+	Variant	XM_024983785.1	XP_024839553.1	130793212-130816815	NM_001075615.1	NP_001069083.1	131853906-131876648
Similar	513348	protein_coding	GCF_002263805.1	NC_037328.1	130793212-130816815	+	513348	protein_coding	GCF_000001245.5	AC_000158.1	131853906-131876648	+	Variant	XM_024983842.1	XP_024839610.1	130793212-130816815	NM_001075615.1	NP_001069083.1	131853906-131876648
Similar	513348	protein_coding	GCF_002263805.1	NC_037328.1	130793212-130816815	+	513348	protein_coding	GCF_000001245.5	AC_000158.1	131853906-131876648	+	Variant	XM_024983874.1	XP_024839642.1	130793713-130816815	NM_001075615.1	NP_001069083.1	131853906-131876648
Similar	539591	protein_coding	GCF_002263805.1	NC_037328.1	130821871-130931595	-	539591	protein_coding	GCF_000001245.5	AC_000158.1	131881801-131991476	-	Identical	NM_001046458.2	NP_001039923.1	130823717-130930779	NM_001046458.2	NP_001039923.1	131883647-131990620
Similar	539591	protein_coding	GCF_002263805.1	NC_037328.1	130821871-130931595	-	539591	protein_coding	GCF_000001245.5	AC_000158.1	131881801-131991476	-	Similar, change in UTR only	XM_005201884.4	XP_005201941.1	130821871-130931595	XM_005201884.3	XP_005201941.1	131881801-131991475
Similar	539591	protein_coding	GCF_002263805.1	NC_037328.1	130821871-130931595	-	539591	protein_coding	GCF_000001245.5	AC_000158.1	131881801-131991476	-	Similar, change in UTR only	XM_005201885.4	XP_005201942.1	130821871-130931595	XM_005201885.3	XP_005201942.1	131881801-131991476
Similar	539591	protein_coding	GCF_002263805.1	NC_037328.1	130821871-130931595	-	539591	protein_coding	GCF_000001245.5	AC_000158.1	131881801-131991476	-	Variant	XM_024991095.1	XP_024846863.1	130821871-130931595	XM_005201884.3	XP_005201941.1	131881801-131991475
Similar	539591	protein_coding	GCF_002263805.1	NC_037328.1	130821871-130931595	-	539591	protein_coding	GCF_000001245.5	AC_000158.1	131881801-131991476	-	Variant	XM_024991097.1	XP_024846865.1	130821871-130931595	XM_005201884.3	XP_005201941.1	131881801-131991475
Similar	539591	protein_coding	GCF_002263805.1	NC_037328.1	130821871-130931595	-	539591	protein_coding	GCF_000001245.5	AC_000158.1	131881801-131991476	-	Variant	XM_024991103.1	XP_024846871.1	130823762-130931595	XM_005201884.3	XP_005201941.1	131881801-131991475
Similar	539591	protein_coding	GCF_002263805.1	NC_037328.1	130821871-130931595	-	539591	protein_coding	GCF_000001245.5	AC_000158.1	131881801-131991476	-	Variant	XM_024991107.1	XP_024846875.1	130823762-130931595	XM_005201885.3	XP_005201942.1	131881801-131991476
Similar	539591	protein_coding	GCF_002263805.1	NC_037328.1	130821871-130931595	-	539591	protein_coding	GCF_000001245.5	AC_000158.1	131881801-131991476	-	Variant	XR_003034366.1	NA	130828503-130931595	XM_005201884.3	XP_005201941.1	131881801-131991475
Similar	539591	protein_coding	GCF_002263805.1	NC_037328.1	130821871-130931595	-	539591	protein_coding	GCF_000001245.5	AC_000158.1	131881801-131991476	-	Variant	XR_003034369.1	NA	130828503-130931595	XM_005201884.3	XP_005201941.1	131881801-131991475
Similar	539591	protein_coding	GCF_002263805.1	NC_037328.1	130821871-130931595	-	539591	protein_coding	GCF_000001245.5	AC_000158.1	131881801-131991476	-	Variant	XR_003034380.1	NA	130828503-130931595	XM_005201884.3	XP_005201941.1	131881801-131991475
Similar	539591	protein_coding	GCF_002263805.1	NC_037328.1	130821871-130931595	-	539591	protein_coding	GCF_000001245.5	AC_000158.1	131881801-131991476	-	Variant	XR_003034386.1	NA	130828503-130931595	XM_005201884.3	XP_005201941.1	131881801-131991475
Current-novel	112447825	lncRNA	GCF_002263805.1	NC_037328.1	130931226-130931683	+	NA	NA	NA	NA	NA	NA	Current-novel	XR_003036086.1	NA	130931226-130931683	NA	NA	NA
Similar	530188	protein_coding	GCF_002263805.1	NC_037328.1	130943007-130954971	+	530188	protein_coding	GCF_000001245.5	AC_000158.1	132002788-132014620	+	Identical	NM_001080290.1	NP_001073759.1	130943138-130954772	NM_001080290.1	NP_001073759.1	132002980-132014614
Similar	530188	protein_coding	GCF_002263805.1	NC_037328.1	130943007-130954971	+	530188	protein_coding	GCF_000001245.5	AC_000158.1	132002788-132014620	+	Similar, change in UTR only	XM_005201876.4	XP_005201933.1	130943007-130954971	XM_005201876.3	XP_005201933.1	132002788-132014620
Similar	540795	protein_coding	GCF_002263805.1	NC_037328.1	131001372-131011819	+	540795	protein_coding	GCF_000001245.5	AC_000158.1	132061545-132071829	+	Change in exception	NM_001192784.1	NP_001179713.1	131003439-131008084	NM_001192784.1	NP_001179713.1	132063621-132068262
Similar	540795	protein_coding	GCF_002263805.1	NC_037328.1	131001372-131011819	+	540795	protein_coding	GCF_000001245.5	AC_000158.1	132061545-132071829	+	Similar, change in UTR only	XM_005201887.4	XP_005201944.1	131001372-131011819	XM_005201887.3	XP_005201944.1	132061545-132071829
Changed completeness	512800	protein_coding	GCF_002263805.1	NC_037328.1	131015000-131071623	+	512800	protein_coding	GCF_000001245.5	AC_000158.1	132102777-132131491	+	Changed substantially	XM_024996264.1	XP_024852032.1	131034586-131071623	XM_015473455.1	XP_015328941.1	132102777-132131491
Changed completeness	512800	protein_coding	GCF_002263805.1	NC_037328.1	131015000-131071623	+	512800	protein_coding	GCF_000001245.5	AC_000158.1	132102777-132131491	+	Other	XM_024996266.1	XP_024852034.1	131015000-131071623	XM_015473455.1	XP_015328941.1	132102777-132131491
Changed completeness	512800	protein_coding	GCF_002263805.1	NC_037328.1	131015000-131071623	+	512800	protein_coding	GCF_000001245.5	AC_000158.1	132102777-132131491	+	Variant	XM_024996268.1	XP_024852036.1	131017983-131071623	XM_015473455.1	XP_015328941.1	132102777-132131491
Changed completeness	512800	protein_coding	GCF_002263805.1	NC_037328.1	131015000-131071623	+	512800	protein_coding	GCF_000001245.5	AC_000158.1	132102777-132131491	+	Similar, change in CDS	XM_024996271.1	XP_024852039.1	131015210-131071623	XM_015473455.1	XP_015328941.1	132102777-132131491
Changed completeness	512800	protein_coding	GCF_002263805.1	NC_037328.1	131015000-131071623	+	512800	protein_coding	GCF_000001245.5	AC_000158.1	132102777-132131491	+	Variant	XM_024996274.1	XP_024852042.1	131034585-131071623	XM_015473455.1	XP_015328941.1	132102777-132131491
Changed completeness	512800	protein_coding	GCF_002263805.1	NC_037328.1	131015000-131071623	+	512800	protein_coding	GCF_000001245.5	AC_000158.1	132102777-132131491	+	Variant	XM_024996282.1	XP_024852050.1	131034586-131071623	XM_015473455.1	XP_015328941.1	132102777-132131491
Similar	511460	protein_coding	GCF_002263805.1	NC_037328.1	131112875-131141737	-	511460	protein_coding	GCF_000001245.5	AC_000158.1	132174467-132201602	-	Identical	NM_001075516.1	NP_001068984.1	131114599-131131816	NM_001075516.1	NP_001068984.1	132174469-132191684
Similar	511460	protein_coding	GCF_002263805.1	NC_037328.1	131112875-131141737	-	511460	protein_coding	GCF_000001245.5	AC_000158.1	132174467-132201602	-	Similar, change in UTR only	XM_005201865.4	XP_005201922.1	131112875-131141737	XM_005201865.3	XP_005201922.1	132174467-132201602
Changed locus ID	112448452	tRNA	GCF_002263805.1	NC_037328.1	131183442-131183513	+	100170902	tRNA	GCF_000001245.5	AC_000158.1	132243309-132243380	+	NA	NA	NA	NA	NA	NA	NA
Similar	107132214	protein_coding	GCF_002263805.1	NC_037328.1	131366468-131377253	+	107132214	protein_coding	GCF_000001245.5	AC_000158.1	132444375-132455162	+	Similar, change in UTR only	XM_015473328.2	XP_015328814.1	131366468-131377253	XM_015473328.1	XP_015328814.1	132444375-132455162
Identical	504604	protein_coding	GCF_002263805.1	NC_037328.1	131371914-131372636	-	504604	protein_coding	GCF_000001245.5	AC_000158.1	132449821-132450543	-	Identical	NM_001163781.1	NP_001157253.1	131371914-131372636	NM_001163781.1	NP_001157253.1	132449821-132450543
Changed locus ID	112448406	tRNA	GCF_002263805.1	NC_037328.1	131660534-131660606	-	100170915	tRNA	GCF_000001245.5	AC_000158.1	132740189-132740261	-	NA	NA	NA	NA	NA	NA	NA
Current-novel	112448286	snRNA	GCF_002263805.1	NC_037328.1	132144591-132144696	+	NA	NA	NA	NA	NA	NA	Current-novel	XR_003036657.1	NA	132144591-132144696	NA	NA	NA
Similar	534581	protein_coding	GCF_002263805.1	NC_037328.1	132167382-132207261	-	534581	protein_coding	GCF_000001245.5	AC_000158.1	133269139-133310151	-	Identical	NM_001102175.2	NP_001095645.1	132167382-132207261	NM_001102175.2	NP_001095645.1	133269142-133310062
Similar	534581	protein_coding	GCF_002263805.1	NC_037328.1	132167382-132207261	-	534581	protein_coding	GCF_000001245.5	AC_000158.1	133269139-133310151	-	Previous-variant	NM_001102175.2	NP_001095645.1	132167382-132207261	XM_010801548.2	XP_010799850.1	133269139-133310151
Similar	534581	protein_coding	GCF_002263805.1	NC_037328.1	132167382-132207261	-	534581	protein_coding	GCF_000001245.5	AC_000158.1	133269139-133310151	-	Previous-variant	NM_001102175.2	NP_001095645.1	132167382-132207261	XM_015473236.1	XP_015328722.1	133269139-133299320
Similar	536154	protein_coding	GCF_002263805.1	NC_037328.1	132211658-132292948	-	536154	protein_coding	GCF_000001245.5	AC_000158.1	133315201-133395739	-	Identical	NM_001076072.1	NP_001069540.1	132216622-132292948	NM_001076072.1	NP_001069540.1	133319423-133395739
Similar	536154	protein_coding	GCF_002263805.1	NC_037328.1	132211658-132292948	-	536154	protein_coding	GCF_000001245.5	AC_000158.1	133315201-133395739	-	Similar, change in UTR only	XM_005201879.4	XP_005201936.1	132212986-132292938	XM_005201879.3	XP_005201936.1	133315203-133395713
Similar	536154	protein_coding	GCF_002263805.1	NC_037328.1	132211658-132292948	-	536154	protein_coding	GCF_000001245.5	AC_000158.1	133315201-133395739	-	Similar, change in UTR only	XM_005201880.3	XP_005201937.1	132211658-132292920	XM_005201880.2	XP_005201937.1	133315203-133395674
Similar	536154	protein_coding	GCF_002263805.1	NC_037328.1	132211658-132292948	-	536154	protein_coding	GCF_000001245.5	AC_000158.1	133315201-133395739	-	Similar, change in UTR only	XM_005201881.4	XP_005201938.1	132211658-132292926	XM_005201881.3	XP_005201938.1	133315203-133395718
Similar	536154	protein_coding	GCF_002263805.1	NC_037328.1	132211658-132292948	-	536154	protein_coding	GCF_000001245.5	AC_000158.1	133315201-133395739	-	Similar, change in UTR only	XM_010801550.3	XP_010799852.1	132211658-132232886	XM_010801550.2	XP_010799852.1	133315201-133335810
Similar	100847791	lncRNA	GCF_002263805.1	NC_037328.1	132293026-132307115	+	100847791	lncRNA	GCF_000001245.5	AC_000158.1	133395808-133409161	+	Similar	XR_139219.5	NA	132293038-132307115	XR_139219.4	NA	133395808-133409161
Similar	100847791	lncRNA	GCF_002263805.1	NC_037328.1	132293026-132307115	+	100847791	lncRNA	GCF_000001245.5	AC_000158.1	133395808-133409161	+	Previous-variant	XR_139219.5	NA	132293038-132307115	XR_804546.1	NA	133395808-133408876
Similar	100847791	lncRNA	GCF_002263805.1	NC_037328.1	132293026-132307115	+	100847791	lncRNA	GCF_000001245.5	AC_000158.1	133395808-133409161	+	Changed substantially	XR_804547.2	NA	132293026-132307115	XR_804547.1	NA	133395808-133408876
Changed substantially	511543	protein_coding	GCF_002263805.1	NC_037328.1	132298305-132334596	-	511543	protein_coding	GCF_000001245.5	AC_000158.1	133401646-133439464	-	Previous-other	NA	NA	NA	XM_010801538.2	XP_010799840.1	133401646-133439303
Changed substantially	511543	protein_coding	GCF_002263805.1	NC_037328.1	132298305-132334596	-	511543	protein_coding	GCF_000001245.5	AC_000158.1	133401646-133439464	-	Previous-other	NA	NA	NA	XM_010801540.2	XP_010799842.1	133401646-133439063
Changed substantially	511543	protein_coding	GCF_002263805.1	NC_037328.1	132298305-132334596	-	511543	protein_coding	GCF_000001245.5	AC_000158.1	133401646-133439464	-	Identical	NM_001075524.2	NP_001068992.1	132298305-132334596	NM_001075524.2	NP_001068992.1	133401646-133439464
Current-novel	112448266	pseudogene	GCF_002263805.1	NC_037328.1	132322102-132322739	+	NA	NA	NA	NA	NA	NA	NA	NA	NA	NA	NA	NA	NA
Current-novel	112447834	lncRNA	GCF_002263805.1	NC_037328.1	132332772-132333967	+	NA	NA	NA	NA	NA	NA	Current-novel	XR_003036101.1	NA	132332772-132333967	NA	NA	NA
Similar	104971043	pseudogene	GCF_002263805.1	NC_037328.1	132341216-132342260	+	104971043	pseudogene	GCF_000001245.5	AC_000158.1	133446073-133447274	+	NA	NA	NA	NA	NA	NA	NA
Similar	539234	protein_coding	GCF_002263805.1	NC_037328.1	132419363-132924457	+	539234	protein_coding	GCF_000001245.5	AC_000158.1	133525765-134030651	+	Similar, change in UTR only	XM_002685052.6	XP_002685098.1	132419399-132924457	XM_002685052.5	XP_002685098.1	133525765-134030651
Similar	539234	protein_coding	GCF_002263805.1	NC_037328.1	132419363-132924457	+	539234	protein_coding	GCF_000001245.5	AC_000158.1	133525765-134030651	+	Similar, change in UTR only	XM_005201920.4	XP_005201977.1	132549101-132923352	XM_005201920.3	XP_005201977.1	133655905-134030651
Similar	539234	protein_coding	GCF_002263805.1	NC_037328.1	132419363-132924457	+	539234	protein_coding	GCF_000001245.5	AC_000158.1	133525765-134030651	+	Variant	XM_024996300.1	XP_024852068.1	132419363-132924457	XM_002685052.5	XP_002685098.1	133525765-134030651
Changed substantially	101905125	pseudogene	GCF_002263805.1	NC_037328.1	132547382-132548715	-	101905125	pseudogene	GCF_000001245.5	AC_000158.1	133647602-133655444	-	NA	NA	NA	NA	NA	NA	NA
Similar	515902	protein_coding	GCF_002263805.1	NC_037328.1	132929058-133024299	-	515902	protein_coding	GCF_000001245.5	AC_000158.1	134035255-134130528	-	Identical	NM_001038548.2	NP_001033637.1	132929060-133024299	NM_001038548.2	NP_001033637.1	134035255-134130528
Similar	515902	protein_coding	GCF_002263805.1	NC_037328.1	132929058-133024299	-	515902	protein_coding	GCF_000001245.5	AC_000158.1	134035255-134130528	-	Variant	XM_024987430.1	XP_024843198.1	132929058-133023980	NM_001038548.2	NP_001033637.1	134035255-134130528
Similar	525740	protein_coding	GCF_002263805.1	NC_037328.1	133083280-133116084	+	525740	protein_coding	GCF_000001245.5	AC_000158.1	134189736-134222536	+	Similar, change in UTR only	XM_003585699.5	XP_003585747.1	133083280-133116084	XM_003585699.4	XP_003585747.1	134189736-134222536
Similar	787607	protein_coding	GCF_002263805.1	NC_037328.1	133116971-133350023	-	787607	protein_coding	GCF_000001245.5	AC_000158.1	134223421-134408606	-	Similar, change in UTR only	XM_005201922.4	XP_005201979.1	133116971-133265945	XM_005201922.3	XP_005201979.1	134223421-134372367
Similar	787607	protein_coding	GCF_002263805.1	NC_037328.1	133116971-133350023	-	787607	protein_coding	GCF_000001245.5	AC_000158.1	134223421-134408606	-	Similar, change in UTR only	XM_024996309.1	XP_024852077.1	133116971-133350023	XM_005201921.3	XP_005201978.1	134223421-134408606
Similar	787607	protein_coding	GCF_002263805.1	NC_037328.1	133116971-133350023	-	787607	protein_coding	GCF_000001245.5	AC_000158.1	134223421-134408606	-	Variant	XM_024996316.1	XP_024852084.1	133116971-133350017	XM_005201921.3	XP_005201978.1	134223421-134408606
Similar	787607	protein_coding	GCF_002263805.1	NC_037328.1	133116971-133350023	-	787607	protein_coding	GCF_000001245.5	AC_000158.1	134223421-134408606	-	Previous-variant	XM_024996316.1	XP_024852084.1	133116971-133350017	XM_010801595.2	XP_010799897.1	134223421-134408336
Current-novel	112448276	snRNA	GCF_002263805.1	NC_037328.1	133843910-133844013	-	NA	NA	NA	NA	NA	NA	Current-novel	XR_003036647.1	NA	133843910-133844013	NA	NA	NA
Identical	100847925	pseudogene	GCF_002263805.1	NC_037328.1	13385272-13386319	+	100847925	pseudogene	GCF_000001245.5	AC_000158.1	12795328-12796375	+	NA	NA	NA	NA	NA	NA	NA
Similar	534731	protein_coding	GCF_002263805.1	NC_037328.1	134087020-134553121	-	534731	protein_coding	GCF_000001245.5	AC_000158.1	135191076-135658386	-	Similar, change in CDS	NM_001192829.2	NP_001179758.2	134087020-134553121	NM_001192829.2	NP_001179758.2	135191076-135658386
Current-other	112447003	pseudogene	GCF_002263805.1	NC_037328.1	134626190-134628007	+	NA	NA	NA	NA	NA	NA	NA	NA	NA	NA	NA	NA	NA
Changed substantially	101903894	protein_coding	GCF_002263805.1	NC_037328.1	134699346-134745981	+	101903894	protein_coding	GCF_000001245.5	AC_000158.1	135805188-135831703	+	Changed substantially	XM_024996334.1	XP_024852102.1	134699346-134745981	XM_005201923.3	XP_005201980.1	135805188-135831703
Similar	521932	protein_coding	GCF_002263805.1	NC_037328.1	134765155-134839170	-	521932	protein_coding	GCF_000001245.5	AC_000158.1	135871661-135945382	-	Variant	XM_024996338.1	XP_024852106.1	134765155-134838885	XM_005201935.3	XP_005201992.1	135871661-135945382
Similar	521932	protein_coding	GCF_002263805.1	NC_037328.1	134765155-134839170	-	521932	protein_coding	GCF_000001245.5	AC_000158.1	135871661-135945382	-	Similar, change in CDS	XM_024996340.1	XP_024852108.1	134765155-134838884	XM_005201935.3	XP_005201992.1	135871661-135945382
Similar	521932	protein_coding	GCF_002263805.1	NC_037328.1	134765155-134839170	-	521932	protein_coding	GCF_000001245.5	AC_000158.1	135871661-135945382	-	Variant	XM_024996342.1	XP_024852110.1	134765155-134838877	XM_005201935.3	XP_005201992.1	135871661-135945382
Similar	521932	protein_coding	GCF_002263805.1	NC_037328.1	134765155-134839170	-	521932	protein_coding	GCF_000001245.5	AC_000158.1	135871661-135945382	-	Variant	XM_024996346.1	XP_024852114.1	134765155-134839170	XM_005201935.3	XP_005201992.1	135871661-135945382
Similar	521932	protein_coding	GCF_002263805.1	NC_037328.1	134765155-134839170	-	521932	protein_coding	GCF_000001245.5	AC_000158.1	135871661-135945382	-	Variant	XM_024996350.1	XP_024852118.1	134765155-134838729	XM_005201935.3	XP_005201992.1	135871661-135945382
Similar	521932	protein_coding	GCF_002263805.1	NC_037328.1	134765155-134839170	-	521932	protein_coding	GCF_000001245.5	AC_000158.1	135871661-135945382	-	Variant	XM_024996353.1	XP_024852121.1	134765155-134839170	XM_005201935.3	XP_005201992.1	135871661-135945382
Similar	521932	protein_coding	GCF_002263805.1	NC_037328.1	134765155-134839170	-	521932	protein_coding	GCF_000001245.5	AC_000158.1	135871661-135945382	-	Variant	XM_024996358.1	XP_024852126.1	134765155-134838729	XM_005201935.3	XP_005201992.1	135871661-135945382
Similar	521932	protein_coding	GCF_002263805.1	NC_037328.1	134765155-134839170	-	521932	protein_coding	GCF_000001245.5	AC_000158.1	135871661-135945382	-	Variant	XM_024996361.1	XP_024852129.1	134765155-134838881	XM_005201935.3	XP_005201992.1	135871661-135945382
Similar	521932	protein_coding	GCF_002263805.1	NC_037328.1	134765155-134839170	-	521932	protein_coding	GCF_000001245.5	AC_000158.1	135871661-135945382	-	Variant	XM_024996368.1	XP_024852136.1	134765155-134838878	XM_005201935.3	XP_005201992.1	135871661-135945382
Similar	521932	protein_coding	GCF_002263805.1	NC_037328.1	134765155-134839170	-	521932	protein_coding	GCF_000001245.5	AC_000158.1	135871661-135945382	-	Variant	XM_024996373.1	XP_024852141.1	134765282-134839170	XM_005201935.3	XP_005201992.1	135871661-135945382
Similar	521932	protein_coding	GCF_002263805.1	NC_037328.1	134765155-134839170	-	521932	protein_coding	GCF_000001245.5	AC_000158.1	135871661-135945382	-	Variant	XM_024996375.1	XP_024852143.1	134765155-134827731	XM_005201935.3	XP_005201992.1	135871661-135945382
Similar	614347	protein_coding	GCF_002263805.1	NC_037328.1	134839355-134845009	+	614347	protein_coding	GCF_000001245.5	AC_000158.1	135945852-135951506	+	Identical	NM_001113229.2	NP_001106700.1	134839355-134845004	NM_001113229.2	NP_001106700.1	135945852-135951501
Similar	614347	protein_coding	GCF_002263805.1	NC_037328.1	134839355-134845009	+	614347	protein_coding	GCF_000001245.5	AC_000158.1	135945852-135951506	+	Identical	NM_001113234.2	NP_001106705.1	134839355-134845009	NM_001113234.2	NP_001106705.1	135945852-135951506
Similar	614347	protein_coding	GCF_002263805.1	NC_037328.1	134839355-134845009	+	614347	protein_coding	GCF_000001245.5	AC_000158.1	135945852-135951506	+	Similar, change in UTR only	XM_005201931.4	XP_005201988.1	134839552-134844737	XM_005201931.3	XP_005201988.1	135946095-135951234
Similar	614347	protein_coding	GCF_002263805.1	NC_037328.1	134839355-134845009	+	614347	protein_coding	GCF_000001245.5	AC_000158.1	135945852-135951506	+	Similar, change in UTR only	XM_005201932.4	XP_005201989.1	134839551-134844737	XM_005201932.3	XP_005201989.1	135946438-135951234
Similar	614347	protein_coding	GCF_002263805.1	NC_037328.1	134839355-134845009	+	614347	protein_coding	GCF_000001245.5	AC_000158.1	135945852-135951506	+	Similar, change in UTR only	XM_005201934.4	XP_005201991.1	134839551-134844737	XM_005201934.3	XP_005201991.1	135946095-135951234
Similar	538514	protein_coding	GCF_002263805.1	NC_037328.1	134947948-134965877	+	538514	protein_coding	GCF_000001245.5	AC_000158.1	136054306-136072240	+	Previous-variant	XM_005201937.4	XP_005201994.1	134947948-134965877	XM_005201936.3	XP_005201993.1	136055205-136072240
Similar	538514	protein_coding	GCF_002263805.1	NC_037328.1	134947948-134965877	+	538514	protein_coding	GCF_000001245.5	AC_000158.1	136054306-136072240	+	Similar, change in UTR only	XM_005201937.4	XP_005201994.1	134947948-134965877	XM_005201937.3	XP_005201994.1	136054306-136072240
Similar	538514	protein_coding	GCF_002263805.1	NC_037328.1	134947948-134965877	+	538514	protein_coding	GCF_000001245.5	AC_000158.1	136054306-136072240	+	Similar, change in UTR only	XM_010801599.3	XP_010799901.1	134948169-134965877	XM_010801599.2	XP_010799901.1	136055045-136072240
Similar	538514	protein_coding	GCF_002263805.1	NC_037328.1	134947948-134965877	+	538514	protein_coding	GCF_000001245.5	AC_000158.1	136054306-136072240	+	Similar, change in UTR only	XM_010801600.3	XP_010799902.1	134947949-134965877	XM_010801600.2	XP_010799902.1	136054306-136072240
Similar	781353	protein_coding	GCF_002263805.1	NC_037328.1	135082737-135191085	+	781353	protein_coding	GCF_000001245.5	AC_000158.1	136182704-136291726	+	Similar, change in CDS	XM_010801614.3	XP_010799916.2	135082752-135191075	XM_010801614.2	XP_010799916.1	136182704-136291726
Similar	781353	protein_coding	GCF_002263805.1	NC_037328.1	135082737-135191085	+	781353	protein_coding	GCF_000001245.5	AC_000158.1	136182704-136291726	+	Variant	XM_024996382.1	XP_024852150.1	135082737-135191085	XM_010801614.2	XP_010799916.1	136182704-136291726
Similar	781353	protein_coding	GCF_002263805.1	NC_037328.1	135082737-135191085	+	781353	protein_coding	GCF_000001245.5	AC_000158.1	136182704-136291726	+	Variant	XM_024996390.1	XP_024852158.1	135094963-135191075	XM_010801614.2	XP_010799916.1	136182704-136291726
Similar	781353	protein_coding	GCF_002263805.1	NC_037328.1	135082737-135191085	+	781353	protein_coding	GCF_000001245.5	AC_000158.1	136182704-136291726	+	Variant	XM_024996392.1	XP_024852160.1	135086068-135191075	XM_010801614.2	XP_010799916.1	136182704-136291726
Similar	101902360	pseudogene	GCF_002263805.1	NC_037328.1	135167292-135172505	-	101902360	pseudogene	GCF_000001245.5	AC_000158.1	136267312-136272447	-	NA	NA	NA	NA	NA	NA	NA
Identical	781215	pseudogene	GCF_002263805.1	NC_037328.1	135287614-135288525	+	781215	pseudogene	GCF_000001245.5	AC_000158.1	136386341-136387252	+	NA	NA	NA	NA	NA	NA	NA
Changed locus ID	112448407	tRNA	GCF_002263805.1	NC_037328.1	135306376-135306447	-	100170915	tRNA	GCF_000001245.5	AC_000158.1	136405104-136405175	-	NA	NA	NA	NA	NA	NA	NA
Identical	282468	protein_coding	GCF_002263805.1	NC_037328.1	135336889-135423993	+	282468	protein_coding	GCF_000001245.5	AC_000158.1	136435601-136528513	+	Identical	NM_174829.3	NP_777254.1	135336889-135423993	NM_174829.3	NP_777254.1	136435601-136528513
Current-novel	112447873	pseudogene	GCF_002263805.1	NC_037328.1	135350639-135353725	+	NA	NA	NA	NA	NA	NA	NA	NA	NA	NA	NA	NA	NA
Identical	526526	protein_coding	GCF_002263805.1	NC_037328.1	135468727-135526456	+	526526	protein_coding	GCF_000001245.5	AC_000158.1	136573248-136630827	+	Identical	NM_001101129.1	NP_001094599.1	135468727-135526456	NM_001101129.1	NP_001094599.1	136573248-136630827
Identical	280705	protein_coding	GCF_002263805.1	NC_037328.1	135579068-135618069	-	280705	protein_coding	GCF_000001245.5	AC_000158.1	136683310-136722308	-	Identical	NM_177484.3	NP_803450.2	135579068-135618069	NM_177484.3	NP_803450.2	136683310-136722308
Similar	525947	protein_coding	GCF_002263805.1	NC_037328.1	135642577-135686429	-	525947	protein_coding	GCF_000001245.5	AC_000158.1	136746817-136790706	-	Identical	NM_001046279.2	NP_001039744.1	135642796-135686368	NM_001046279.2	NP_001039744.1	136747036-136790648
Similar	525947	protein_coding	GCF_002263805.1	NC_037328.1	135642577-135686429	-	525947	protein_coding	GCF_000001245.5	AC_000158.1	136746817-136790706	-	Similar, change in UTR only	XM_005201957.4	XP_005202014.2	135642577-135686429	XM_005201957.3	XP_005202014.1	136746817-136790706
Similar	540574	protein_coding	GCF_002263805.1	NC_037328.1	135753522-135824535	+	540574	protein_coding	GCF_000001245.5	AC_000158.1	136832292-136903650	+	Previous-other	NA	NA	NA	XM_015473526.1	XP_015329012.1	136832292-136894320
Similar	540574	protein_coding	GCF_002263805.1	NC_037328.1	135753522-135824535	+	540574	protein_coding	GCF_000001245.5	AC_000158.1	136832292-136903650	+	Change in exception	NM_001206766.1	NP_001193695.1	135753572-135824254	NM_001206766.1	NP_001193695.1	136832329-136903367
Similar	540574	protein_coding	GCF_002263805.1	NC_037328.1	135753522-135824535	+	540574	protein_coding	GCF_000001245.5	AC_000158.1	136832292-136903650	+	Similar, change in UTR only	XM_005201960.4	XP_005202017.1	135753536-135824518	XM_005201960.3	XP_005202017.1	136832293-136903650
Similar	540574	protein_coding	GCF_002263805.1	NC_037328.1	135753522-135824535	+	540574	protein_coding	GCF_000001245.5	AC_000158.1	136832292-136903650	+	Variant	XM_024991343.1	XP_024847111.1	135753522-135824518	NM_001206766.1	NP_001193695.1	136832329-136903367
Similar	540574	protein_coding	GCF_002263805.1	NC_037328.1	135753522-135824535	+	540574	protein_coding	GCF_000001245.5	AC_000158.1	136832292-136903650	+	Similar, change in UTR only	XM_024991344.1	XP_024847112.1	135753541-135824518	XM_005201961.3	XP_005202018.1	136835203-136903650
Similar	540574	protein_coding	GCF_002263805.1	NC_037328.1	135753522-135824535	+	540574	protein_coding	GCF_000001245.5	AC_000158.1	136832292-136903650	+	Variant	XR_003034553.1	NA	135753522-135824535	NM_001206766.1	NP_001193695.1	136832329-136903367
Similar	504871	protein_coding	GCF_002263805.1	NC_037328.1	135867528-135881791	-	504871	protein_coding	GCF_000001245.5	AC_000158.1	136947202-136961461	-	Change in exception	NM_001192040.1	NP_001178969.1	135867528-135881716	NM_001192040.1	NP_001178969.1	136947202-136961386
Similar	504871	protein_coding	GCF_002263805.1	NC_037328.1	135867528-135881791	-	504871	protein_coding	GCF_000001245.5	AC_000158.1	136947202-136961461	-	Identical	XM_005201943.2	XP_005202000.2	135867528-135881791	XM_005201943.1	XP_005202000.1	136947202-136961461
Similar	504871	protein_coding	GCF_002263805.1	NC_037328.1	135867528-135881791	-	504871	protein_coding	GCF_000001245.5	AC_000158.1	136947202-136961461	-	Identical	XM_005201944.4	XP_005202001.2	135867528-135881791	XM_005201944.3	XP_005202001.1	136947202-136961461
Similar	504871	protein_coding	GCF_002263805.1	NC_037328.1	135867528-135881791	-	504871	protein_coding	GCF_000001245.5	AC_000158.1	136947202-136961461	-	Identical	XM_005201948.2	XP_005202005.2	135867528-135881791	XM_005201948.1	XP_005202005.1	136947202-136961461
Similar	504871	protein_coding	GCF_002263805.1	NC_037328.1	135867528-135881791	-	504871	protein_coding	GCF_000001245.5	AC_000158.1	136947202-136961461	-	Previous-variant	XM_010801606.3	XP_010799908.2	135871083-135881791	XM_010801605.1	XP_010799907.1	136947202-136961461
Similar	504871	protein_coding	GCF_002263805.1	NC_037328.1	135867528-135881791	-	504871	protein_coding	GCF_000001245.5	AC_000158.1	136947202-136961461	-	Identical	XM_010801606.3	XP_010799908.2	135871083-135881791	XM_010801606.2	XP_010799908.1	136950757-136961461
Similar	504871	protein_coding	GCF_002263805.1	NC_037328.1	135867528-135881791	-	504871	protein_coding	GCF_000001245.5	AC_000158.1	136947202-136961461	-	Identical	XM_010801607.2	XP_010799909.1	135867528-135881137	XM_010801607.1	XP_010799909.1	136947202-136960807
Similar	504871	protein_coding	GCF_002263805.1	NC_037328.1	135867528-135881791	-	504871	protein_coding	GCF_000001245.5	AC_000158.1	136947202-136961461	-	Similar, change in UTR only	XM_015473505.2	XP_015328991.1	135867528-135880968	XM_015473505.1	XP_015328991.1	136947202-136960664
Similar	504871	protein_coding	GCF_002263805.1	NC_037328.1	135867528-135881791	-	504871	protein_coding	GCF_000001245.5	AC_000158.1	136947202-136961461	-	Similar, change in UTR only	XM_024997301.1	XP_024853069.1	135867528-135880858	XM_015473504.1	XP_015328990.1	136947202-136960514
Current-novel	112448307	snoRNA	GCF_002263805.1	NC_037328.1	135910533-135910668	+	NA	NA	NA	NA	NA	NA	Current-novel	XR_003036675.1	NA	135910533-135910668	NA	NA	NA
Changed completeness	281645	protein_coding	GCF_002263805.1	NC_037328.1	135950793-136027700	-	281645	protein_coding	GCF_000001245.5	AC_000158.1	137030465-137107230	-	Similar, change in CDS	NM_174248.3	NP_776673.1	135950796-136027623	NM_174248.3	NP_776673.1	137030465-137107230
Changed completeness	281645	protein_coding	GCF_002263805.1	NC_037328.1	135950793-136027700	-	281645	protein_coding	GCF_000001245.5	AC_000158.1	137030465-137107230	-	Variant	XM_024990597.1	XP_024846365.1	135950793-136027700	NM_174248.3	NP_776673.1	137030465-137107230
Identical	786077	pseudogene	GCF_002263805.1	NC_037328.1	136000440-136000813	-	786077	pseudogene	GCF_000001245.5	AC_000158.1	137080049-137080422	-	NA	NA	NA	NA	NA	NA	NA
Similar	511034	protein_coding	GCF_002263805.1	NC_037328.1	136031262-136418969	-	511034	protein_coding	GCF_000001245.5	AC_000158.1	137109375-137499223	-	Identical	NM_001101939.2	NP_001095409.1	136031262-136418910	NM_001101939.2	NP_001095409.1	137110869-137499188
Similar	511034	protein_coding	GCF_002263805.1	NC_037328.1	136031262-136418969	-	511034	protein_coding	GCF_000001245.5	AC_000158.1	137109375-137499223	-	Similar, change in UTR only	XM_005201952.4	XP_005202009.1	136031262-136418969	XM_005201952.3	XP_005202009.1	137109375-137499223
Similar	511034	protein_coding	GCF_002263805.1	NC_037328.1	136031262-136418969	-	511034	protein_coding	GCF_000001245.5	AC_000158.1	137109375-137499223	-	Previous-variant	XM_005201952.4	XP_005202009.1	136031262-136418969	XM_015473510.1	XP_015328996.1	137124506-137499223
Similar	511034	protein_coding	GCF_002263805.1	NC_037328.1	136031262-136418969	-	511034	protein_coding	GCF_000001245.5	AC_000158.1	137109375-137499223	-	Similar, change in UTR only	XM_015473508.2	XP_015328994.1	136031262-136221127	XM_015473508.1	XP_015328994.1	137109375-137301309
Similar	511034	protein_coding	GCF_002263805.1	NC_037328.1	136031262-136418969	-	511034	protein_coding	GCF_000001245.5	AC_000158.1	137109375-137499223	-	Variant	XM_024979342.1	XP_024835110.1	136031262-136418969	XM_005201952.3	XP_005202009.1	137109375-137499223
Similar	511034	protein_coding	GCF_002263805.1	NC_037328.1	136031262-136418969	-	511034	protein_coding	GCF_000001245.5	AC_000158.1	137109375-137499223	-	Variant	XM_024979376.1	XP_024835144.1	136031262-136418969	NM_001101939.2	NP_001095409.1	137110869-137499188
Similar	511034	protein_coding	GCF_002263805.1	NC_037328.1	136031262-136418969	-	511034	protein_coding	GCF_000001245.5	AC_000158.1	137109375-137499223	-	Similar, change in UTR only	XM_024979451.1	XP_024835219.1	136031262-136275898	XM_015473509.1	XP_015328995.1	137109375-137356387
Similar	613631	pseudogene	GCF_002263805.1	NC_037328.1	136068252-136069121	-	613631	pseudogene	GCF_000001245.5	AC_000158.1	137147841-137148727	-	NA	NA	NA	NA	NA	NA	NA
Current-novel	112447885	pseudogene	GCF_002263805.1	NC_037328.1	136300936-136303633	-	NA	NA	NA	NA	NA	NA	NA	NA	NA	NA	NA	NA	NA
Similar	782828	pseudogene	GCF_002263805.1	NC_037328.1	136556348-136557156	-	782828	pseudogene	GCF_000001245.5	AC_000158.1	137638185-137639042	-	NA	NA	NA	NA	NA	NA	NA
Identical	101903143	pseudogene	GCF_002263805.1	NC_037328.1	136578219-136579026	+	101903143	pseudogene	GCF_000001245.5	AC_000158.1	137660107-137660914	+	NA	NA	NA	NA	NA	NA	NA
Changed locus type	101902787	pseudogene	GCF_002263805.1	NC_037328.1	136696218-136696962	+	101902787	transcribed_pseudogene	GCF_000001245.5	AC_000158.1	137783176-137783920	+	Previous-other	NA	NA	NA	XR_804559.1	NA	137783176-137783920
Similar	507522	protein_coding	GCF_002263805.1	NC_037328.1	136814789-136871124	+	507522	protein_coding	GCF_000001245.5	AC_000158.1	137902522-137957396	+	Identical	NM_001192152.1	NP_001179081.1	136814836-136869559	NM_001192152.1	NP_001179081.1	137902567-137957296
Similar	507522	protein_coding	GCF_002263805.1	NC_037328.1	136814789-136871124	+	507522	protein_coding	GCF_000001245.5	AC_000158.1	137902522-137957396	+	Similar, change in UTR only	XM_005201950.4	XP_005202007.1	136814790-136871124	XM_005201950.3	XP_005202007.1	137902524-137957396
Similar	507522	protein_coding	GCF_002263805.1	NC_037328.1	136814789-136871124	+	507522	protein_coding	GCF_000001245.5	AC_000158.1	137902522-137957396	+	Similar, change in UTR only	XM_005201951.4	XP_005202008.1	136814789-136867466	XM_005201951.3	XP_005202008.1	137902522-137955203
Identical	509292	protein_coding	GCF_002263805.1	NC_037328.1	136872750-136905495	-	509292	protein_coding	GCF_000001245.5	AC_000158.1	137960487-137993314	-	Identical	NM_001101067.2	NP_001094537.1	136872750-136905495	NM_001101067.2	NP_001094537.1	137960487-137993314
Similar	526956	protein_coding	GCF_002263805.1	NC_037328.1	136906076-137025112	+	526956	protein_coding	GCF_000001245.5	AC_000158.1	137993896-138112990	+	Similar, change in CDS	NM_001075893.2	NP_001069361.1	136906076-137025112	NM_001075893.2	NP_001069361.1	137993896-138112990
Similar	281672	protein_coding	GCF_002263805.1	NC_037328.1	136981284-136986575	-	281672	protein_coding	GCF_000001245.5	AC_000158.1	138069155-138073474	-	Identical	NM_174265.2	NP_776690.1	136981284-136983323	NM_174265.2	NP_776690.1	138069155-138071194
Similar	281672	protein_coding	GCF_002263805.1	NC_037328.1	136981284-136986575	-	281672	protein_coding	GCF_000001245.5	AC_000158.1	138069155-138073474	-	Similar, change in UTR only	XM_015473488.2	XP_015328974.1	136981284-136986575	XM_015473488.1	XP_015328974.1	138069155-138073474
Similar	504472	protein_coding	GCF_002263805.1	NC_037328.1	137051553-137215358	-	504472	protein_coding	GCF_000001245.5	AC_000158.1	138139495-138305881	-	Change in exception	NM_001113745.2	NP_001107217.1	137051553-137215250	NM_001113745.2	NP_001107217.1	138139495-138305751
Similar	504472	protein_coding	GCF_002263805.1	NC_037328.1	137051553-137215358	-	504472	protein_coding	GCF_000001245.5	AC_000158.1	138139495-138305881	-	Previous-variant	NM_001113745.2	NP_001107217.1	137051553-137215250	XR_001501329.1	NA	138139495-138305881
Similar	504472	protein_coding	GCF_002263805.1	NC_037328.1	137051553-137215358	-	504472	protein_coding	GCF_000001245.5	AC_000158.1	138139495-138305881	-	Similar, change in UTR only	XM_005201940.4	XP_005201997.2	137051553-137215358	XM_005201940.3	XP_005201997.1	138139495-138305880
Current-novel	112447887	lncRNA	GCF_002263805.1	NC_037328.1	137212620-137266033	+	NA	NA	NA	NA	NA	NA	Current-novel	XR_003036158.1	NA	137212620-137266033	NA	NA	NA
Similar	504700	protein_coding	GCF_002263805.1	NC_037328.1	137242210-137294438	-	504700	protein_coding	GCF_000001245.5	AC_000158.1	138332714-138384945	-	Identical	NM_001098866.1	NP_001092336.1	137258368-137294356	NM_001098866.1	NP_001092336.1	138348892-138384863
Similar	504700	protein_coding	GCF_002263805.1	NC_037328.1	137242210-137294438	-	504700	protein_coding	GCF_000001245.5	AC_000158.1	138332714-138384945	-	Similar, change in UTR only	XM_005201942.4	XP_005201999.1	137242210-137294438	XM_005201942.3	XP_005201999.1	138333095-138384943
Similar	504700	protein_coding	GCF_002263805.1	NC_037328.1	137242210-137294438	-	504700	protein_coding	GCF_000001245.5	AC_000158.1	138332714-138384945	-	Previous-variant	XM_005201942.4	XP_005201999.1	137242210-137294438	XM_015473492.1	XP_015328978.1	138332714-138384945
Similar	504700	protein_coding	GCF_002263805.1	NC_037328.1	137242210-137294438	-	504700	protein_coding	GCF_000001245.5	AC_000158.1	138332714-138384945	-	Similar, change in UTR only	XM_010801603.3	XP_010799905.1	137257468-137294437	XM_010801603.2	XP_010799905.1	138348007-138384943
Similar	107132170	lncRNA	GCF_002263805.1	NC_037328.1	1375148-1386886	-	107132170	lncRNA	GCF_000001245.5	AC_000158.1	654265-665970	-	Similar	XR_001497401.2	NA	1375148-1386886	XR_001497401.1	NA	654265-665970
Changed locus ID	112448460	tRNA	GCF_002263805.1	NC_037328.1	137595942-137596013	+	100170901	tRNA	GCF_000001245.5	AC_000158.1	139088209-139088280	+	NA	NA	NA	NA	NA	NA	NA
Merged	782861	protein_coding	GCF_002263805.1	NC_037328.1	137662010-138346382	+	104968413	protein_coding	GCF_000001245.5	AC_000158.1	139155465-139702994	+	Merged	XM_003585702.4	XP_003585750.2	137662010-138346382	XM_002685089.4	XP_002685135.2	139155465-139702994
Changed completeness	782861	protein_coding	GCF_002263805.1	NC_037328.1	137662010-138346382	+	782861	protein_coding	GCF_000001245.5	AC_000158.1	139786932-139842500	+	Changed substantially	XM_003585702.4	XP_003585750.2	137662010-138346382	XM_003585702.3	XP_003585750.1	139786932-139842500
Changed locus ID	112448410	tRNA	GCF_002263805.1	NC_037328.1	137683821-137683892	-	100170911	tRNA	GCF_000001245.5	AC_000158.1	139177257-139177328	-	NA	NA	NA	NA	NA	NA	NA
Identical	100313402	miRNA	GCF_002263805.1	NC_037328.1	137823481-137823557	-	100313402	miRNA	GCF_000001245.5	AC_000158.1	139318006-139318082	-	Identical	NR_030840.1	NA	137823481-137823557	NR_030840.1	NA	139318006-139318082
Similar	100297276	pseudogene	GCF_002263805.1	NC_037328.1	137863615-137868755	+	100297276	pseudogene	GCF_000001245.5	AC_000158.1	139359840-139364954	+	NA	NA	NA	NA	NA	NA	NA
Similar	100299975	pseudogene	GCF_002263805.1	NC_037328.1	138267652-138268217	-	100299975	pseudogene	GCF_000001245.5	AC_000160.1	5352170-5352738	+	NA	NA	NA	NA	NA	NA	NA
Identical	614906	protein_coding	GCF_002263805.1	NC_037328.1	138384514-138441534	+	614906	protein_coding	GCF_000001245.5	AC_000158.1	139880638-139937341	+	Identical	NM_001080317.2	NP_001073786.1	138384514-138441534	NM_001080317.2	NP_001073786.1	139880638-139937341
Changed substantially	104971057	pseudogene	GCF_002263805.1	NC_037328.1	138413086-138414247	-	104971057	pseudogene	GCF_000001245.5	AC_000158.1	139909110-139910938	-	NA	NA	NA	NA	NA	NA	NA
Changed substantially	104971058	lncRNA	GCF_002263805.1	NC_037328.1	138481337-138501099	+	104971058	lncRNA	GCF_000001245.5	AC_000158.1	139977171-139997850	+	Previous-other	NA	NA	NA	XR_001501402.1	NA	139983903-139997848
Changed substantially	104971058	lncRNA	GCF_002263805.1	NC_037328.1	138481337-138501099	+	104971058	lncRNA	GCF_000001245.5	AC_000158.1	139977171-139997850	+	Similar	XR_001501401.2	NA	138481337-138501099	XR_001501401.1	NA	139977171-139997850
Changed substantially	104971058	lncRNA	GCF_002263805.1	NC_037328.1	138481337-138501099	+	104971058	lncRNA	GCF_000001245.5	AC_000158.1	139977171-139997850	+	Previous-variant	XR_001501401.2	NA	138481337-138501099	XR_804565.2	NA	139979570-139997847
Similar	512320	protein_coding	GCF_002263805.1	NC_037328.1	138548855-138550442	-	512320	protein_coding	GCF_000001245.5	AC_000158.1	140044674-140046267	-	Identical	NM_001075560.1	NP_001069028.1	138548857-138550394	NM_001075560.1	NP_001069028.1	140044681-140046218
Similar	512320	protein_coding	GCF_002263805.1	NC_037328.1	138548855-138550442	-	512320	protein_coding	GCF_000001245.5	AC_000158.1	140044674-140046267	-	Similar, change in UTR only	XM_005201965.3	XP_005202022.1	138548855-138550442	XM_005201965.2	XP_005202022.1	140044674-140046267
Similar	614924	protein_coding	GCF_002263805.1	NC_037328.1	138564295-138838234	-	614924	protein_coding	GCF_000001245.5	AC_000158.1	140060118-140333386	-	Similar, change in UTR only	XM_010801632.3	XP_010799934.1	138564295-138838234	XM_010801632.2	XP_010799934.1	140060118-140333384
Similar	614924	protein_coding	GCF_002263805.1	NC_037328.1	138564295-138838234	-	614924	protein_coding	GCF_000001245.5	AC_000158.1	140060118-140333386	-	Previous-variant	XM_010801632.3	XP_010799934.1	138564295-138838234	XM_015473599.1	XP_015329085.1	140060118-140332350
Similar	614924	protein_coding	GCF_002263805.1	NC_037328.1	138564295-138838234	-	614924	protein_coding	GCF_000001245.5	AC_000158.1	140060118-140333386	-	Similar, change in UTR only	XM_015473593.2	XP_015329079.1	138564295-138838234	XM_015473593.1	XP_015329079.1	140060118-140333384
Similar	614924	protein_coding	GCF_002263805.1	NC_037328.1	138564295-138838234	-	614924	protein_coding	GCF_000001245.5	AC_000158.1	140060118-140333386	-	Previous-variant	XM_015473593.2	XP_015329079.1	138564295-138838234	XM_015473598.1	XP_015329084.1	140060118-140333386
Similar	614924	protein_coding	GCF_002263805.1	NC_037328.1	138564295-138838234	-	614924	protein_coding	GCF_000001245.5	AC_000158.1	140060118-140333386	-	Similar, change in UTR only	XM_015473594.2	XP_015329080.1	138564295-138838234	XM_015473594.1	XP_015329080.1	140060118-140333379
Similar	614924	protein_coding	GCF_002263805.1	NC_037328.1	138564295-138838234	-	614924	protein_coding	GCF_000001245.5	AC_000158.1	140060118-140333386	-	Similar, change in UTR only	XM_015473596.2	XP_015329082.1	138565372-138838234	XM_015473596.1	XP_015329082.1	140061191-140333383
Similar	614924	protein_coding	GCF_002263805.1	NC_037328.1	138564295-138838234	-	614924	protein_coding	GCF_000001245.5	AC_000158.1	140060118-140333386	-	Previous-variant	XM_015473596.2	XP_015329082.1	138565372-138838234	XM_015473608.1	XP_015329094.1	140109337-140333385
Similar	614924	protein_coding	GCF_002263805.1	NC_037328.1	138564295-138838234	-	614924	protein_coding	GCF_000001245.5	AC_000158.1	140060118-140333386	-	Previous-variant	XM_015473596.2	XP_015329082.1	138565372-138838234	XM_015473611.1	XP_015329097.1	140141997-140333383
Similar	614924	protein_coding	GCF_002263805.1	NC_037328.1	138564295-138838234	-	614924	protein_coding	GCF_000001245.5	AC_000158.1	140060118-140333386	-	Similar, change in UTR only	XM_015473609.2	XP_015329095.1	138612325-138838234	XM_015473609.1	XP_015329095.1	140109337-140333379
Similar	614924	protein_coding	GCF_002263805.1	NC_037328.1	138564295-138838234	-	614924	protein_coding	GCF_000001245.5	AC_000158.1	140060118-140333386	-	Similar, change in UTR only	XM_015473612.2	XP_015329098.1	138564295-138838234	XM_015473612.1	XP_015329098.1	140060118-140333385
Similar	614924	protein_coding	GCF_002263805.1	NC_037328.1	138564295-138838234	-	614924	protein_coding	GCF_000001245.5	AC_000158.1	140060118-140333386	-	Variant	XM_024996414.1	XP_024852182.1	138564295-138838234	XM_015473593.1	XP_015329079.1	140060118-140333384
Similar	614924	protein_coding	GCF_002263805.1	NC_037328.1	138564295-138838234	-	614924	protein_coding	GCF_000001245.5	AC_000158.1	140060118-140333386	-	Variant	XM_024996415.1	XP_024852183.1	138564295-138838234	XM_015473594.1	XP_015329080.1	140060118-140333379
Similar	614924	protein_coding	GCF_002263805.1	NC_037328.1	138564295-138838234	-	614924	protein_coding	GCF_000001245.5	AC_000158.1	140060118-140333386	-	Variant	XM_024996416.1	XP_024852184.1	138631633-138838234	XM_015473601.1	XP_015329087.1	140061369-140333384
Similar	614924	protein_coding	GCF_002263805.1	NC_037328.1	138564295-138838234	-	614924	protein_coding	GCF_000001245.5	AC_000158.1	140060118-140333386	-	Variant	XM_024996419.1	XP_024852187.1	138565372-138838234	XM_015473596.1	XP_015329082.1	140061191-140333383
Similar	614924	protein_coding	GCF_002263805.1	NC_037328.1	138564295-138838234	-	614924	protein_coding	GCF_000001245.5	AC_000158.1	140060118-140333386	-	Variant	XM_024996422.1	XP_024852190.1	138564295-138835129	XM_015473593.1	XP_015329079.1	140060118-140333384
Similar	614924	protein_coding	GCF_002263805.1	NC_037328.1	138564295-138838234	-	614924	protein_coding	GCF_000001245.5	AC_000158.1	140060118-140333386	-	Previous-variant	XM_024996422.1	XP_024852190.1	138564295-138835129	XM_015473613.1	XP_015329099.1	140060118-140277394
Current-novel	112448300	snRNA	GCF_002263805.1	NC_037328.1	138585597-138585703	+	NA	NA	NA	NA	NA	NA	Current-novel	XR_003036667.1	NA	138585597-138585703	NA	NA	NA
Similar	101905341	protein_coding	GCF_002263805.1	NC_037328.1	138838270-138861641	+	101905341	protein_coding	GCF_000001245.5	AC_000158.1	140333441-140350677	+	Similar, change in CDS	XM_005201980.4	XP_005202037.2	138838377-138855534	XM_005201980.3	XP_005202037.1	140333520-140348787
Similar	101905341	protein_coding	GCF_002263805.1	NC_037328.1	138838270-138861641	+	101905341	protein_coding	GCF_000001245.5	AC_000158.1	140333441-140350677	+	Identical	XM_005201981.4	XP_005202038.2	138838377-138853644	XM_005201981.3	XP_005202038.1	140333520-140348787
Similar	101905341	protein_coding	GCF_002263805.1	NC_037328.1	138838270-138861641	+	101905341	protein_coding	GCF_000001245.5	AC_000158.1	140333441-140350677	+	Similar, change in UTR only	XM_005201982.4	XP_005202039.2	138838270-138853572	XM_005201982.3	XP_005202039.1	140333441-140348717
Similar	101905341	protein_coding	GCF_002263805.1	NC_037328.1	138838270-138861641	+	101905341	protein_coding	GCF_000001245.5	AC_000158.1	140333441-140350677	+	Identical	XM_010801624.3	XP_010799926.2	138838377-138853644	XM_010801624.2	XP_010799926.1	140333520-140348787
Similar	101905341	protein_coding	GCF_002263805.1	NC_037328.1	138838270-138861641	+	101905341	protein_coding	GCF_000001245.5	AC_000158.1	140333441-140350677	+	Identical	XM_010801625.3	XP_010799927.2	138838377-138855534	XM_010801625.2	XP_010799927.1	140333520-140350677
Similar	101905341	protein_coding	GCF_002263805.1	NC_037328.1	138838270-138861641	+	101905341	protein_coding	GCF_000001245.5	AC_000158.1	140333441-140350677	+	Variant	XM_024996410.1	XP_024852178.1	138838377-138861641	XM_005201980.3	XP_005202037.1	140333520-140348787
Similar	101905341	protein_coding	GCF_002263805.1	NC_037328.1	138838270-138861641	+	101905341	protein_coding	GCF_000001245.5	AC_000158.1	140333441-140350677	+	Variant	XR_003036194.1	NA	138838377-138861641	XM_005201980.3	XP_005202037.1	140333520-140348787
Similar	327663	protein_coding	GCF_002263805.1	NC_037328.1	138870225-139025976	-	327663	protein_coding	GCF_000001245.5	AC_000158.1	140366304-140522629	-	Identical	NM_175785.2	NP_786979.1	138871974-139025560	NM_175785.2	NP_786979.1	140368052-140522629
Similar	327663	protein_coding	GCF_002263805.1	NC_037328.1	138870225-139025976	-	327663	protein_coding	GCF_000001245.5	AC_000158.1	140366304-140522629	-	Similar, change in UTR only	XM_010801618.3	XP_010799920.1	138871277-138996625	XM_010801618.2	XP_010799920.1	140366304-140493195
Similar	327663	protein_coding	GCF_002263805.1	NC_037328.1	138870225-139025976	-	327663	protein_coding	GCF_000001245.5	AC_000158.1	140366304-140522629	-	Similar, change in UTR only	XM_010801619.3	XP_010799921.1	138871277-138996611	XM_010801619.2	XP_010799921.1	140366304-140493186
Similar	327663	protein_coding	GCF_002263805.1	NC_037328.1	138870225-139025976	-	327663	protein_coding	GCF_000001245.5	AC_000158.1	140366304-140522629	-	Variant	XM_024994060.1	XP_024849828.1	138871277-138996926	XM_010801618.2	XP_010799920.1	140366304-140493195
Similar	327663	protein_coding	GCF_002263805.1	NC_037328.1	138870225-139025976	-	327663	protein_coding	GCF_000001245.5	AC_000158.1	140366304-140522629	-	Variant	XM_024994087.1	XP_024849855.1	138870225-139025976	NM_175785.2	NP_786979.1	140368052-140522629
Changed completeness	615431	protein_coding	GCF_002263805.1	NC_037328.1	1390797-1455165	-	615431	protein_coding	GCF_000001245.5	AC_000158.1	669918-733728	-	Similar, change in CDS	NM_001040584.2	NP_001035674.1	1390814-1455165	NM_001040584.2	NP_001035674.1	669918-733728
Changed completeness	615431	protein_coding	GCF_002263805.1	NC_037328.1	1390797-1455165	-	615431	protein_coding	GCF_000001245.5	AC_000158.1	669918-733728	-	Variant	XM_024992041.1	XP_024847809.1	1390797-1454328	NM_001040584.2	NP_001035674.1	669918-733728
Changed completeness	615431	protein_coding	GCF_002263805.1	NC_037328.1	1390797-1455165	-	615431	protein_coding	GCF_000001245.5	AC_000158.1	669918-733728	-	Variant	XM_024992046.1	XP_024847814.1	1390797-1449976	NM_001040584.2	NP_001035674.1	669918-733728
Identical	614817	protein_coding	GCF_002263805.1	NC_037328.1	139225712-139238321	-	614817	protein_coding	GCF_000001245.5	AC_000158.1	140726626-140739235	-	Identical	NM_001076347.1	NP_001069815.1	139225712-139238321	NM_001076347.1	NP_001069815.1	140726626-140739235
Similar	540661	protein_coding	GCF_002263805.1	NC_037328.1	139238831-139362518	-	540661	protein_coding	GCF_000001245.5	AC_000158.1	140741646-140863404	-	Change in exception	NM_001103174.2	NP_001096644.1	139238831-139362518	NM_001103174.1	NP_001096644.1	140741646-140863404
Similar	540661	protein_coding	GCF_002263805.1	NC_037328.1	139238831-139362518	-	540661	protein_coding	GCF_000001245.5	AC_000158.1	140741646-140863404	-	Variant	NM_001354349.1	NP_001341278.1	139341347-139362518	NM_001103174.1	NP_001096644.1	140741646-140863404
Similar	540661	protein_coding	GCF_002263805.1	NC_037328.1	139238831-139362518	-	540661	protein_coding	GCF_000001245.5	AC_000158.1	140741646-140863404	-	Variant	XM_024991350.1	XP_024847118.1	139238831-139361832	NM_001103174.1	NP_001096644.1	140741646-140863404
Identical	613664	pseudogene	GCF_002263805.1	NC_037328.1	139308092-139308788	+	613664	pseudogene	GCF_000001245.5	AC_000158.1	140809004-140809700	+	NA	NA	NA	NA	NA	NA	NA
Identical	614915	protein_coding	GCF_002263805.1	NC_037328.1	139406038-139412413	-	614915	protein_coding	GCF_000001245.5	AC_000158.1	140906948-140913323	-	Identical	NM_001034772.1	NP_001029944.1	139406038-139412413	NM_001034772.1	NP_001029944.1	140906948-140913323
Identical	534913	protein_coding	GCF_002263805.1	NC_037328.1	139422501-139434039	-	534913	protein_coding	GCF_000001245.5	AC_000158.1	140923412-140934950	-	Identical	NM_001083726.1	NP_001077195.1	139422501-139432162	NM_001083726.1	NP_001077195.1	140923412-140933073
Identical	534913	protein_coding	GCF_002263805.1	NC_037328.1	139422501-139434039	-	534913	protein_coding	GCF_000001245.5	AC_000158.1	140923412-140934950	-	Identical	XM_005201967.2	XP_005202024.2	139422501-139434039	XM_005201967.2	XP_005202024.2	140923412-140934950
Similar	509739	protein_coding	GCF_002263805.1	NC_037328.1	139443017-139458043	+	509739	protein_coding	GCF_000001245.5	AC_000158.1	140943928-140958948	+	Identical	NM_001034359.2	NP_001029531.1	139443099-139458043	NM_001034359.2	NP_001029531.1	140944008-140958948
Similar	509739	protein_coding	GCF_002263805.1	NC_037328.1	139443017-139458043	+	509739	protein_coding	GCF_000001245.5	AC_000158.1	140943928-140958948	+	Similar, change in UTR only	XM_010801620.3	XP_010799922.1	139443017-139458043	XM_010801620.2	XP_010799922.1	140943928-140958948
Similar	781766	protein_coding	GCF_002263805.1	NC_037328.1	139470603-139512513	-	781766	protein_coding	GCF_000001245.5	AC_000158.1	140971622-141013359	-	Identical	NM_001195068.1	NP_001181997.1	139470702-139512431	NM_001195068.1	NP_001181997.1	140971622-141013359
Similar	781766	protein_coding	GCF_002263805.1	NC_037328.1	139470603-139512513	-	781766	protein_coding	GCF_000001245.5	AC_000158.1	140971622-141013359	-	Variant	XM_024992709.1	XP_024848477.1	139470603-139512409	NM_001195068.1	NP_001181997.1	140971622-141013359
Similar	781766	protein_coding	GCF_002263805.1	NC_037328.1	139470603-139512513	-	781766	protein_coding	GCF_000001245.5	AC_000158.1	140971622-141013359	-	Variant	XM_024992716.1	XP_024848484.1	139470680-139512513	NM_001195068.1	NP_001181997.1	140971622-141013359
Similar	781766	protein_coding	GCF_002263805.1	NC_037328.1	139470603-139512513	-	781766	protein_coding	GCF_000001245.5	AC_000158.1	140971622-141013359	-	Variant	XM_024992726.1	XP_024848494.1	139470603-139512492	NM_001195068.1	NP_001181997.1	140971622-141013359
Similar	781766	protein_coding	GCF_002263805.1	NC_037328.1	139470603-139512513	-	781766	protein_coding	GCF_000001245.5	AC_000158.1	140971622-141013359	-	Variant	XM_024992734.1	XP_024848502.1	139470603-139512492	NM_001195068.1	NP_001181997.1	140971622-141013359
Similar	781766	protein_coding	GCF_002263805.1	NC_037328.1	139470603-139512513	-	781766	protein_coding	GCF_000001245.5	AC_000158.1	140971622-141013359	-	Variant	XM_024992745.1	XP_024848513.1	139470603-139512493	NM_001195068.1	NP_001181997.1	140971622-141013359
Similar	781766	protein_coding	GCF_002263805.1	NC_037328.1	139470603-139512513	-	781766	protein_coding	GCF_000001245.5	AC_000158.1	140971622-141013359	-	Variant	XM_024992751.1	XP_024848519.1	139470603-139512493	NM_001195068.1	NP_001181997.1	140971622-141013359
Similar	781766	protein_coding	GCF_002263805.1	NC_037328.1	139470603-139512513	-	781766	protein_coding	GCF_000001245.5	AC_000158.1	140971622-141013359	-	Variant	XM_024992762.1	XP_024848530.1	139470603-139512493	NM_001195068.1	NP_001181997.1	140971622-141013359
Similar	781766	protein_coding	GCF_002263805.1	NC_037328.1	139470603-139512513	-	781766	protein_coding	GCF_000001245.5	AC_000158.1	140971622-141013359	-	Variant	XM_024992769.1	XP_024848537.1	139470603-139512513	NM_001195068.1	NP_001181997.1	140971622-141013359
Similar	781766	protein_coding	GCF_002263805.1	NC_037328.1	139470603-139512513	-	781766	protein_coding	GCF_000001245.5	AC_000158.1	140971622-141013359	-	Variant	XM_024992771.1	XP_024848539.1	139470603-139512490	NM_001195068.1	NP_001181997.1	140971622-141013359
Current-novel	112448323	snoRNA	GCF_002263805.1	NC_037328.1	139492033-139492102	-	NA	NA	NA	NA	NA	NA	Current-novel	XR_003036690.1	NA	139492033-139492102	NA	NA	NA
Current-novel	112448325	snoRNA	GCF_002263805.1	NC_037328.1	139492232-139492311	-	NA	NA	NA	NA	NA	NA	Current-novel	XR_003036692.1	NA	139492232-139492311	NA	NA	NA
Similar	617797	protein_coding	GCF_002263805.1	NC_037328.1	139528800-139600035	+	617797	protein_coding	GCF_000001245.5	AC_000158.1	141029735-141100994	+	Identical	NM_001243326.1	NP_001230255.1	139528817-139600033	NM_001243326.1	NP_001230255.1	141029748-141100992
Similar	617797	protein_coding	GCF_002263805.1	NC_037328.1	139528800-139600035	+	617797	protein_coding	GCF_000001245.5	AC_000158.1	141029735-141100994	+	Similar, change in UTR only	XM_005201971.4	XP_005202028.1	139528800-139600035	XM_005201971.3	XP_005202028.1	141029735-141100994
Current-novel	112448348	snRNA	GCF_002263805.1	NC_037328.1	139576257-139576363	-	NA	NA	NA	NA	NA	NA	Current-novel	XR_003036718.1	NA	139576257-139576363	NA	NA	NA
Similar	614873	protein_coding	GCF_002263805.1	NC_037328.1	139708476-139754561	+	614873	protein_coding	GCF_000001245.5	AC_000158.1	141230996-141273106	+	Similar, change in UTR only	XM_002685109.5	XP_002685155.1	139708476-139754561	XM_002685109.4	XP_002685155.1	141230996-141273106
Similar	614873	protein_coding	GCF_002263805.1	NC_037328.1	139708476-139754561	+	614873	protein_coding	GCF_000001245.5	AC_000158.1	141230996-141273106	+	Similar, change in UTR only	XM_010801643.3	XP_010799945.1	139708477-139751415	XM_010801643.2	XP_010799945.1	141230996-141273106
Similar	511594	protein_coding	GCF_002263805.1	NC_037328.1	139827192-139881434	+	511594	protein_coding	GCF_000001245.5	AC_000158.1	141349726-141403928	+	Identical	NM_001206778.1	NP_001193707.1	139827394-139881434	NM_001206778.1	NP_001193707.1	141349889-141403928
Similar	511594	protein_coding	GCF_002263805.1	NC_037328.1	139827192-139881434	+	511594	protein_coding	GCF_000001245.5	AC_000158.1	141349726-141403928	+	Identical	NM_001206779.1	NP_001193708.1	139827394-139881434	NM_001206779.1	NP_001193708.1	141349889-141403928
Similar	511594	protein_coding	GCF_002263805.1	NC_037328.1	139827192-139881434	+	511594	protein_coding	GCF_000001245.5	AC_000158.1	141349726-141403928	+	Identical	NM_001206780.1	NP_001193709.1	139827394-139843864	NM_001206780.1	NP_001193709.1	141349889-141366359
Similar	511594	protein_coding	GCF_002263805.1	NC_037328.1	139827192-139881434	+	511594	protein_coding	GCF_000001245.5	AC_000158.1	141349726-141403928	+	Similar, change in UTR only	XM_005201964.4	XP_005202021.1	139827192-139881030	XM_005201964.3	XP_005202021.1	141349726-141402936
Similar	511594	protein_coding	GCF_002263805.1	NC_037328.1	139827192-139881434	+	511594	protein_coding	GCF_000001245.5	AC_000158.1	141349726-141403928	+	Similar, change in UTR only	XM_010801621.3	XP_010799923.1	139827194-139881030	XM_010801621.2	XP_010799923.1	141349727-141402936
Identical	768324	protein_coding	GCF_002263805.1	NC_037328.1	139937241-140005763	+	768324	protein_coding	GCF_000001245.5	AC_000158.1	141459731-141531671	+	Identical	NM_001078136.1	NP_001071604.1	139937241-140005763	NM_001078136.1	NP_001071604.1	141459731-141531671
Similar	100337016	protein_coding	GCF_002263805.1	NC_037328.1	140132009-140822475	-	100337016	protein_coding	GCF_000001245.5	AC_000158.1	141658896-141994072	-	Similar, change in CDS	XM_010801644.3	XP_010799946.2	140132009-140822475	XM_010801644.2	XP_010799946.1	141658896-141994072
Current-novel	112448379	snRNA	GCF_002263805.1	NC_037328.1	140670099-140670205	-	NA	NA	NA	NA	NA	NA	Current-novel	XR_003036765.1	NA	140670099-140670205	NA	NA	NA
Current-novel	112448000	lncRNA	GCF_002263805.1	NC_037328.1	141100470-141121909	-	NA	NA	NA	NA	NA	NA	Current-novel	XR_003036220.1	NA	141100470-141121909	NA	NA	NA
Similar	104970303	lncRNA	GCF_002263805.1	NC_037328.1	141162861-141218277	-	104970303	lncRNA	GCF_000001245.5	AC_000158.1	142656341-142711785	-	Similar	XR_001501423.2	NA	141177706-141218277	XR_001501423.1	NA	142671197-142711785
Similar	104970303	lncRNA	GCF_002263805.1	NC_037328.1	141162861-141218277	-	104970303	lncRNA	GCF_000001245.5	AC_000158.1	142656341-142711785	-	Similar	XR_001501424.2	NA	141162861-141218277	XR_001501424.1	NA	142656341-142711785
Identical	534774	protein_coding	GCF_002263805.1	NC_037328.1	141381596-141487146	+	534774	protein_coding	GCF_000001245.5	AC_000158.1	142875108-142980630	+	Change in exception	NM_001206062.2	NP_001192991.1	141381596-141487146	NM_001206062.2	NP_001192991.1	142875108-142980630
Changed substantially	281594	pseudogene	GCF_002263805.1	NC_037328.1	141505572-141506709	-	281594	pseudogene	GCF_000001245.5	AC_000158.1	142998458-143000304	-	NA	NA	NA	NA	NA	NA	NA
Similar	514701	protein_coding	GCF_002263805.1	NC_037328.1	141551077-141618892	+	514701	protein_coding	GCF_000001245.5	AC_000158.1	143047226-143115248	+	Similar, change in UTR only	XM_002685114.5	XP_002685160.1	141551077-141618892	XM_002685114.4	XP_002685160.1	143047226-143115248
Similar	514701	protein_coding	GCF_002263805.1	NC_037328.1	141551077-141618892	+	514701	protein_coding	GCF_000001245.5	AC_000158.1	143047226-143115248	+	Variant	XM_024996472.1	XP_024852240.1	141551077-141618892	XM_002685114.4	XP_002685160.1	143047226-143115248
Similar	101907799	lncRNA	GCF_002263805.1	NC_037328.1	141617178-141620924	-	101907799	lncRNA	GCF_000001245.5	AC_000158.1	143115946-143119027	-	Changed substantially	XR_003036222.1	NA	141617178-141620924	XR_001501431.1	NA	143115946-143119027
Similar	101907799	lncRNA	GCF_002263805.1	NC_037328.1	141617178-141620924	-	101907799	lncRNA	GCF_000001245.5	AC_000158.1	143115946-143119027	-	Similar	XR_003036223.1	NA	141617178-141620919	XR_804573.2	NA	143115946-143119025
Similar	280873	protein_coding	GCF_002263805.1	NC_037328.1	141621097-141658225	+	280873	protein_coding	GCF_000001245.5	AC_000158.1	143119209-143156316	+	Identical	NM_173941.2	NP_776366.1	141621178-141656964	NM_173941.2	NP_776366.1	143119271-143155056
Similar	280873	protein_coding	GCF_002263805.1	NC_037328.1	141621097-141658225	+	280873	protein_coding	GCF_000001245.5	AC_000158.1	143119209-143156316	+	Similar, change in UTR only	XM_015473641.2	XP_015329127.1	141621097-141658225	XM_015473641.1	XP_015329127.1	143119209-143156316
Similar	280872	protein_coding	GCF_002263805.1	NC_037328.1	141668303-141706500	+	280872	protein_coding	GCF_000001245.5	AC_000158.1	143166726-143204867	+	Identical	NM_173940.2	NP_776365.1	141674288-141706498	NM_173940.2	NP_776365.1	143172671-143204865
Similar	280872	protein_coding	GCF_002263805.1	NC_037328.1	141668303-141706500	+	280872	protein_coding	GCF_000001245.5	AC_000158.1	143166726-143204867	+	Similar, change in UTR only	XM_005201988.4	XP_005202045.1	141674173-141706500	XM_005201988.3	XP_005202045.1	143172587-143204865
Similar	280872	protein_coding	GCF_002263805.1	NC_037328.1	141668303-141706500	+	280872	protein_coding	GCF_000001245.5	AC_000158.1	143166726-143204867	+	Similar, change in UTR only	XM_005201989.4	XP_005202046.1	141674173-141706500	XM_005201989.3	XP_005202046.1	143172587-143204865
Similar	280872	protein_coding	GCF_002263805.1	NC_037328.1	141668303-141706500	+	280872	protein_coding	GCF_000001245.5	AC_000158.1	143166726-143204867	+	Similar, change in UTR only	XM_010801645.3	XP_010799947.1	141668303-141706500	XM_010801645.2	XP_010799947.1	143166726-143204867
Similar	280872	protein_coding	GCF_002263805.1	NC_037328.1	141668303-141706500	+	280872	protein_coding	GCF_000001245.5	AC_000158.1	143166726-143204867	+	Similar, change in UTR only	XM_015473623.2	XP_015329109.1	141674173-141706500	XM_015473623.1	XP_015329109.1	143172587-143204865
Similar	280872	protein_coding	GCF_002263805.1	NC_037328.1	141668303-141706500	+	280872	protein_coding	GCF_000001245.5	AC_000158.1	143166726-143204867	+	Variant	XM_024989381.1	XP_024845149.1	141674818-141706500	XM_010801645.2	XP_010799947.1	143166726-143204867
Similar	280872	protein_coding	GCF_002263805.1	NC_037328.1	141668303-141706500	+	280872	protein_coding	GCF_000001245.5	AC_000158.1	143166726-143204867	+	Variant	XM_024989508.1	XP_024845276.1	141674162-141706498	XM_005201988.3	XP_005202045.1	143172587-143204865
Similar	511037	protein_coding	GCF_002263805.1	NC_037328.1	141711585-141758107	-	511037	protein_coding	GCF_000001245.5	AC_000158.1	143209953-143256529	-	Identical	NM_001081585.1	NP_001075054.1	141713167-141747813	NM_001081585.1	NP_001075054.1	143211535-143246216
Similar	511037	protein_coding	GCF_002263805.1	NC_037328.1	141711585-141758107	-	511037	protein_coding	GCF_000001245.5	AC_000158.1	143209953-143256529	-	Similar, change in UTR only	XM_005202000.4	XP_005202057.1	141711585-141758049	XM_005202000.3	XP_005202057.1	143209953-143256422
Similar	511037	protein_coding	GCF_002263805.1	NC_037328.1	141711585-141758107	-	511037	protein_coding	GCF_000001245.5	AC_000158.1	143209953-143256529	-	Similar, change in UTR only	XM_015473655.2	XP_015329141.1	141714600-141757881	XM_015473655.1	XP_015329141.1	143212968-143256301
Similar	511037	protein_coding	GCF_002263805.1	NC_037328.1	141711585-141758107	-	511037	protein_coding	GCF_000001245.5	AC_000158.1	143209953-143256529	-	Similar, change in UTR only	XM_015473657.2	XP_015329143.1	141714600-141758107	XM_015473657.1	XP_015329143.1	143212968-143256529
Similar	511037	protein_coding	GCF_002263805.1	NC_037328.1	141711585-141758107	-	511037	protein_coding	GCF_000001245.5	AC_000158.1	143209953-143256529	-	Variant	XM_024979547.1	XP_024835315.1	141711585-141757882	XM_005202000.3	XP_005202057.1	143209953-143256422
Changed substantially	783811	protein_coding	GCF_002263805.1	NC_037328.1	141861888-141862610	+	783811	protein_coding	GCF_000001245.5	AC_000158.1	143360210-143361492	+	Similar, change in UTR only	XM_003585705.4	XP_003585753.2	141861888-141862610	XM_003585705.3	XP_003585753.1	143360210-143361492
Changed substantially	782628	protein_coding	GCF_002263805.1	NC_037328.1	141872515-141872891	+	782628	protein_coding	GCF_000001245.5	AC_000158.1	143370657-143371317	+	Similar, change in UTR only	XM_002685117.3	XP_002685163.1	141872515-141872891	XM_002685117.2	XP_002685163.1	143370657-143371317
Current-novel	112448001	pseudogene	GCF_002263805.1	NC_037328.1	141990110-141990888	-	NA	NA	NA	NA	NA	NA	NA	NA	NA	NA	NA	NA	NA
Identical	508668	protein_coding	GCF_002263805.1	NC_037328.1	142011076-142037289	-	508668	protein_coding	GCF_000001245.5	AC_000158.1	143509230-143535443	-	Change in exception	NM_001100327.1	NP_001093797.1	142011076-142037289	NM_001100327.1	NP_001093797.1	143509230-143535443
Similar	514566	protein_coding	GCF_002263805.1	NC_037328.1	142064587-142132873	-	514566	protein_coding	GCF_000001245.5	AC_000158.1	143569075-143617477	-	Similar, change in CDS	XM_024996507.1	XP_024852275.1	142064587-142132873	XM_002685122.4	XP_002685168.2	143569075-143617477
Similar	514566	protein_coding	GCF_002263805.1	NC_037328.1	142064587-142132873	-	514566	protein_coding	GCF_000001245.5	AC_000158.1	143569075-143617477	-	Similar, change in CDS	XM_024996511.1	XP_024852279.1	142067552-142132621	XM_002685122.4	XP_002685168.2	143569075-143617477
Similar	529537	protein_coding	GCF_002263805.1	NC_037328.1	142142973-142204635	-	529537	protein_coding	GCF_000001245.5	AC_000158.1	143645290-143706955	-	Identical	NM_001192676.1	NP_001179605.1	142142973-142204635	NM_001192676.1	NP_001179605.1	143645290-143706948
Similar	529537	protein_coding	GCF_002263805.1	NC_037328.1	142142973-142204635	-	529537	protein_coding	GCF_000001245.5	AC_000158.1	143645290-143706955	-	Previous-variant	NM_001192676.1	NP_001179605.1	142142973-142204635	XM_015473669.1	XP_015329155.1	143645545-143706955
Changed substantially	282362	protein_coding	GCF_002263805.1	NC_037328.1	1421584-1433297	-	282362	protein_coding	GCF_000001245.5	AC_000158.1	700696-733455	-	Previous-other	NA	NA	NA	XM_005201099.3	XP_005201156.1	700696-733455
Changed substantially	282362	protein_coding	GCF_002263805.1	NC_037328.1	1421584-1433297	-	282362	protein_coding	GCF_000001245.5	AC_000158.1	700696-733455	-	Previous-other	NA	NA	NA	XM_010800893.2	XP_010799195.1	700696-733455
Changed substantially	282362	protein_coding	GCF_002263805.1	NC_037328.1	1421584-1433297	-	282362	protein_coding	GCF_000001245.5	AC_000158.1	700696-733455	-	Identical	NM_174607.1	NP_777032.1	1430374-1432530	NM_174607.1	NP_777032.1	709486-711642
Changed substantially	282362	protein_coding	GCF_002263805.1	NC_037328.1	1421584-1433297	-	282362	protein_coding	GCF_000001245.5	AC_000158.1	700696-733455	-	Similar, change in UTR only	XM_005201100.4	XP_005201157.1	1421584-1433297	XM_005201100.3	XP_005201157.1	700696-712412
Similar	510136	protein_coding	GCF_002263805.1	NC_037328.1	142233412-142253691	-	510136	protein_coding	GCF_000001245.5	AC_000158.1	143735632-143755883	-	Identical	NM_001083659.1	NP_001077128.1	142235363-142253628	NM_001083659.1	NP_001077128.1	143737581-143755846
Similar	510136	protein_coding	GCF_002263805.1	NC_037328.1	142233412-142253691	-	510136	protein_coding	GCF_000001245.5	AC_000158.1	143735632-143755883	-	Similar, change in UTR only	XM_005201995.4	XP_005202052.1	142233412-142253691	XM_005201995.3	XP_005202052.1	143735632-143755883
Similar	524189	protein_coding	GCF_002263805.1	NC_037328.1	142327969-142405441	+	524189	protein_coding	GCF_000001245.5	AC_000158.1	143829674-143904951	+	Similar, change in CDS	XM_024997559.1	XP_024853327.1	142327969-142405441	XM_015473673.1	XP_015329159.1	143829674-143904951
Current-novel	112447007	pseudogene	GCF_002263805.1	NC_037328.1	142392490-142394057	-	NA	NA	NA	NA	NA	NA	NA	NA	NA	NA	NA	NA	NA
Similar	510745	protein_coding	GCF_002263805.1	NC_037328.1	142488607-142554260	+	510745	protein_coding	GCF_000001245.5	AC_000158.1	143990392-144059314	+	Identical	NM_001205528.2	NP_001192457.1	142488704-142551749	NM_001205528.1	NP_001192457.1	143990493-144053576
Similar	510745	protein_coding	GCF_002263805.1	NC_037328.1	142488607-142554260	+	510745	protein_coding	GCF_000001245.5	AC_000158.1	143990392-144059314	+	Similar, change in UTR only	XM_005201999.4	XP_005202056.1	142488607-142554260	XM_005201999.3	XP_005202056.1	143990392-144059314
Similar	510745	protein_coding	GCF_002263805.1	NC_037328.1	142488607-142554260	+	510745	protein_coding	GCF_000001245.5	AC_000158.1	143990392-144059314	+	Similar, change in UTR only	XM_015473650.2	XP_015329136.1	142516873-142554260	XM_015473650.1	XP_015329136.1	144018627-144059314
Current-novel	112448002	lncRNA	GCF_002263805.1	NC_037328.1	142518790-142521559	-	NA	NA	NA	NA	NA	NA	Current-novel	XR_003036224.1	NA	142518790-142521559	NA	NA	NA
Identical	517889	protein_coding	GCF_002263805.1	NC_037328.1	142565464-142569245	-	517889	protein_coding	GCF_000001245.5	AC_000158.1	144067289-144071070	-	Change in exception	NM_001114509.2	NP_001107981.1	142565464-142569245	NM_001114509.2	NP_001107981.1	144067289-144071070
Identical	616105	protein_coding	GCF_002263805.1	NC_037328.1	142614738-142618004	-	616105	protein_coding	GCF_000001245.5	AC_000158.1	144176744-144180010	-	Identical	NM_001083521.1	NP_001076990.1	142614738-142618004	NM_001083521.1	NP_001076990.1	144176744-144180010
Current-novel	112448003	lncRNA	GCF_002263805.1	NC_037328.1	142628383-142631185	+	NA	NA	NA	NA	NA	NA	Current-novel	XR_003036226.1	NA	142628383-142631185	NA	NA	NA
Similar	100301237	protein_coding	GCF_002263805.1	NC_037328.1	142630134-142634595	-	100301237	protein_coding	GCF_000001245.5	AC_000158.1	144192142-144196601	-	Similar, change in CDS	XM_002685124.5	XP_002685170.2	142630134-142634595	XM_002685124.4	XP_002685170.1	144192142-144196601
Identical	537914	protein_coding	GCF_002263805.1	NC_037328.1	142660181-142680494	-	537914	protein_coding	GCF_000001245.5	AC_000158.1	144222209-144242522	-	Identical	NM_001192926.1	NP_001179855.1	142660181-142680494	NM_001192926.1	NP_001179855.1	144222209-144242522
Similar	514555	protein_coding	GCF_002263805.1	NC_037328.1	142694907-142740683	+	514555	protein_coding	GCF_000001245.5	AC_000158.1	144257057-144297828	+	Similar, change in CDS	NM_001015599.1	NP_001015599.1	142695028-142736909	NM_001015599.1	NP_001015599.1	144257057-144297828
Similar	514555	protein_coding	GCF_002263805.1	NC_037328.1	142694907-142740683	+	514555	protein_coding	GCF_000001245.5	AC_000158.1	144257057-144297828	+	Variant	XM_024986173.1	XP_024841941.1	142694907-142737917	NM_001015599.1	NP_001015599.1	144257057-144297828
Similar	514555	protein_coding	GCF_002263805.1	NC_037328.1	142694907-142740683	+	514555	protein_coding	GCF_000001245.5	AC_000158.1	144257057-144297828	+	Variant	XR_003032910.1	NA	142694910-142740683	NM_001015599.1	NP_001015599.1	144257057-144297828
Similar	514556	protein_coding	GCF_002263805.1	NC_037328.1	142759177-142772537	-	514556	protein_coding	GCF_000001245.5	AC_000158.1	144320099-144333462	-	Identical	NM_001038105.2	NP_001033194.1	142759180-142772361	NM_001038105.2	NP_001033194.1	144320102-144333298
Similar	514556	protein_coding	GCF_002263805.1	NC_037328.1	142759177-142772537	-	514556	protein_coding	GCF_000001245.5	AC_000158.1	144320099-144333462	-	Similar, change in UTR only	XM_005202022.4	XP_005202079.1	142759177-142772537	XM_005202022.3	XP_005202079.1	144320099-144333462
Similar	511558	protein_coding	GCF_002263805.1	NC_037328.1	142772299-142873916	+	511558	protein_coding	GCF_000001245.5	AC_000158.1	144333224-144437237	+	Similar, change in UTR only	XM_005202033.4	XP_005202090.1	142798379-142873916	XM_005202033.3	XP_005202090.1	144359321-144437237
Similar	511558	protein_coding	GCF_002263805.1	NC_037328.1	142772299-142873916	+	511558	protein_coding	GCF_000001245.5	AC_000158.1	144333224-144437237	+	Similar, change in UTR only	XM_015473799.2	XP_015329285.1	142798379-142872482	XM_015473799.1	XP_015329285.1	144359316-144435478
Similar	511558	protein_coding	GCF_002263805.1	NC_037328.1	142772299-142873916	+	511558	protein_coding	GCF_000001245.5	AC_000158.1	144333224-144437237	+	Previous-variant	XM_024996534.1	XP_024852302.1	142798371-142872482	XM_015473785.1	XP_015329271.1	144359307-144426103
Similar	511558	protein_coding	GCF_002263805.1	NC_037328.1	142772299-142873916	+	511558	protein_coding	GCF_000001245.5	AC_000158.1	144333224-144437237	+	Variant	XM_024996534.1	XP_024852302.1	142798371-142872482	XM_015473799.1	XP_015329285.1	144359316-144435478
Similar	511558	protein_coding	GCF_002263805.1	NC_037328.1	142772299-142873916	+	511558	protein_coding	GCF_000001245.5	AC_000158.1	144333224-144437237	+	Changed substantially	XM_024996537.1	XP_024852305.1	142799003-142872482	XM_015473788.1	XP_015329274.1	144359955-144426103
Similar	511558	protein_coding	GCF_002263805.1	NC_037328.1	142772299-142873916	+	511558	protein_coding	GCF_000001245.5	AC_000158.1	144333224-144437237	+	Variant	XM_024996542.1	XP_024852310.1	142798371-142872482	XM_015473799.1	XP_015329285.1	144359316-144435478
Similar	511558	protein_coding	GCF_002263805.1	NC_037328.1	142772299-142873916	+	511558	protein_coding	GCF_000001245.5	AC_000158.1	144333224-144437237	+	Variant	XM_024996548.1	XP_024852316.1	142799339-142872482	XM_015473799.1	XP_015329285.1	144359316-144435478
Similar	511558	protein_coding	GCF_002263805.1	NC_037328.1	142772299-142873916	+	511558	protein_coding	GCF_000001245.5	AC_000158.1	144333224-144437237	+	Changed substantially	XM_024996552.1	XP_024852320.1	142772299-142872482	XM_015473790.1	XP_015329276.1	144333224-144426103
Similar	511558	protein_coding	GCF_002263805.1	NC_037328.1	142772299-142873916	+	511558	protein_coding	GCF_000001245.5	AC_000158.1	144333224-144437237	+	Variant	XM_024996556.1	XP_024852324.1	142798374-142873916	XM_005202033.3	XP_005202090.1	144359321-144437237
Similar	511558	protein_coding	GCF_002263805.1	NC_037328.1	142772299-142873916	+	511558	protein_coding	GCF_000001245.5	AC_000158.1	144333224-144437237	+	Variant	XM_024996561.1	XP_024852329.1	142772299-142873916	XM_005202033.3	XP_005202090.1	144359321-144437237
Similar	511558	protein_coding	GCF_002263805.1	NC_037328.1	142772299-142873916	+	511558	protein_coding	GCF_000001245.5	AC_000158.1	144333224-144437237	+	Similar, change in CDS	XM_024996570.1	XP_024852338.1	142798367-142872482	XM_015473803.1	XP_015329289.1	144359306-144426105
Similar	101905728	lncRNA	GCF_002263805.1	NC_037328.1	142898080-142899019	+	101905728	lncRNA	GCF_000001245.5	AC_000158.1	144461542-144462284	+	Similar	XR_233439.4	NA	142898080-142899019	XR_233439.3	NA	144461542-144462284
Similar	511665	protein_coding	GCF_002263805.1	NC_037328.1	142930609-143034891	+	511665	protein_coding	GCF_000001245.5	AC_000158.1	144493954-144604737	+	Similar, change in UTR only	XM_002685134.4	XP_002685180.2	142930609-143034891	XM_002685134.3	XP_002685180.2	144493954-144604737
Similar	511665	protein_coding	GCF_002263805.1	NC_037328.1	142930609-143034891	+	511665	protein_coding	GCF_000001245.5	AC_000158.1	144493954-144604737	+	Identical	XM_005202035.2	XP_005202092.1	142930663-143034891	XM_005202035.2	XP_005202092.1	144493954-144604737
Similar	511665	protein_coding	GCF_002263805.1	NC_037328.1	142930609-143034891	+	511665	protein_coding	GCF_000001245.5	AC_000158.1	144493954-144604737	+	Identical	XM_005202036.2	XP_005202093.1	142987828-143034887	XM_005202036.2	XP_005202093.1	144551119-144604733
Similar	511665	protein_coding	GCF_002263805.1	NC_037328.1	142930609-143034891	+	511665	protein_coding	GCF_000001245.5	AC_000158.1	144493954-144604737	+	Similar, change in UTR only	XM_005202037.4	XP_005202094.1	142988913-143034887	XM_005202037.3	XP_005202094.1	144552110-144604733
Similar	511665	protein_coding	GCF_002263805.1	NC_037328.1	142930609-143034891	+	511665	protein_coding	GCF_000001245.5	AC_000158.1	144493954-144604737	+	Similar, change in UTR only	XM_005202039.4	XP_005202096.1	142987822-143034887	XM_005202039.3	XP_005202096.1	144551101-144604733
Similar	511665	protein_coding	GCF_002263805.1	NC_037328.1	142930609-143034891	+	511665	protein_coding	GCF_000001245.5	AC_000158.1	144493954-144604737	+	Similar, change in UTR only	XM_010801658.3	XP_010799960.1	142987822-143034887	XM_010801658.2	XP_010799960.1	144551100-144604733
Similar	511665	protein_coding	GCF_002263805.1	NC_037328.1	142930609-143034891	+	511665	protein_coding	GCF_000001245.5	AC_000158.1	144493954-144604737	+	Variant	XM_024996596.1	XP_024852364.1	142995682-143034887	XM_005202039.3	XP_005202096.1	144551101-144604733
Similar	511665	protein_coding	GCF_002263805.1	NC_037328.1	142930609-143034891	+	511665	protein_coding	GCF_000001245.5	AC_000158.1	144493954-144604737	+	Variant	XM_024996602.1	XP_024852370.1	142969024-143034887	XM_010801658.2	XP_010799960.1	144551100-144604733
Similar	511665	protein_coding	GCF_002263805.1	NC_037328.1	142930609-143034891	+	511665	protein_coding	GCF_000001245.5	AC_000158.1	144493954-144604737	+	Variant	XM_024996609.1	XP_024852377.1	142995704-143034887	XM_010801658.2	XP_010799960.1	144551100-144604733
Similar	511665	protein_coding	GCF_002263805.1	NC_037328.1	142930609-143034891	+	511665	protein_coding	GCF_000001245.5	AC_000158.1	144493954-144604737	+	Variant	XM_024996620.1	XP_024852388.1	142987831-143034891	XM_010801658.2	XP_010799960.1	144551100-144604733
Similar	508051	protein_coding	GCF_002263805.1	NC_037328.1	143086929-143107565	-	508051	protein_coding	GCF_000001245.5	AC_000158.1	144656764-144678035	-	Identical	NM_001100320.1	NP_001093790.1	143086931-143107024	NM_001100320.1	NP_001093790.1	144656766-144676873
Similar	508051	protein_coding	GCF_002263805.1	NC_037328.1	143086929-143107565	-	508051	protein_coding	GCF_000001245.5	AC_000158.1	144656764-144678035	-	Similar, change in UTR only	XM_005202010.4	XP_005202067.1	143086929-143107565	XM_005202010.3	XP_005202067.1	144656764-144677580
Similar	508051	protein_coding	GCF_002263805.1	NC_037328.1	143086929-143107565	-	508051	protein_coding	GCF_000001245.5	AC_000158.1	144656764-144678035	-	Similar, change in UTR only	XM_010801649.3	XP_010799951.1	143086929-143107565	XM_010801649.2	XP_010799951.1	144656764-144678035
Similar	327717	protein_coding	GCF_002263805.1	NC_037328.1	143120339-143131756	+	327717	protein_coding	GCF_000001245.5	AC_000158.1	144690217-144701620	+	Identical	NM_175830.1	NP_787024.1	143120421-143131756	NM_175830.1	NP_787024.1	144690276-144701618
Similar	327717	protein_coding	GCF_002263805.1	NC_037328.1	143120339-143131756	+	327717	protein_coding	GCF_000001245.5	AC_000158.1	144690217-144701620	+	Similar, change in UTR only	XM_005202006.4	XP_005202063.1	143120339-143131756	XM_005202006.3	XP_005202063.1	144690217-144701620
Similar	533382	protein_coding	GCF_002263805.1	NC_037328.1	143160261-143204710	+	533382	protein_coding	GCF_000001245.5	AC_000158.1	144751325-144773110	+	Change in exception	NM_001046350.1	NP_001039815.1	143160274-143202287	NM_001046350.1	NP_001039815.1	144751325-144773110
Similar	533382	protein_coding	GCF_002263805.1	NC_037328.1	143160261-143204710	+	533382	protein_coding	GCF_000001245.5	AC_000158.1	144751325-144773110	+	Variant	XM_024990140.1	XP_024845908.1	143175794-143204710	NM_001046350.1	NP_001039815.1	144751325-144773110
Similar	533382	protein_coding	GCF_002263805.1	NC_037328.1	143160261-143204710	+	533382	protein_coding	GCF_000001245.5	AC_000158.1	144751325-144773110	+	Variant	XM_024990142.1	XP_024845910.1	143175789-143204710	NM_001046350.1	NP_001039815.1	144751325-144773110
Similar	533382	protein_coding	GCF_002263805.1	NC_037328.1	143160261-143204710	+	533382	protein_coding	GCF_000001245.5	AC_000158.1	144751325-144773110	+	Variant	XM_024990146.1	XP_024845914.1	143160261-143204710	NM_001046350.1	NP_001039815.1	144751325-144773110
Similar	533382	protein_coding	GCF_002263805.1	NC_037328.1	143160261-143204710	+	533382	protein_coding	GCF_000001245.5	AC_000158.1	144751325-144773110	+	Variant	XM_024990150.1	XP_024845918.1	143182254-143204710	NM_001046350.1	NP_001039815.1	144751325-144773110
Similar	101906110	lncRNA	GCF_002263805.1	NC_037328.1	143207108-143210468	+	101906110	lncRNA	GCF_000001245.5	AC_000158.1	144777987-144781289	+	Similar	XR_233440.4	NA	143207108-143210468	XR_233440.3	NA	144777987-144781289
Similar	514525	protein_coding	GCF_002263805.1	NC_037328.1	143219499-143242494	-	514525	protein_coding	GCF_000001245.5	AC_000158.1	144790322-144812881	-	Identical	NM_001102000.2	NP_001095470.1	143219506-143242398	NM_001102000.2	NP_001095470.1	144790329-144812854
Similar	514525	protein_coding	GCF_002263805.1	NC_037328.1	143219499-143242494	-	514525	protein_coding	GCF_000001245.5	AC_000158.1	144790322-144812881	-	Similar, change in UTR only	XM_010801653.3	XP_010799955.1	143219499-143241315	XM_010801653.2	XP_010799955.1	144790322-144811726
Similar	514525	protein_coding	GCF_002263805.1	NC_037328.1	143219499-143242494	-	514525	protein_coding	GCF_000001245.5	AC_000158.1	144790322-144812881	-	Variant	XM_024985614.1	XP_024841382.1	143219499-143242494	NM_001102000.2	NP_001095470.1	144790329-144812854
Similar	514525	protein_coding	GCF_002263805.1	NC_037328.1	143219499-143242494	-	514525	protein_coding	GCF_000001245.5	AC_000158.1	144790322-144812881	-	Previous-variant	XM_024985614.1	XP_024841382.1	143219499-143242494	XM_010801654.2	XP_010799956.1	144791533-144812881
Similar	514525	protein_coding	GCF_002263805.1	NC_037328.1	143219499-143242494	-	514525	protein_coding	GCF_000001245.5	AC_000158.1	144790322-144812881	-	Variant	XM_024985644.1	XP_024841412.1	143219499-143241285	XM_010801653.2	XP_010799955.1	144790322-144811726
Changed substantially	101906172	lncRNA	GCF_002263805.1	NC_037328.1	143242607-143261909	+	101906172	lncRNA	GCF_000001245.5	AC_000158.1	144813053-144832510	+	Similar	XR_001501487.2	NA	143242607-143261909	XR_001501487.1	NA	144813053-144832510
Changed substantially	101906172	lncRNA	GCF_002263805.1	NC_037328.1	143242607-143261909	+	101906172	lncRNA	GCF_000001245.5	AC_000158.1	144813053-144832510	+	Variant	XR_003036234.1	NA	143242607-143261909	XR_001501487.1	NA	144813053-144832510
Changed substantially	101906172	lncRNA	GCF_002263805.1	NC_037328.1	143242607-143261909	+	101906172	lncRNA	GCF_000001245.5	AC_000158.1	144813053-144832510	+	Similar	XR_003036235.1	NA	143242607-143261909	XR_001501488.1	NA	144813053-144832510
Changed substantially	101906172	lncRNA	GCF_002263805.1	NC_037328.1	143242607-143261909	+	101906172	lncRNA	GCF_000001245.5	AC_000158.1	144813053-144832510	+	Other	XR_003036236.1	NA	143242607-143261909	XR_001501487.1	NA	144813053-144832510
Similar	512680	protein_coding	GCF_002263805.1	NC_037328.1	143261988-143274994	-	512680	protein_coding	GCF_000001245.5	AC_000158.1	144832444-144845979	-	Identical	NM_001080268.2	NP_001073737.1	143261988-143274940	NM_001080268.2	NP_001073737.1	144832444-144845409
Similar	512680	protein_coding	GCF_002263805.1	NC_037328.1	143261988-143274994	-	512680	protein_coding	GCF_000001245.5	AC_000158.1	144832444-144845979	-	Similar, change in UTR only	XM_005202017.4	XP_005202074.1	143261988-143274994	XM_005202017.3	XP_005202074.1	144832444-144845979
Identical	281718	protein_coding	GCF_002263805.1	NC_037328.1	143317095-143319922	+	281718	protein_coding	GCF_000001245.5	AC_000158.1	144887618-144890445	+	Identical	NM_174289.2	NP_776714.1	143317095-143319922	NM_174289.2	NP_776714.1	144887618-144890445
Current-novel	112448267	protein_coding	GCF_002263805.1	NC_037328.1	143446447-143448310	+	NA	NA	NA	NA	NA	NA	Current-novel	XM_024997565.1	XP_024853333.1	143446447-143448310	NA	NA	NA
Similar	100337254	protein_coding	GCF_002263805.1	NC_037328.1	143512560-143523981	-	100337254	protein_coding	GCF_000001245.5	AC_000158.1	146209152-146217225	-	Similar, change in CDS	XM_024996648.1	XP_024852416.1	143512560-143523981	XM_002685156.4	XP_002685202.2	146209152-146217225
Current-novel	112448004	lncRNA	GCF_002263805.1	NC_037328.1	143567580-143578248	+	NA	NA	NA	NA	NA	NA	Current-novel	XR_003036240.1	NA	143567580-143578248	NA	NA	NA
Current-novel	112448004	lncRNA	GCF_002263805.1	NC_037328.1	143567580-143578248	+	NA	NA	NA	NA	NA	NA	Current-novel	XR_003036241.1	NA	143567580-143578248	NA	NA	NA
Current-novel	112448004	lncRNA	GCF_002263805.1	NC_037328.1	143567580-143578248	+	NA	NA	NA	NA	NA	NA	Current-novel	XR_003036242.1	NA	143567622-143578248	NA	NA	NA
Current-novel	112448268	pseudogene	GCF_002263805.1	NC_037328.1	143595551-143618086	-	NA	NA	NA	NA	NA	NA	NA	NA	NA	NA	NA	NA	NA
Similar	617142	protein_coding	GCF_002263805.1	NC_037328.1	143641657-143729078	-	617142	protein_coding	GCF_000001245.5	AC_000158.1	146345937-146437024	-	Identical	NM_001035493.3	NP_001030570.1	143641657-143729037	NM_001035493.3	NP_001030570.1	146345937-146436998
Similar	617142	protein_coding	GCF_002263805.1	NC_037328.1	143641657-143729078	-	617142	protein_coding	GCF_000001245.5	AC_000158.1	146345937-146437024	-	Similar, change in UTR only	XM_015474026.2	XP_015329512.1	143644843-143729077	XM_015474026.1	XP_015329512.1	146349155-146437024
Similar	617142	protein_coding	GCF_002263805.1	NC_037328.1	143641657-143729078	-	617142	protein_coding	GCF_000001245.5	AC_000158.1	146345937-146437024	-	Variant	XM_024992272.1	XP_024848040.1	143675793-143729078	XM_015474026.1	XP_015329512.1	146349155-146437024
Similar	617142	protein_coding	GCF_002263805.1	NC_037328.1	143641657-143729078	-	617142	protein_coding	GCF_000001245.5	AC_000158.1	146345937-146437024	-	Variant	XM_024992276.1	XP_024848044.1	143675793-143729051	XM_015474026.1	XP_015329512.1	146349155-146437024
Similar	617142	protein_coding	GCF_002263805.1	NC_037328.1	143641657-143729078	-	617142	protein_coding	GCF_000001245.5	AC_000158.1	146345937-146437024	-	Variant	XM_024992289.1	XP_024848057.1	143675793-143710655	NM_001035493.3	NP_001030570.1	146345937-146436998
Similar	617142	protein_coding	GCF_002263805.1	NC_037328.1	143641657-143729078	-	617142	protein_coding	GCF_000001245.5	AC_000158.1	146345937-146437024	-	Variant	XM_024992290.1	XP_024848058.1	143675793-143722021	NM_001035493.3	NP_001030570.1	146345937-146436998
Similar	510240	protein_coding	GCF_002263805.1	NC_037328.1	143729117-143755971	+	510240	protein_coding	GCF_000001245.5	AC_000158.1	146437109-146461726	+	Similar, change in UTR only	XM_002685143.5	XP_002685189.2	143729117-143755971	XM_002685143.4	XP_002685189.1	146437109-146461726
Similar	510240	protein_coding	GCF_002263805.1	NC_037328.1	143729117-143755971	+	510240	protein_coding	GCF_000001245.5	AC_000158.1	146437109-146461726	+	Variant	XM_024996675.1	XP_024852443.1	143729117-143755971	XM_002685143.4	XP_002685189.1	146437109-146461726
Similar	510240	protein_coding	GCF_002263805.1	NC_037328.1	143729117-143755971	+	510240	protein_coding	GCF_000001245.5	AC_000158.1	146437109-146461726	+	Variant	XM_024996677.1	XP_024852445.1	143732899-143755971	XM_002685143.4	XP_002685189.1	146437109-146461726
Similar	514168	protein_coding	GCF_002263805.1	NC_037328.1	143782397-143813207	+	514168	protein_coding	GCF_000001245.5	AC_000158.1	146490838-146516810	+	Change in exception	NM_001075651.2	NP_001069119.1	143782397-143808365	NM_001075651.2	NP_001069119.1	146490838-146516810
Similar	514168	protein_coding	GCF_002263805.1	NC_037328.1	143782397-143813207	+	514168	protein_coding	GCF_000001245.5	AC_000158.1	146490838-146516810	+	Variant	XM_024984396.1	XP_024840164.1	143793509-143813207	NM_001075651.2	NP_001069119.1	146490838-146516810
Identical	514170	protein_coding	GCF_002263805.1	NC_037328.1	143819484-143823721	-	514170	protein_coding	GCF_000001245.5	AC_000158.1	146527927-146532165	-	Change in exception	NM_001100362.2	NP_001093832.1	143819484-143823721	NM_001100362.1	NP_001093832.1	146527927-146532165
Identical	512805	protein_coding	GCF_002263805.1	NC_037328.1	143846934-143850385	-	512805	protein_coding	GCF_000001245.5	AC_000158.1	146555391-146558843	-	Identical	NM_001037461.2	NP_001032538.1	143846934-143850385	NM_001037461.2	NP_001032538.1	146555391-146558843
Similar	512925	protein_coding	GCF_002263805.1	NC_037328.1	143850736-143874775	+	512925	protein_coding	GCF_000001245.5	AC_000158.1	146559176-146583248	+	Identical	NM_001075589.1	NP_001069057.1	143860609-143874769	NM_001075589.1	NP_001069057.1	146569083-146583242
Similar	512925	protein_coding	GCF_002263805.1	NC_037328.1	143850736-143874775	+	512925	protein_coding	GCF_000001245.5	AC_000158.1	146559176-146583248	+	Variant	XM_024983239.1	XP_024839007.1	143860559-143874775	NM_001075589.1	NP_001069057.1	146569083-146583242
Similar	512925	protein_coding	GCF_002263805.1	NC_037328.1	143850736-143874775	+	512925	protein_coding	GCF_000001245.5	AC_000158.1	146559176-146583248	+	Similar, change in CDS	XM_024983275.1	XP_024839043.1	143850736-143874775	XM_010801681.2	XP_010799983.1	146559176-146583248
Similar	512925	protein_coding	GCF_002263805.1	NC_037328.1	143850736-143874775	+	512925	protein_coding	GCF_000001245.5	AC_000158.1	146559176-146583248	+	Similar, change in CDS	XM_024983308.1	XP_024839076.1	143860721-143874775	XM_010801683.1	XP_010799985.1	146571142-146583248
Similar	512925	protein_coding	GCF_002263805.1	NC_037328.1	143850736-143874775	+	512925	protein_coding	GCF_000001245.5	AC_000158.1	146559176-146583248	+	Similar, change in CDS	XM_024983344.1	XP_024839112.1	143851119-143874775	XM_010801683.1	XP_010799985.1	146571142-146583248
Identical	506607	protein_coding	GCF_002263805.1	NC_037328.1	143996688-144025713	+	506607	protein_coding	GCF_000001245.5	AC_000158.1	146705612-146735098	+	Identical	NM_001038046.1	NP_001033135.1	143996688-144025713	NM_001038046.1	NP_001033135.1	146705612-146735098
Similar	521387	protein_coding	GCF_002263805.1	NC_037328.1	144058242-144132831	+	521387	protein_coding	GCF_000001245.5	AC_000158.1	146759511-146842733	+	Similar, change in UTR only	NM_001205885.2	NP_001192814.1	144058285-144132831	NM_001205885.1	NP_001192814.1	146767725-146840459
Similar	521387	protein_coding	GCF_002263805.1	NC_037328.1	144058242-144132831	+	521387	protein_coding	GCF_000001245.5	AC_000158.1	146759511-146842733	+	Similar, change in CDS	XM_024989481.1	XP_024845249.1	144058247-144132831	XM_015473937.1	XP_015329423.1	146759511-146842733
Similar	521387	protein_coding	GCF_002263805.1	NC_037328.1	144058242-144132831	+	521387	protein_coding	GCF_000001245.5	AC_000158.1	146759511-146842733	+	Variant	XM_024989492.1	XP_024845260.1	144058242-144132831	NM_001205885.1	NP_001192814.1	146767725-146840459
Similar	514336	protein_coding	GCF_002263805.1	NC_037328.1	144134073-144147951	+	514336	protein_coding	GCF_000001245.5	AC_000158.1	146844011-146857850	+	Previous-other	NA	NA	NA	XM_010801722.1	XP_010800024.1	146846381-146857850
Similar	514336	protein_coding	GCF_002263805.1	NC_037328.1	144134073-144147951	+	514336	protein_coding	GCF_000001245.5	AC_000158.1	146844011-146857850	+	Similar, change in UTR only	XM_002685144.6	XP_002685190.2	144134073-144147951	XM_002685144.5	XP_002685190.1	146844011-146857850
Similar	514336	protein_coding	GCF_002263805.1	NC_037328.1	144134073-144147951	+	514336	protein_coding	GCF_000001245.5	AC_000158.1	146844011-146857850	+	Previous-variant	XM_002685144.6	XP_002685190.2	144134073-144147951	XM_010801721.2	XP_010800023.1	146844011-146857850
Similar	514336	protein_coding	GCF_002263805.1	NC_037328.1	144134073-144147951	+	514336	protein_coding	GCF_000001245.5	AC_000158.1	146844011-146857850	+	Variant	XM_024996691.1	XP_024852459.1	144134188-144147936	XM_002685144.5	XP_002685190.1	146844011-146857850
Similar	514335	protein_coding	GCF_002263805.1	NC_037328.1	144149285-144158060	+	514335	protein_coding	GCF_000001245.5	AC_000158.1	146859189-146867963	+	Identical	NM_001034463.2	NP_001029635.1	144149298-144158060	NM_001034463.2	NP_001029635.1	146859200-146867963
Similar	514335	protein_coding	GCF_002263805.1	NC_037328.1	144149285-144158060	+	514335	protein_coding	GCF_000001245.5	AC_000158.1	146859189-146867963	+	Similar, change in UTR only	XM_010801684.3	XP_010799986.1	144149285-144158060	XM_010801684.2	XP_010799986.1	146859189-146867963
Current-novel	112448005	lncRNA	GCF_002263805.1	NC_037328.1	144168951-144173954	-	NA	NA	NA	NA	NA	NA	Current-novel	XR_003036245.1	NA	144168951-144173954	NA	NA	NA
Current-novel	112448005	lncRNA	GCF_002263805.1	NC_037328.1	144168951-144173954	-	NA	NA	NA	NA	NA	NA	Current-novel	XR_003036246.1	NA	144168951-144173954	NA	NA	NA
Similar	507857	protein_coding	GCF_002263805.1	NC_037328.1	144223179-144234821	-	507857	protein_coding	GCF_000001245.5	AC_000158.1	145685443-145695979	-	Similar, change in UTR only	XM_002685127.5	XP_002685173.1	144223179-144234821	XM_002685127.4	XP_002685173.1	145685443-145695979
Similar	507857	protein_coding	GCF_002263805.1	NC_037328.1	144223179-144234821	-	507857	protein_coding	GCF_000001245.5	AC_000158.1	145685443-145695979	-	Similar, change in UTR only	XM_005202043.4	XP_005202100.1	144223179-144234820	XM_005202043.3	XP_005202100.1	145685443-145695978
Changed substantially	613785	protein_coding	GCF_002263805.1	NC_037328.1	144242275-144256971	-	613785	protein_coding	GCF_000001245.5	AC_000158.1	145703427-145748390	-	Changed substantially	XM_024997569.1	XP_024853337.1	144242275-144256971	XM_010801670.2	XP_010799972.1	145703427-145748390
Similar	784775	protein_coding	GCF_002263805.1	NC_037328.1	144287961-144298417	+	784775	protein_coding	GCF_000001245.5	AC_000158.1	145749454-145760421	+	Similar, change in CDS	XM_024996717.1	XP_024852485.1	144287961-144298417	XM_015473780.1	XP_015329266.1	145749454-145760421
Similar	784775	protein_coding	GCF_002263805.1	NC_037328.1	144287961-144298417	+	784775	protein_coding	GCF_000001245.5	AC_000158.1	145749454-145760421	+	Variant	XR_003036248.1	NA	144287961-144298417	XM_015473780.1	XP_015329266.1	145749454-145760421
Similar	784775	protein_coding	GCF_002263805.1	NC_037328.1	144287961-144298417	+	784775	protein_coding	GCF_000001245.5	AC_000158.1	145749454-145760421	+	Variant	XR_003036250.1	NA	144287961-144298417	XM_015473780.1	XP_015329266.1	145749454-145760421
Identical	508683	protein_coding	GCF_002263805.1	NC_037328.1	144308776-144335970	+	508683	protein_coding	GCF_000001245.5	AC_000158.1	145770057-145797205	+	Change in exception	NM_001080244.2	NP_001073713.1	144308776-144335970	NM_001080244.2	NP_001073713.1	145770057-145797205
Similar	518967	protein_coding	GCF_002263805.1	NC_037328.1	144340636-144352209	-	518967	protein_coding	GCF_000001245.5	AC_000158.1	145801872-145813446	-	Previous-other	NA	NA	NA	XR_001501454.1	NA	145803059-145806856
Similar	518967	protein_coding	GCF_002263805.1	NC_037328.1	144340636-144352209	-	518967	protein_coding	GCF_000001245.5	AC_000158.1	145801872-145813446	-	Identical	NM_001075781.1	NP_001069249.1	144340636-144352076	NM_001075781.1	NP_001069249.1	145801872-145813312
Similar	518967	protein_coding	GCF_002263805.1	NC_037328.1	144340636-144352209	-	518967	protein_coding	GCF_000001245.5	AC_000158.1	145801872-145813446	-	Similar, change in UTR only	XM_010801655.3	XP_010799957.1	144340636-144352209	XM_010801655.2	XP_010799957.1	145801872-145813446
Similar	518967	protein_coding	GCF_002263805.1	NC_037328.1	144340636-144352209	-	518967	protein_coding	GCF_000001245.5	AC_000158.1	145801872-145813446	-	Previous-variant	XM_010801655.3	XP_010799957.1	144340636-144352209	XM_010801656.1	XP_010799958.1	145801872-145813446
Similar	518967	protein_coding	GCF_002263805.1	NC_037328.1	144340636-144352209	-	518967	protein_coding	GCF_000001245.5	AC_000158.1	145801872-145813446	-	Variant	XM_024989311.1	XP_024845079.1	144340636-144352203	NM_001075781.1	NP_001069249.1	145801872-145813312
Similar	508029	protein_coding	GCF_002263805.1	NC_037328.1	144361180-144412603	+	508029	protein_coding	GCF_000001245.5	AC_000158.1	145822411-145873545	+	Similar, change in UTR only	XM_010801661.2	XP_010799963.1	144367927-144412603	XM_010801661.1	XP_010799963.1	145828891-145873545
Similar	508029	protein_coding	GCF_002263805.1	NC_037328.1	144361180-144412603	+	508029	protein_coding	GCF_000001245.5	AC_000158.1	145822411-145873545	+	Similar, change in CDS	XM_024996726.1	XP_024852494.1	144361180-144412603	XM_015473824.1	XP_015329310.1	145822411-145873545
Similar	508029	protein_coding	GCF_002263805.1	NC_037328.1	144361180-144412603	+	508029	protein_coding	GCF_000001245.5	AC_000158.1	145822411-145873545	+	Similar, change in CDS	XM_024996729.1	XP_024852497.1	144361533-144412603	XM_015473826.1	XP_015329312.1	145822884-145873545
Similar	508029	protein_coding	GCF_002263805.1	NC_037328.1	144361180-144412603	+	508029	protein_coding	GCF_000001245.5	AC_000158.1	145822411-145873545	+	Similar, change in CDS	XM_024996733.1	XP_024852501.1	144361492-144412603	XM_015473825.1	XP_015329311.1	145822711-145873545
Similar	508029	protein_coding	GCF_002263805.1	NC_037328.1	144361180-144412603	+	508029	protein_coding	GCF_000001245.5	AC_000158.1	145822411-145873545	+	Similar, change in CDS	XM_024996739.1	XP_024852507.1	144361787-144412603	XM_015473828.1	XP_015329314.1	145823009-145873545
Similar	508029	protein_coding	GCF_002263805.1	NC_037328.1	144361180-144412603	+	508029	protein_coding	GCF_000001245.5	AC_000158.1	145822411-145873545	+	Similar, change in CDS	XM_024996742.1	XP_024852510.1	144367927-144412603	XM_015473831.1	XP_015329317.1	145828891-145873545
Similar	508029	protein_coding	GCF_002263805.1	NC_037328.1	144361180-144412603	+	508029	protein_coding	GCF_000001245.5	AC_000158.1	145822411-145873545	+	Variant	XM_024996744.1	XP_024852512.1	144367926-144412603	XM_010801661.1	XP_010799963.1	145828891-145873545
Similar	508029	protein_coding	GCF_002263805.1	NC_037328.1	144361180-144412603	+	508029	protein_coding	GCF_000001245.5	AC_000158.1	145822411-145873545	+	Variant	XM_024996748.1	XP_024852516.1	144369870-144412603	XM_010801661.1	XP_010799963.1	145828891-145873545
Similar	508029	protein_coding	GCF_002263805.1	NC_037328.1	144361180-144412603	+	508029	protein_coding	GCF_000001245.5	AC_000158.1	145822411-145873545	+	Changed substantially	XM_024996756.1	XP_024852524.1	144361181-144412603	XM_015473833.1	XP_015329319.1	145828891-145864144
Similar	508029	protein_coding	GCF_002263805.1	NC_037328.1	144361180-144412603	+	508029	protein_coding	GCF_000001245.5	AC_000158.1	145822411-145873545	+	Variant	XM_024996758.1	XP_024852526.1	144370328-144412603	XM_010801661.1	XP_010799963.1	145828891-145873545
Similar	508029	protein_coding	GCF_002263805.1	NC_037328.1	144361180-144412603	+	508029	protein_coding	GCF_000001245.5	AC_000158.1	145822411-145873545	+	Other	XM_024996764.1	XP_024852532.1	144361181-144412603	XM_015473833.1	XP_015329319.1	145828891-145864144
Similar	508029	protein_coding	GCF_002263805.1	NC_037328.1	144361180-144412603	+	508029	protein_coding	GCF_000001245.5	AC_000158.1	145822411-145873545	+	Variant	XM_024996770.1	XP_024852538.1	144402406-144412603	XM_015473822.1	XP_015329308.1	145828891-145873545
Similar	508029	protein_coding	GCF_002263805.1	NC_037328.1	144361180-144412603	+	508029	protein_coding	GCF_000001245.5	AC_000158.1	145822411-145873545	+	Changed feature type	XR_003036251.1	NA	144367926-144412603	XM_015473833.1	XP_015329319.1	145828891-145864144
Identical	506054	protein_coding	GCF_002263805.1	NC_037328.1	144424402-144426737	+	506054	protein_coding	GCF_000001245.5	AC_000158.1	145885349-145887684	+	Identical	NM_001098884.1	NP_001092354.1	144424402-144426737	NM_001098884.1	NP_001092354.1	145885349-145887684
Similar	100335468	protein_coding	GCF_002263805.1	NC_037328.1	144441577-144619107	-	100335468	protein_coding	GCF_000001245.5	AC_000158.1	145940970-146036382	-	Similar, change in CDS	NM_001206810.1	NP_001193739.1	144441577-144619107	NM_001206810.1	NP_001193739.1	145940970-146036382
Similar	100335468	protein_coding	GCF_002263805.1	NC_037328.1	144441577-144619107	-	100335468	protein_coding	GCF_000001245.5	AC_000158.1	145940970-146036382	-	Similar, change in CDS	XM_025001316.1	XP_024857084.1	144441577-144542393	NM_001206810.1	NP_001193739.1	145940970-146036382
Changed substantially	783371	protein_coding	GCF_002263805.1	NC_037328.1	144469447-144470540	-	783371	protein_coding	GCF_000001245.5	AC_000158.1	145975422-145977556	-	Similar, change in UTR only	XM_015473842.2	XP_015329328.1	144469447-144470540	XM_015473842.1	XP_015329328.1	145975422-145977556
Current-novel	112448006	protein_coding	GCF_002263805.1	NC_037328.1	144481705-144482421	-	NA	NA	NA	NA	NA	NA	Current-novel	XM_024996804.1	XP_024852572.1	144481705-144482421	NA	NA	NA
Identical	783495	protein_coding	GCF_002263805.1	NC_037328.1	144489699-144490774	-	783495	protein_coding	GCF_000001245.5	AC_000158.1	146076001-146077076	-	Identical	NM_001110186.1	NP_001103656.1	144489699-144490774	NM_001110186.1	NP_001103656.1	146076001-146077076
Current-other	100300014	protein_coding	GCF_002263805.1	NC_037328.1	144498434-144499273	-	NA	NA	NA	NA	NA	NA	Current-other	XM_024996794.1	XP_024852562.1	144498434-144499273	NA	NA	NA
Changed substantially	783329	protein_coding	GCF_002263805.1	NC_037328.1	144515679-144516446	-	783329	protein_coding	GCF_000001245.5	AC_000158.1	146091620-146093205	-	Changed substantially	XM_024996814.1	XP_024852582.1	144515679-144516446	XM_010801668.2	XP_010799970.2	146091620-146093205
Similar	783535	protein_coding	GCF_002263805.1	NC_037328.1	144519749-144520453	-	783535	protein_coding	GCF_000001245.5	AC_000158.1	146097264-146097968	-	Similar, change in CDS	XM_024996811.1	XP_024852579.1	144519749-144520453	XM_002683606.2	XP_002683652.2	146097264-146097968
Changed substantially	780781	protein_coding	GCF_002263805.1	NC_037328.1	144528323-144529948	-	780781	protein_coding	GCF_000001245.5	AC_000158.1	145901344-145902269	-	Identical	NM_001079639.1	NP_001073107.1	144528323-144529248	NM_001079639.1	NP_001073107.1	145901344-145902269
Changed substantially	780781	protein_coding	GCF_002263805.1	NC_037328.1	144528323-144529948	-	780781	protein_coding	GCF_000001245.5	AC_000158.1	145901344-145902269	-	Variant	XM_024992484.1	XP_024848252.1	144528380-144529948	NM_001079639.1	NP_001073107.1	145901344-145902269
Changed substantially	100299102	protein_coding	GCF_002263805.1	NC_037328.1	144549151-144549837	+	100299102	protein_coding	GCF_000001245.5	AC_000158.1	145922008-145923425	+	Similar, change in UTR only	XM_015473846.2	XP_015329332.2	144549151-144549837	XM_015473846.1	XP_015329332.1	145922008-145923425
Identical	783679	protein_coding	GCF_002263805.1	NC_037328.1	144560581-144561641	+	783679	protein_coding	GCF_000001245.5	AC_000158.1	145933604-145934664	+	Change in exception	NM_001101290.1	NP_001094760.1	144560581-144561641	NM_001101290.1	NP_001094760.1	145933604-145934664
Changed substantially	616413	protein_coding	GCF_002263805.1	NC_037328.1	144570007-144571116	+	616413	protein_coding	GCF_000001245.5	AC_000158.1	145986834-145988460	+	Changed substantially	XM_024996774.1	XP_024852542.1	144570007-144571116	XM_010801666.2	XP_010799968.2	145986834-145988460
Changed substantially	616413	protein_coding	GCF_002263805.1	NC_037328.1	144570007-144571116	+	616413	protein_coding	GCF_000001245.5	AC_000158.1	145986834-145988460	+	Other	XM_024996779.1	XP_024852547.1	144570007-144571116	XM_010801666.2	XP_010799968.2	145986834-145988460
Changed substantially	616413	protein_coding	GCF_002263805.1	NC_037328.1	144570007-144571116	+	616413	protein_coding	GCF_000001245.5	AC_000158.1	145986834-145988460	+	Other	XM_024996783.1	XP_024852551.1	144570007-144571116	XM_010801666.2	XP_010799968.2	145986834-145988460
Changed substantially	616413	protein_coding	GCF_002263805.1	NC_037328.1	144570007-144571116	+	616413	protein_coding	GCF_000001245.5	AC_000158.1	145986834-145988460	+	Other	XM_024996786.1	XP_024852554.1	144570007-144571116	XM_010801666.2	XP_010799968.2	145986834-145988460
Changed substantially	616413	protein_coding	GCF_002263805.1	NC_037328.1	144570007-144571116	+	616413	protein_coding	GCF_000001245.5	AC_000158.1	145986834-145988460	+	Other	XM_024996788.1	XP_024852556.1	144570007-144571116	XM_010801666.2	XP_010799968.2	145986834-145988460
Similar	783717	protein_coding	GCF_002263805.1	NC_037328.1	144579696-144580389	+	783717	protein_coding	GCF_000001245.5	AC_000158.1	145996974-145997667	+	Identical	NM_001080351.1	NP_001073820.1	144579696-144580389	NM_001080351.1	NP_001073820.1	145996974-145997667
Similar	783717	protein_coding	GCF_002263805.1	NC_037328.1	144579696-144580389	+	783717	protein_coding	GCF_000001245.5	AC_000158.1	145996974-145997667	+	Variant	XM_024992833.1	XP_024848601.1	144579731-144580335	NM_001080351.1	NP_001073820.1	145996974-145997667
Current-novel	112448007	protein_coding	GCF_002263805.1	NC_037328.1	144592451-144593327	-	NA	NA	NA	NA	NA	NA	Current-novel	XM_024996826.1	XP_024852594.1	144592451-144593327	NA	NA	NA
Current-novel	112448008	protein_coding	GCF_002263805.1	NC_037328.1	144596952-144597794	+	NA	NA	NA	NA	NA	NA	Current-novel	XM_024996830.1	XP_024852598.1	144596952-144597794	NA	NA	NA
Changed substantially	100336639	protein_coding	GCF_002263805.1	NC_037328.1	144604635-144605916	+	100336639	protein_coding	GCF_000001245.5	AC_000158.1	146021842-146025224	+	Changed substantially	XM_024996824.1	XP_024852592.1	144604635-144605916	XM_010801665.2	XP_010799967.1	146021842-146025224
Identical	617218	protein_coding	GCF_002263805.1	NC_037328.1	144610781-144612045	+	617218	protein_coding	GCF_000001245.5	AC_000158.1	146028056-146029320	+	Identical	NM_001079791.1	NP_001073259.1	144610781-144612045	NM_001079791.1	NP_001073259.1	146028056-146029320
Changed locus ID	614471	protein_coding	GCF_002263805.1	NC_037328.1	144658018-144684357	-	101906293	lncRNA	GCF_000001245.5	AC_000158.1	145019926-145029030	-	Current-other	NM_001076328.1	NP_001069796.1	144658018-144684326	NA	NA	NA
Changed locus ID	614471	protein_coding	GCF_002263805.1	NC_037328.1	144658018-144684357	-	101906293	lncRNA	GCF_000001245.5	AC_000158.1	145019926-145029030	-	Current-other	XM_024991797.1	XP_024847565.1	144658018-144684337	NA	NA	NA
Changed locus ID	614471	protein_coding	GCF_002263805.1	NC_037328.1	144658018-144684357	-	101906293	lncRNA	GCF_000001245.5	AC_000158.1	145019926-145029030	-	Merged	XM_024991802.1	XP_024847570.1	144659046-144684357	XR_233445.3	NA	145019926-145029030
Changed locus ID	614471	protein_coding	GCF_002263805.1	NC_037328.1	144658018-144684357	-	101906293	lncRNA	GCF_000001245.5	AC_000158.1	145019926-145029030	-	Current-other	XM_024991807.1	XP_024847575.1	144658018-144684355	NA	NA	NA
Changed locus ID	614471	protein_coding	GCF_002263805.1	NC_037328.1	144658018-144684357	-	101906293	lncRNA	GCF_000001245.5	AC_000158.1	145019926-145029030	-	Current-other	XM_024991812.1	XP_024847580.1	144659057-144684332	NA	NA	NA
Identical	617236	protein_coding	GCF_002263805.1	NC_037328.1	144687134-144696664	-	617236	protein_coding	GCF_000001245.5	AC_000158.1	145031788-145041319	-	Identical	NM_001076449.1	NP_001069917.1	144687134-144696664	NM_001076449.1	NP_001069917.1	145031788-145041319
Identical	617245	protein_coding	GCF_002263805.1	NC_037328.1	144713169-144730574	-	617245	protein_coding	GCF_000001245.5	AC_000158.1	145057826-145075458	-	Identical	NM_001046594.1	NP_001040059.1	144713169-144730574	NM_001046594.1	NP_001040059.1	145057826-145075458
Similar	281877	protein_coding	GCF_002263805.1	NC_037328.1	144759538-144788838	-	281877	protein_coding	GCF_000001245.5	AC_000158.1	145104409-145133580	-	Identical	NM_175781.1	NP_786975.1	144759542-144788698	NM_175781.1	NP_786975.1	145104426-145133580
Similar	281877	protein_coding	GCF_002263805.1	NC_037328.1	144759538-144788838	-	281877	protein_coding	GCF_000001245.5	AC_000158.1	145104409-145133580	-	Previous-variant	NM_175781.1	NP_786975.1	144759542-144788698	XM_015473717.1	XP_015329203.1	145104409-145133397
Similar	281877	protein_coding	GCF_002263805.1	NC_037328.1	144759538-144788838	-	281877	protein_coding	GCF_000001245.5	AC_000158.1	145104409-145133580	-	Variant	XR_003034433.1	NA	144759538-144788838	NM_175781.1	NP_786975.1	145104426-145133580
Similar	512069	protein_coding	GCF_002263805.1	NC_037328.1	144805023-144834338	+	512069	protein_coding	GCF_000001245.5	AC_000158.1	145152435-145178780	+	Identical	NM_001046108.2	NP_001039573.1	144809573-144833725	NM_001046108.2	NP_001039573.1	145154623-145178775
Similar	512069	protein_coding	GCF_002263805.1	NC_037328.1	144805023-144834338	+	512069	protein_coding	GCF_000001245.5	AC_000158.1	145152435-145178780	+	Similar, change in UTR only	XM_015473744.2	XP_015329230.1	144809807-144834338	XM_015473744.1	XP_015329230.1	145154856-145178780
Similar	512069	protein_coding	GCF_002263805.1	NC_037328.1	144805023-144834338	+	512069	protein_coding	GCF_000001245.5	AC_000158.1	145152435-145178780	+	Similar, change in UTR only	XM_015473746.2	XP_015329232.1	144809809-144833725	XM_015473746.1	XP_015329232.1	145154857-145178775
Similar	512069	protein_coding	GCF_002263805.1	NC_037328.1	144805023-144834338	+	512069	protein_coding	GCF_000001245.5	AC_000158.1	145152435-145178780	+	Similar, change in UTR only	XM_015473748.2	XP_015329234.1	144809805-144834338	XM_015473748.1	XP_015329234.1	145154853-145178780
Similar	512069	protein_coding	GCF_002263805.1	NC_037328.1	144805023-144834338	+	512069	protein_coding	GCF_000001245.5	AC_000158.1	145152435-145178780	+	Similar, change in UTR only	XM_024982300.1	XP_024838068.1	144806226-144833730	XM_010801651.2	XP_010799953.1	145152435-145178774
Similar	512069	protein_coding	GCF_002263805.1	NC_037328.1	144805023-144834338	+	512069	protein_coding	GCF_000001245.5	AC_000158.1	145152435-145178780	+	Variant	XM_024982342.1	XP_024838110.1	144805023-144833730	XM_010801651.2	XP_010799953.1	145152435-145178774
Similar	101906512	lncRNA	GCF_002263805.1	NC_037328.1	144844245-144854270	+	101906512	lncRNA	GCF_000001245.5	AC_000158.1	145189286-145199102	+	Similar	XR_001501500.2	NA	144844245-144854270	XR_001501500.1	NA	145189286-145199102
Similar	101906512	lncRNA	GCF_002263805.1	NC_037328.1	144844245-144854270	+	101906512	lncRNA	GCF_000001245.5	AC_000158.1	145189286-145199102	+	Previous-variant	XR_804582.3	NA	144844247-144850787	XR_001501494.1	NA	145189288-145195837
Similar	101906512	lncRNA	GCF_002263805.1	NC_037328.1	144844245-144854270	+	101906512	lncRNA	GCF_000001245.5	AC_000158.1	145189286-145199102	+	Similar	XR_804582.3	NA	144844247-144850787	XR_804582.2	NA	145189286-145195837
Similar	521761	protein_coding	GCF_002263805.1	NC_037328.1	144937802-145054229	+	521761	protein_coding	GCF_000001245.5	AC_000158.1	145282796-145560003	+	Similar, change in UTR only	XM_002685126.6	XP_002685172.3	144937809-145054229	XM_002685126.5	XP_002685172.3	145282797-145555753
Similar	521761	protein_coding	GCF_002263805.1	NC_037328.1	144937802-145054229	+	521761	protein_coding	GCF_000001245.5	AC_000158.1	145282796-145560003	+	Similar, change in UTR only	XM_005202040.4	XP_005202097.1	144937809-145054229	XM_005202040.3	XP_005202097.1	145282799-145560003
Similar	521761	protein_coding	GCF_002263805.1	NC_037328.1	144937802-145054229	+	521761	protein_coding	GCF_000001245.5	AC_000158.1	145282796-145560003	+	Similar, change in UTR only	XM_005202041.4	XP_005202098.1	144937809-145054229	XM_005202041.3	XP_005202098.1	145282797-145560003
Similar	521761	protein_coding	GCF_002263805.1	NC_037328.1	144937802-145054229	+	521761	protein_coding	GCF_000001245.5	AC_000158.1	145282796-145560003	+	Similar, change in UTR only	XM_005202042.4	XP_005202099.1	144937809-145054229	XM_005202042.3	XP_005202099.1	145282799-145560003
Similar	521761	protein_coding	GCF_002263805.1	NC_037328.1	144937802-145054229	+	521761	protein_coding	GCF_000001245.5	AC_000158.1	145282796-145560003	+	Similar, change in UTR only	XM_010801659.3	XP_010799961.1	144937809-145054229	XM_010801659.2	XP_010799961.1	145282799-145560003
Similar	521761	protein_coding	GCF_002263805.1	NC_037328.1	144937802-145054229	+	521761	protein_coding	GCF_000001245.5	AC_000158.1	145282796-145560003	+	Previous-variant	XM_010801659.3	XP_010799961.1	144937809-145054229	XM_015473818.1	XP_015329304.1	145491346-145560003
Similar	521761	protein_coding	GCF_002263805.1	NC_037328.1	144937802-145054229	+	521761	protein_coding	GCF_000001245.5	AC_000158.1	145282796-145560003	+	Similar, change in UTR only	XM_015473820.2	XP_015329306.1	144937802-145054229	XM_015473820.1	XP_015329306.1	145282799-145560003
Similar	521761	protein_coding	GCF_002263805.1	NC_037328.1	144937802-145054229	+	521761	protein_coding	GCF_000001245.5	AC_000158.1	145282796-145560003	+	Variant	XM_024996862.1	XP_024852630.1	144937809-145054229	XM_002685126.5	XP_002685172.3	145282797-145555753
Similar	521761	protein_coding	GCF_002263805.1	NC_037328.1	144937802-145054229	+	521761	protein_coding	GCF_000001245.5	AC_000158.1	145282796-145560003	+	Similar	XR_233448.4	NA	144937809-145047476	XR_233448.3	NA	145282796-145553218
Similar	404083	protein_coding	GCF_002263805.1	NC_037328.1	145089425-145103045	-	404083	protein_coding	GCF_000001245.5	AC_000158.1	145596453-145610071	-	Identical	NM_205782.1	NP_991351.1	145090264-145103020	NM_205782.1	NP_991351.1	145597291-145610046
Similar	404083	protein_coding	GCF_002263805.1	NC_037328.1	145089425-145103045	-	404083	protein_coding	GCF_000001245.5	AC_000158.1	145596453-145610071	-	Similar, change in CDS	XM_024994871.1	XP_024850639.1	145089425-145103045	XM_010801648.2	XP_010799950.1	145596453-145610071
Current-novel	112448009	lncRNA	GCF_002263805.1	NC_037328.1	145154385-145161273	-	NA	NA	NA	NA	NA	NA	Current-novel	XR_003036265.1	NA	145154385-145161273	NA	NA	NA
Similar	101907800	lncRNA	GCF_002263805.1	NC_037328.1	145196902-145202458	-	101907800	lncRNA	GCF_000001245.5	AC_000158.1	146937801-146946479	-	Similar	XR_001501643.2	NA	145196902-145202458	XR_001501643.1	NA	146937801-146946479
Similar	508076	protein_coding	GCF_002263805.1	NC_037328.1	145202123-145296601	+	508076	protein_coding	GCF_000001245.5	AC_000158.1	146989202-147041014	+	Similar, change in CDS	NM_001083388.2	NP_001076857.1	145244295-145296601	NM_001083388.2	NP_001076857.1	146989202-147041014
Similar	508076	protein_coding	GCF_002263805.1	NC_037328.1	145202123-145296601	+	508076	protein_coding	GCF_000001245.5	AC_000158.1	146989202-147041014	+	Variant	XM_024975014.1	XP_024830782.1	145244300-145296601	NM_001083388.2	NP_001076857.1	146989202-147041014
Similar	508076	protein_coding	GCF_002263805.1	NC_037328.1	145202123-145296601	+	508076	protein_coding	GCF_000001245.5	AC_000158.1	146989202-147041014	+	Variant	XM_024975043.1	XP_024830811.1	145244300-145296601	NM_001083388.2	NP_001076857.1	146989202-147041014
Similar	508076	protein_coding	GCF_002263805.1	NC_037328.1	145202123-145296601	+	508076	protein_coding	GCF_000001245.5	AC_000158.1	146989202-147041014	+	Variant	XM_024975076.1	XP_024830844.1	145244300-145296601	NM_001083388.2	NP_001076857.1	146989202-147041014
Similar	508076	protein_coding	GCF_002263805.1	NC_037328.1	145202123-145296601	+	508076	protein_coding	GCF_000001245.5	AC_000158.1	146989202-147041014	+	Variant	XM_024975114.1	XP_024830882.1	145244292-145296601	NM_001083388.2	NP_001076857.1	146989202-147041014
Similar	508076	protein_coding	GCF_002263805.1	NC_037328.1	145202123-145296601	+	508076	protein_coding	GCF_000001245.5	AC_000158.1	146989202-147041014	+	Variant	XM_024975155.1	XP_024830923.1	145202123-145296601	NM_001083388.2	NP_001076857.1	146989202-147041014
Current-novel	112448014	lncRNA	GCF_002263805.1	NC_037328.1	145286037-145287972	-	NA	NA	NA	NA	NA	NA	Current-novel	XR_003036277.1	NA	145286037-145287972	NA	NA	NA
Changed substantially	617307	protein_coding	GCF_002263805.1	NC_037328.1	145298344-145325586	-	617307	protein_coding	GCF_000001245.5	AC_000158.1	147044107-147067541	-	Identical	NM_001076453.2	NP_001069921.1	145299694-145325286	NM_001076453.2	NP_001069921.1	147044107-147067541
Changed substantially	617307	protein_coding	GCF_002263805.1	NC_037328.1	145298344-145325586	-	617307	protein_coding	GCF_000001245.5	AC_000158.1	147044107-147067541	-	Variant	XM_024992324.1	XP_024848092.1	145298344-145325572	NM_001076453.2	NP_001069921.1	147044107-147067541
Changed substantially	617307	protein_coding	GCF_002263805.1	NC_037328.1	145298344-145325586	-	617307	protein_coding	GCF_000001245.5	AC_000158.1	147044107-147067541	-	Variant	XM_024992327.1	XP_024848095.1	145298344-145325243	NM_001076453.2	NP_001069921.1	147044107-147067541
Changed substantially	617307	protein_coding	GCF_002263805.1	NC_037328.1	145298344-145325586	-	617307	protein_coding	GCF_000001245.5	AC_000158.1	147044107-147067541	-	Variant	XM_024992329.1	XP_024848097.1	145298344-145325572	NM_001076453.2	NP_001069921.1	147044107-147067541
Changed substantially	617307	protein_coding	GCF_002263805.1	NC_037328.1	145298344-145325586	-	617307	protein_coding	GCF_000001245.5	AC_000158.1	147044107-147067541	-	Variant	XM_024992331.1	XP_024848099.1	145298344-145325572	NM_001076453.2	NP_001069921.1	147044107-147067541
Changed substantially	617307	protein_coding	GCF_002263805.1	NC_037328.1	145298344-145325586	-	617307	protein_coding	GCF_000001245.5	AC_000158.1	147044107-147067541	-	Variant	XM_024992332.1	XP_024848100.1	145298344-145325574	NM_001076453.2	NP_001069921.1	147044107-147067541
Changed substantially	617307	protein_coding	GCF_002263805.1	NC_037328.1	145298344-145325586	-	617307	protein_coding	GCF_000001245.5	AC_000158.1	147044107-147067541	-	Variant	XM_024992333.1	XP_024848101.1	145298344-145325575	NM_001076453.2	NP_001069921.1	147044107-147067541
Changed substantially	617307	protein_coding	GCF_002263805.1	NC_037328.1	145298344-145325586	-	617307	protein_coding	GCF_000001245.5	AC_000158.1	147044107-147067541	-	Variant	XM_024992335.1	XP_024848103.1	145298344-145325403	NM_001076453.2	NP_001069921.1	147044107-147067541
Changed substantially	617307	protein_coding	GCF_002263805.1	NC_037328.1	145298344-145325586	-	617307	protein_coding	GCF_000001245.5	AC_000158.1	147044107-147067541	-	Changed substantially	XM_024992336.1	XP_024848104.1	145312902-145325586	NM_001076453.2	NP_001069921.1	147044107-147067541
Changed substantially	617307	protein_coding	GCF_002263805.1	NC_037328.1	145298344-145325586	-	617307	protein_coding	GCF_000001245.5	AC_000158.1	147044107-147067541	-	Variant	XM_024992337.1	XP_024848105.1	145298344-145325568	NM_001076453.2	NP_001069921.1	147044107-147067541
Changed substantially	617307	protein_coding	GCF_002263805.1	NC_037328.1	145298344-145325586	-	617307	protein_coding	GCF_000001245.5	AC_000158.1	147044107-147067541	-	Variant	XM_024992338.1	XP_024848106.1	145298344-145325242	NM_001076453.2	NP_001069921.1	147044107-147067541
Changed substantially	617307	protein_coding	GCF_002263805.1	NC_037328.1	145298344-145325586	-	617307	protein_coding	GCF_000001245.5	AC_000158.1	147044107-147067541	-	Variant	XM_024992339.1	XP_024848107.1	145298344-145325243	NM_001076453.2	NP_001069921.1	147044107-147067541
Similar	100849587	lncRNA	GCF_002263805.1	NC_037328.1	145340845-145362278	+	100849587	lncRNA	GCF_000001245.5	AC_000158.1	147077293-147099156	+	Similar	XR_003036266.1	NA	145340845-145359846	XR_001501649.1	NA	147077293-147096724
Similar	100849587	lncRNA	GCF_002263805.1	NC_037328.1	145340845-145362278	+	100849587	lncRNA	GCF_000001245.5	AC_000158.1	147077293-147099156	+	Previous-variant	XR_003036268.1	NA	145340845-145359846	XR_001501648.1	NA	147077293-147084186
Similar	100849587	lncRNA	GCF_002263805.1	NC_037328.1	145340845-145362278	+	100849587	lncRNA	GCF_000001245.5	AC_000158.1	147077293-147099156	+	Variant	XR_003036268.1	NA	145340845-145359846	XR_001501649.1	NA	147077293-147096724
Similar	100849587	lncRNA	GCF_002263805.1	NC_037328.1	145340845-145362278	+	100849587	lncRNA	GCF_000001245.5	AC_000158.1	147077293-147099156	+	Previous-variant	XR_003036269.1	NA	145340845-145362278	XR_001501646.1	NA	147077293-147084186
Similar	100849587	lncRNA	GCF_002263805.1	NC_037328.1	145340845-145362278	+	100849587	lncRNA	GCF_000001245.5	AC_000158.1	147077293-147099156	+	Similar	XR_003036269.1	NA	145340845-145362278	XR_001501650.1	NA	147077293-147099156
Similar	100849587	lncRNA	GCF_002263805.1	NC_037328.1	145340845-145362278	+	100849587	lncRNA	GCF_000001245.5	AC_000158.1	147077293-147099156	+	Variant	XR_003036272.1	NA	145340845-145359846	XR_001501649.1	NA	147077293-147096724
Similar	100849587	lncRNA	GCF_002263805.1	NC_037328.1	145340845-145362278	+	100849587	lncRNA	GCF_000001245.5	AC_000158.1	147077293-147099156	+	Similar	XR_003036275.1	NA	145340845-145352297	XR_001501651.1	NA	147077293-147085397
Similar	100849587	lncRNA	GCF_002263805.1	NC_037328.1	145340845-145362278	+	100849587	lncRNA	GCF_000001245.5	AC_000158.1	147077293-147099156	+	Variant	XR_003036276.1	NA	145340845-145352297	XR_001501651.1	NA	147077293-147085397
Similar	613725	protein_coding	GCF_002263805.1	NC_037328.1	145395839-145625229	+	613725	protein_coding	GCF_000001245.5	AC_000158.1	147132644-147360423	+	Identical	NM_001076284.2	NP_001069752.1	145395887-145625229	NM_001076284.2	NP_001069752.1	147132680-147360423
Similar	613725	protein_coding	GCF_002263805.1	NC_037328.1	145395839-145625229	+	613725	protein_coding	GCF_000001245.5	AC_000158.1	147132644-147360423	+	Similar, change in UTR only	XM_005202095.3	XP_005202152.1	145395840-145625229	XM_005202095.2	XP_005202152.1	147132646-147360423
Similar	613725	protein_coding	GCF_002263805.1	NC_037328.1	145395839-145625229	+	613725	protein_coding	GCF_000001245.5	AC_000158.1	147132644-147360423	+	Similar, change in UTR only	XM_010801704.3	XP_010800006.2	145395839-145625229	XM_010801704.2	XP_010800006.1	147132645-147360423
Similar	613725	protein_coding	GCF_002263805.1	NC_037328.1	145395839-145625229	+	613725	protein_coding	GCF_000001245.5	AC_000158.1	147132644-147360423	+	Previous-variant	XM_010801704.3	XP_010800006.2	145395839-145625229	XM_010801712.2	XP_010800014.1	147132644-147360423
Similar	613725	protein_coding	GCF_002263805.1	NC_037328.1	145395839-145625229	+	613725	protein_coding	GCF_000001245.5	AC_000158.1	147132644-147360423	+	Similar, change in UTR only	XM_010801705.3	XP_010800007.2	145395839-145625229	XM_010801705.2	XP_010800007.1	147132645-147360423
Similar	613725	protein_coding	GCF_002263805.1	NC_037328.1	145395839-145625229	+	613725	protein_coding	GCF_000001245.5	AC_000158.1	147132644-147360423	+	Similar, change in UTR only	XM_010801706.3	XP_010800008.2	145395839-145625229	XM_010801706.2	XP_010800008.1	147132645-147360423
Similar	613725	protein_coding	GCF_002263805.1	NC_037328.1	145395839-145625229	+	613725	protein_coding	GCF_000001245.5	AC_000158.1	147132644-147360423	+	Similar, change in UTR only	XM_010801707.3	XP_010800009.2	145395839-145625229	XM_010801707.2	XP_010800009.1	147132645-147360423
Similar	613725	protein_coding	GCF_002263805.1	NC_037328.1	145395839-145625229	+	613725	protein_coding	GCF_000001245.5	AC_000158.1	147132644-147360423	+	Previous-variant	XM_010801707.3	XP_010800009.2	145395839-145625229	XM_010801708.2	XP_010800010.1	147307870-147360423
Similar	613725	protein_coding	GCF_002263805.1	NC_037328.1	145395839-145625229	+	613725	protein_coding	GCF_000001245.5	AC_000158.1	147132644-147360423	+	Similar, change in UTR only	XM_010801709.3	XP_010800011.2	145395839-145625229	XM_010801709.2	XP_010800011.1	147132644-147360423
Similar	613725	protein_coding	GCF_002263805.1	NC_037328.1	145395839-145625229	+	613725	protein_coding	GCF_000001245.5	AC_000158.1	147132644-147360423	+	Similar, change in UTR only	XM_010801710.3	XP_010800012.1	145395840-145625229	XM_010801710.2	XP_010800012.1	147132646-147360423
Similar	613725	protein_coding	GCF_002263805.1	NC_037328.1	145395839-145625229	+	613725	protein_coding	GCF_000001245.5	AC_000158.1	147132644-147360423	+	Similar, change in UTR only	XM_010801711.3	XP_010800013.1	145395840-145625229	XM_010801711.2	XP_010800013.1	147132646-147360423
Similar	613725	protein_coding	GCF_002263805.1	NC_037328.1	145395839-145625229	+	613725	protein_coding	GCF_000001245.5	AC_000158.1	147132644-147360423	+	Previous-variant	XM_010801711.3	XP_010800013.1	145395840-145625229	XM_010801716.2	XP_010800018.1	147307875-147360423
Similar	613725	protein_coding	GCF_002263805.1	NC_037328.1	145395839-145625229	+	613725	protein_coding	GCF_000001245.5	AC_000158.1	147132644-147360423	+	Previous-variant	XM_010801711.3	XP_010800013.1	145395840-145625229	XM_010801717.2	XP_010800019.1	147310071-147360423
Similar	613725	protein_coding	GCF_002263805.1	NC_037328.1	145395839-145625229	+	613725	protein_coding	GCF_000001245.5	AC_000158.1	147132644-147360423	+	Similar, change in UTR only	XM_010801713.3	XP_010800015.2	145395841-145625229	XM_010801713.2	XP_010800015.1	147132646-147360423
Similar	613725	protein_coding	GCF_002263805.1	NC_037328.1	145395839-145625229	+	613725	protein_coding	GCF_000001245.5	AC_000158.1	147132644-147360423	+	Previous-variant	XM_010801713.3	XP_010800015.2	145395841-145625229	XM_010801715.2	XP_010800017.1	147132645-147360423
Similar	613725	protein_coding	GCF_002263805.1	NC_037328.1	145395839-145625229	+	613725	protein_coding	GCF_000001245.5	AC_000158.1	147132644-147360423	+	Similar, change in UTR only	XM_010801714.3	XP_010800016.2	145395841-145625229	XM_010801714.2	XP_010800016.1	147132645-147360423
Similar	613725	protein_coding	GCF_002263805.1	NC_037328.1	145395839-145625229	+	613725	protein_coding	GCF_000001245.5	AC_000158.1	147132644-147360423	+	Variant	XM_024991655.1	XP_024847423.1	145395842-145625229	XM_010801714.2	XP_010800016.1	147132645-147360423
Similar	613725	protein_coding	GCF_002263805.1	NC_037328.1	145395839-145625229	+	613725	protein_coding	GCF_000001245.5	AC_000158.1	147132644-147360423	+	Variant	XM_024991657.1	XP_024847425.1	145395840-145625229	XM_010801704.2	XP_010800006.1	147132645-147360423
Similar	613725	protein_coding	GCF_002263805.1	NC_037328.1	145395839-145625229	+	613725	protein_coding	GCF_000001245.5	AC_000158.1	147132644-147360423	+	Variant	XM_024991659.1	XP_024847427.1	145395839-145625229	XM_010801709.2	XP_010800011.1	147132644-147360423
Changed substantially	107132220	lncRNA	GCF_002263805.1	NC_037328.1	145615615-145616821	-	107132220	lncRNA	GCF_000001245.5	AC_000158.1	147350809-147354869	-	Previous-other	NA	NA	NA	XR_001501652.1	NA	147350815-147354869
Changed substantially	107132220	lncRNA	GCF_002263805.1	NC_037328.1	145615615-145616821	-	107132220	lncRNA	GCF_000001245.5	AC_000158.1	147350809-147354869	-	Similar	XR_001501653.2	NA	145615615-145616821	XR_001501653.1	NA	147350809-147354372
Similar	784761	pseudogene	GCF_002263805.1	NC_037328.1	145634144-145636720	-	784761	pseudogene	GCF_000001245.5	AC_000158.1	147369931-147371926	-	NA	NA	NA	NA	NA	NA	NA
Identical	511422	protein_coding	GCF_002263805.1	NC_037328.1	145668729-145687975	+	511422	protein_coding	GCF_000001245.5	AC_000158.1	147404395-147423643	+	Change in exception	NM_001143865.1	NP_001137337.1	145668729-145687975	NM_001143865.1	NP_001137337.1	147404395-147423643
Similar	282194	protein_coding	GCF_002263805.1	NC_037328.1	145807050-145838161	+	282194	protein_coding	GCF_000001245.5	AC_000158.1	147542723-147572937	+	Identical	NM_001075126.1	NP_001068594.1	145807168-145835962	NM_001075126.1	NP_001068594.1	147542824-147570737
Similar	282194	protein_coding	GCF_002263805.1	NC_037328.1	145807050-145838161	+	282194	protein_coding	GCF_000001245.5	AC_000158.1	147542723-147572937	+	Similar, change in UTR only	XM_005202053.4	XP_005202110.1	145807050-145838161	XM_005202053.3	XP_005202110.1	147542723-147572937
Similar	282194	protein_coding	GCF_002263805.1	NC_037328.1	145807050-145838161	+	282194	protein_coding	GCF_000001245.5	AC_000158.1	147542723-147572937	+	Similar, change in UTR only	XM_010801673.3	XP_010799975.1	145807064-145834866	XM_010801673.2	XP_010799975.1	147542723-147569647
Similar	282194	protein_coding	GCF_002263805.1	NC_037328.1	145807050-145838161	+	282194	protein_coding	GCF_000001245.5	AC_000158.1	147542723-147572937	+	Variant	XR_003034923.1	NA	145807064-145835829	NM_001075126.1	NP_001068594.1	147542824-147570737
Similar	535816	protein_coding	GCF_002263805.1	NC_037328.1	145847304-145863605	-	535816	protein_coding	GCF_000001245.5	AC_000158.1	147581908-147598208	-	Previous-other	NA	NA	NA	XM_015473975.1	XP_015329461.1	147581908-147598206
Similar	535816	protein_coding	GCF_002263805.1	NC_037328.1	145847304-145863605	-	535816	protein_coding	GCF_000001245.5	AC_000158.1	147581908-147598208	-	Change in exception	NM_001205399.1	NP_001192328.1	145848080-145863600	NM_001205399.1	NP_001192328.1	147582684-147598208
Similar	535816	protein_coding	GCF_002263805.1	NC_037328.1	145847304-145863605	-	535816	protein_coding	GCF_000001245.5	AC_000158.1	147581908-147598208	-	Similar, change in CDS	XM_024990547.1	XP_024846315.1	145847304-145863603	XM_015473976.1	XP_015329462.1	147581908-147598206
Similar	535816	protein_coding	GCF_002263805.1	NC_037328.1	145847304-145863605	-	535816	protein_coding	GCF_000001245.5	AC_000158.1	147581908-147598208	-	Similar	XR_003034228.1	NA	145847304-145863605	XR_001501600.1	NA	147581914-147598208
Similar	522100	protein_coding	GCF_002263805.1	NC_037328.1	145865672-145883386	-	522100	protein_coding	GCF_000001245.5	AC_000158.1	147600281-147615973	-	Identical	NM_001038677.2	NP_001033766.1	145865672-145881364	NM_001038677.2	NP_001033766.1	147600281-147615973
Similar	522100	protein_coding	GCF_002263805.1	NC_037328.1	145865672-145883386	-	522100	protein_coding	GCF_000001245.5	AC_000158.1	147600281-147615973	-	Variant	XM_024989509.1	XP_024845277.1	145865847-145883386	NM_001038677.2	NP_001033766.1	147600281-147615973
Similar	615906	protein_coding	GCF_002263805.1	NC_037328.1	145889074-145919615	-	615906	protein_coding	GCF_000001245.5	AC_000158.1	147625688-147654100	-	Identical	NM_001046564.1	NP_001040029.1	145891078-145919491	NM_001046564.1	NP_001040029.1	147625688-147654100
Similar	615906	protein_coding	GCF_002263805.1	NC_037328.1	145889074-145919615	-	615906	protein_coding	GCF_000001245.5	AC_000158.1	147625688-147654100	-	Variant	XM_024992155.1	XP_024847923.1	145889074-145919615	NM_001046564.1	NP_001040029.1	147625688-147654100
Similar	615906	protein_coding	GCF_002263805.1	NC_037328.1	145889074-145919615	-	615906	protein_coding	GCF_000001245.5	AC_000158.1	147625688-147654100	-	Variant	XM_024992158.1	XP_024847926.1	145893222-145919615	NM_001046564.1	NP_001040029.1	147625688-147654100
Similar	534293	protein_coding	GCF_002263805.1	NC_037328.1	145929546-145973455	-	534293	protein_coding	GCF_000001245.5	AC_000158.1	147665787-147707974	-	Change in exception	NM_001192803.2	NP_001179732.1	145931236-145971871	NM_001192803.1	NP_001179732.1	147665787-147706422
Similar	534293	protein_coding	GCF_002263805.1	NC_037328.1	145929546-145973455	-	534293	protein_coding	GCF_000001245.5	AC_000158.1	147665787-147707974	-	Similar, change in UTR only	XM_005202084.3	XP_005202141.1	145931244-145973166	XM_005202084.2	XP_005202141.1	147665795-147707628
Similar	534293	protein_coding	GCF_002263805.1	NC_037328.1	145929546-145973455	-	534293	protein_coding	GCF_000001245.5	AC_000158.1	147665787-147707974	-	Similar, change in UTR only	XM_005202085.4	XP_005202142.1	145931244-145973455	XM_005202085.3	XP_005202142.1	147665795-147707974
Similar	534293	protein_coding	GCF_002263805.1	NC_037328.1	145929546-145973455	-	534293	protein_coding	GCF_000001245.5	AC_000158.1	147665787-147707974	-	Variant	XM_024990303.1	XP_024846071.1	145929546-145971871	NM_001192803.1	NP_001179732.1	147665787-147706422
Similar	768063	protein_coding	GCF_002263805.1	NC_037328.1	145973201-145977562	+	768063	protein_coding	GCF_000001245.5	AC_000158.1	147707849-147712115	+	Similar, change in CDS	NM_001077120.1	NP_001070588.1	145973298-145977560	NM_001077120.1	NP_001070588.1	147707849-147712115
Similar	768063	protein_coding	GCF_002263805.1	NC_037328.1	145973201-145977562	+	768063	protein_coding	GCF_000001245.5	AC_000158.1	147707849-147712115	+	Variant	XM_024992443.1	XP_024848211.1	145973201-145977562	NM_001077120.1	NP_001070588.1	147707849-147712115
Similar	101904609	protein_coding	GCF_002263805.1	NC_037328.1	145980821-146003623	-	101904609	protein_coding	GCF_000001245.5	AC_000158.1	147715376-147736114	-	Similar, change in UTR only	XM_010801728.3	XP_010800030.1	145980821-146001626	XM_010801728.2	XP_010800030.1	147715376-147736113
Similar	101904609	protein_coding	GCF_002263805.1	NC_037328.1	145980821-146003623	-	101904609	protein_coding	GCF_000001245.5	AC_000158.1	147715376-147736114	-	Similar, change in UTR only	XM_015474104.2	XP_015329590.1	145983853-146001626	XM_015474104.1	XP_015329590.1	147718411-147736113
Similar	101904609	protein_coding	GCF_002263805.1	NC_037328.1	145980821-146003623	-	101904609	protein_coding	GCF_000001245.5	AC_000158.1	147715376-147736114	-	Variant	XM_024996931.1	XP_024852699.1	145980821-146003623	XM_010801728.2	XP_010800030.1	147715376-147736113
Similar	101904609	protein_coding	GCF_002263805.1	NC_037328.1	145980821-146003623	-	101904609	protein_coding	GCF_000001245.5	AC_000158.1	147715376-147736114	-	Variant	XM_024996937.1	XP_024852705.1	145980821-146001626	XM_015474096.1	XP_015329582.1	147715376-147736114
Similar	101904609	protein_coding	GCF_002263805.1	NC_037328.1	145980821-146003623	-	101904609	protein_coding	GCF_000001245.5	AC_000158.1	147715376-147736114	-	Variant	XR_003036292.1	NA	145980821-146001626	XM_010801728.2	XP_010800030.1	147715376-147736113
Similar	510855	protein_coding	GCF_002263805.1	NC_037328.1	146001763-146106231	+	510855	protein_coding	GCF_000001245.5	AC_000158.1	147736303-147840948	+	Previous-variant	XM_015474068.2	XP_015329554.2	146001763-146106231	XM_010801724.2	XP_010800026.1	147736305-147840948
Similar	510855	protein_coding	GCF_002263805.1	NC_037328.1	146001763-146106231	+	510855	protein_coding	GCF_000001245.5	AC_000158.1	147736303-147840948	+	Previous-variant	XM_015474068.2	XP_015329554.2	146001763-146106231	XM_010801725.2	XP_010800027.1	147736305-147840948
Similar	510855	protein_coding	GCF_002263805.1	NC_037328.1	146001763-146106231	+	510855	protein_coding	GCF_000001245.5	AC_000158.1	147736303-147840948	+	Previous-variant	XM_015474068.2	XP_015329554.2	146001763-146106231	XM_010801726.2	XP_010800028.1	147736305-147840948
Similar	510855	protein_coding	GCF_002263805.1	NC_037328.1	146001763-146106231	+	510855	protein_coding	GCF_000001245.5	AC_000158.1	147736303-147840948	+	Similar, change in UTR only	XM_015474068.2	XP_015329554.2	146001763-146106231	XM_015474068.1	XP_015329554.1	147736305-147840948
Similar	510855	protein_coding	GCF_002263805.1	NC_037328.1	146001763-146106231	+	510855	protein_coding	GCF_000001245.5	AC_000158.1	147736303-147840948	+	Previous-variant	XM_015474068.2	XP_015329554.2	146001763-146106231	XM_015474073.1	XP_015329559.1	147736305-147840948
Similar	510855	protein_coding	GCF_002263805.1	NC_037328.1	146001763-146106231	+	510855	protein_coding	GCF_000001245.5	AC_000158.1	147736303-147840948	+	Previous-variant	XM_015474068.2	XP_015329554.2	146001763-146106231	XM_015474077.1	XP_015329563.1	147736305-147840948
Similar	510855	protein_coding	GCF_002263805.1	NC_037328.1	146001763-146106231	+	510855	protein_coding	GCF_000001245.5	AC_000158.1	147736303-147840948	+	Previous-variant	XM_015474068.2	XP_015329554.2	146001763-146106231	XM_015474078.1	XP_015329564.1	147736305-147840948
Similar	510855	protein_coding	GCF_002263805.1	NC_037328.1	146001763-146106231	+	510855	protein_coding	GCF_000001245.5	AC_000158.1	147736303-147840948	+	Previous-variant	XM_015474068.2	XP_015329554.2	146001763-146106231	XM_015474084.1	XP_015329570.1	147737528-147840948
Similar	510855	protein_coding	GCF_002263805.1	NC_037328.1	146001763-146106231	+	510855	protein_coding	GCF_000001245.5	AC_000158.1	147736303-147840948	+	Previous-variant	XM_015474068.2	XP_015329554.2	146001763-146106231	XM_015474086.1	XP_015329572.1	147736303-147835168
Similar	510855	protein_coding	GCF_002263805.1	NC_037328.1	146001763-146106231	+	510855	protein_coding	GCF_000001245.5	AC_000158.1	147736303-147840948	+	Similar, change in UTR only	XM_015474080.2	XP_015329566.2	146001763-146106231	XM_015474080.1	XP_015329566.1	147736305-147840948
Similar	510855	protein_coding	GCF_002263805.1	NC_037328.1	146001763-146106231	+	510855	protein_coding	GCF_000001245.5	AC_000158.1	147736303-147840948	+	Previous-variant	XM_015474090.2	XP_015329576.2	146001763-146106231	XM_015474082.1	XP_015329568.1	147736306-147840948
Similar	510855	protein_coding	GCF_002263805.1	NC_037328.1	146001763-146106231	+	510855	protein_coding	GCF_000001245.5	AC_000158.1	147736303-147840948	+	Similar, change in UTR only	XM_015474090.2	XP_015329576.2	146001763-146106231	XM_015474090.1	XP_015329576.1	147736306-147840948
Similar	510855	protein_coding	GCF_002263805.1	NC_037328.1	146001763-146106231	+	510855	protein_coding	GCF_000001245.5	AC_000158.1	147736303-147840948	+	Variant	XM_024996911.1	XP_024852679.1	146001763-146106231	XM_010801723.2	XP_010800025.1	147736305-147840948
Identical	100847825	lncRNA	GCF_002263805.1	NC_037328.1	146117676-146121611	-	100847825	lncRNA	GCF_000001245.5	AC_000158.1	147852340-147856271	-	Identical	NR_045647.1	NA	146117676-146121611	NR_045647.1	NA	147852340-147856271
Similar	518043	protein_coding	GCF_002263805.1	NC_037328.1	146121835-146245288	+	518043	protein_coding	GCF_000001245.5	AC_000158.1	147856512-147979639	+	Similar, change in UTR only	XM_002685146.6	XP_002685192.2	146121836-146245288	XM_002685146.5	XP_002685192.1	147856512-147979639
Similar	518043	protein_coding	GCF_002263805.1	NC_037328.1	146121835-146245288	+	518043	protein_coding	GCF_000001245.5	AC_000158.1	147856512-147979639	+	Similar, change in UTR only	XM_005202121.4	XP_005202178.1	146121836-146245288	XM_005202121.3	XP_005202178.1	147856512-147979639
Similar	518043	protein_coding	GCF_002263805.1	NC_037328.1	146121835-146245288	+	518043	protein_coding	GCF_000001245.5	AC_000158.1	147856512-147979639	+	Similar, change in UTR only	XM_010801729.3	XP_010800031.2	146121836-146245288	XM_010801729.2	XP_010800031.1	147856512-147979639
Similar	518043	protein_coding	GCF_002263805.1	NC_037328.1	146121835-146245288	+	518043	protein_coding	GCF_000001245.5	AC_000158.1	147856512-147979639	+	Previous-variant	XM_010801729.3	XP_010800031.2	146121836-146245288	XM_015474106.1	XP_015329592.1	147856512-147979639
Similar	518043	protein_coding	GCF_002263805.1	NC_037328.1	146121835-146245288	+	518043	protein_coding	GCF_000001245.5	AC_000158.1	147856512-147979639	+	Variant	XM_024996954.1	XP_024852722.1	146121836-146245288	XM_010801729.2	XP_010800031.1	147856512-147979639
Similar	518043	protein_coding	GCF_002263805.1	NC_037328.1	146121835-146245288	+	518043	protein_coding	GCF_000001245.5	AC_000158.1	147856512-147979639	+	Variant	XM_024996955.1	XP_024852723.1	146121835-146238373	XM_010801729.2	XP_010800031.1	147856512-147979639
Identical	525716	protein_coding	GCF_002263805.1	NC_037328.1	146272656-146280007	-	525716	protein_coding	GCF_000001245.5	AC_000158.1	148009628-148016980	-	Change in exception	NM_001034555.3	NP_001029727.1	146272656-146280007	NM_001034555.3	NP_001029727.1	148009628-148016980
Identical	100313117	miRNA	GCF_002263805.1	NC_037328.1	146319944-146320017	-	100313117	miRNA	GCF_000001245.5	AC_000158.1	148056940-148057013	-	Identical	NR_030837.1	NA	146319944-146320017	NR_030837.1	NA	148056940-148057013
Similar	507839	protein_coding	GCF_002263805.1	NC_037328.1	146320060-146345068	+	507839	protein_coding	GCF_000001245.5	AC_000158.1	148057226-148082062	+	Identical	NM_001024495.1	NP_001019666.1	146320320-146344916	NM_001024495.1	NP_001019666.1	148057316-148081922
Similar	507839	protein_coding	GCF_002263805.1	NC_037328.1	146320060-146345068	+	507839	protein_coding	GCF_000001245.5	AC_000158.1	148057226-148082062	+	Previous-variant	XM_005202064.4	XP_005202121.4	146320060-146345068	XM_005202062.3	XP_005202119.3	148057226-148082062
Similar	507839	protein_coding	GCF_002263805.1	NC_037328.1	146320060-146345068	+	507839	protein_coding	GCF_000001245.5	AC_000158.1	148057226-148082062	+	Similar, change in CDS	XM_005202064.4	XP_005202121.4	146320060-146345068	XM_005202064.3	XP_005202121.3	148057226-148082062
Similar	507839	protein_coding	GCF_002263805.1	NC_037328.1	146320060-146345068	+	507839	protein_coding	GCF_000001245.5	AC_000158.1	148057226-148082062	+	Variant	XM_025001956.1	XP_024857724.1	146320060-146345068	XM_005202064.3	XP_005202121.3	148057226-148082062
Similar	507839	protein_coding	GCF_002263805.1	NC_037328.1	146320060-146345068	+	507839	protein_coding	GCF_000001245.5	AC_000158.1	148057226-148082062	+	Previous-variant	XM_025001956.1	XP_024857724.1	146320060-146345068	XM_015473902.1	XP_015329388.1	148057226-148082062
Similar	540328	protein_coding	GCF_002263805.1	NC_037328.1	146528086-146556466	+	540328	protein_coding	GCF_000001245.5	AC_000158.1	148266935-148295198	+	Identical	NM_001076211.1	NP_001069679.1	146528126-146556176	NM_001076211.1	NP_001069679.1	148266954-148294999
Similar	540328	protein_coding	GCF_002263805.1	NC_037328.1	146528086-146556466	+	540328	protein_coding	GCF_000001245.5	AC_000158.1	148266935-148295198	+	Similar, change in UTR only	XM_005202087.4	XP_005202144.1	146528086-146556183	XM_005202087.3	XP_005202144.1	148266935-148295198
Similar	540328	protein_coding	GCF_002263805.1	NC_037328.1	146528086-146556466	+	540328	protein_coding	GCF_000001245.5	AC_000158.1	148266935-148295198	+	Previous-variant	XM_005202087.4	XP_005202144.1	146528086-146556183	XM_015473977.1	XP_015329463.1	148266935-148295198
Similar	540328	protein_coding	GCF_002263805.1	NC_037328.1	146528086-146556466	+	540328	protein_coding	GCF_000001245.5	AC_000158.1	148266935-148295198	+	Similar, change in UTR only	XM_005202089.4	XP_005202146.1	146528086-146556183	XM_005202089.3	XP_005202146.1	148266935-148295198
Similar	540328	protein_coding	GCF_002263805.1	NC_037328.1	146528086-146556466	+	540328	protein_coding	GCF_000001245.5	AC_000158.1	148266935-148295198	+	Previous-variant	XM_005202089.4	XP_005202146.1	146528086-146556183	XM_015473981.1	XP_015329467.1	148266935-148295198
Similar	540328	protein_coding	GCF_002263805.1	NC_037328.1	146528086-146556466	+	540328	protein_coding	GCF_000001245.5	AC_000158.1	148266935-148295198	+	Similar, change in UTR only	XM_005202090.4	XP_005202147.1	146528086-146556183	XM_005202090.3	XP_005202147.1	148266935-148295198
Similar	540328	protein_coding	GCF_002263805.1	NC_037328.1	146528086-146556466	+	540328	protein_coding	GCF_000001245.5	AC_000158.1	148266935-148295198	+	Similar, change in CDS	XM_024991245.1	XP_024847013.1	146528475-146556466	XM_015473980.1	XP_015329466.1	148267325-148295198
Similar	540328	protein_coding	GCF_002263805.1	NC_037328.1	146528086-146556466	+	540328	protein_coding	GCF_000001245.5	AC_000158.1	148266935-148295198	+	Variant	XM_024991250.1	XP_024847018.1	146528476-146556466	XM_015473984.1	XP_015329470.1	148266935-148295198
Similar	614166	protein_coding	GCF_002263805.1	NC_037328.1	146560323-146608122	-	614166	protein_coding	GCF_000001245.5	AC_000158.1	148299146-148347034	-	Changed substantially	XM_002685163.5	XP_002685209.3	146560323-146608122	XM_002685163.4	XP_002685209.2	148299146-148347034
Current-other	101902630	lncRNA	GCF_002263805.1	NC_037328.1	146686318-146704646	+	NA	NA	NA	NA	NA	NA	Current-other	XR_003036352.1	NA	146693474-146704646	NA	NA	NA
Current-other	101902630	lncRNA	GCF_002263805.1	NC_037328.1	146686318-146704646	+	NA	NA	NA	NA	NA	NA	Current-novel	XR_003036362.1	NA	146686318-146704646	NA	NA	NA
Current-other	101902630	lncRNA	GCF_002263805.1	NC_037328.1	146686318-146704646	+	NA	NA	NA	NA	NA	NA	Current-other	XR_003036366.1	NA	146693474-146704646	NA	NA	NA
Current-other	101902630	lncRNA	GCF_002263805.1	NC_037328.1	146686318-146704646	+	NA	NA	NA	NA	NA	NA	Current-other	XR_233454.4	NA	146693474-146704078	NA	NA	NA
Changed locus ID	101902902	lncRNA	GCF_002263805.1	NC_037328.1	146734447-146749666	+	613885	lncRNA	GCF_000001245.5	AC_000158.1	148437146-148569232	+	Previous-other	NA	NA	NA	XR_804595.2	NA	148437146-148569232
Changed locus ID	101902902	lncRNA	GCF_002263805.1	NC_037328.1	146734447-146749666	+	613885	lncRNA	GCF_000001245.5	AC_000158.1	148437146-148569232	+	Previous-other	NA	NA	NA	XR_804596.2	NA	148437506-148452807
Changed locus ID	101902902	lncRNA	GCF_002263805.1	NC_037328.1	146734447-146749666	+	613885	lncRNA	GCF_000001245.5	AC_000158.1	148437146-148569232	+	Changed locus ID	XR_003036328.1	NA	146734447-146749139	XR_804593.2	NA	148437510-148452248
Changed locus ID	101902902	lncRNA	GCF_002263805.1	NC_037328.1	146734447-146749666	+	613885	lncRNA	GCF_000001245.5	AC_000158.1	148437146-148569232	+	Changed locus ID	XR_003036333.1	NA	146734447-146749666	XR_804594.2	NA	148437506-148452773
Changed locus ID	101902902	lncRNA	GCF_002263805.1	NC_037328.1	146734447-146749666	+	613885	lncRNA	GCF_000001245.5	AC_000158.1	148437146-148569232	+	Current-other	XR_003036334.1	NA	146734447-146749139	NA	NA	NA
Similar	529631	protein_coding	GCF_002263805.1	NC_037328.1	146971509-147244728	-	529631	protein_coding	GCF_000001245.5	AC_000158.1	148674240-148949052	-	Identical	NM_001256578.1	NP_001243507.1	146975504-147244722	NM_001256578.1	NP_001243507.1	148678709-148949052
Similar	529631	protein_coding	GCF_002263805.1	NC_037328.1	146971509-147244728	-	529631	protein_coding	GCF_000001245.5	AC_000158.1	148674240-148949052	-	Similar, change in UTR only	XM_005202079.4	XP_005202136.1	146971509-147244725	XM_005202079.3	XP_005202136.1	148674240-148949047
Similar	529631	protein_coding	GCF_002263805.1	NC_037328.1	146971509-147244728	-	529631	protein_coding	GCF_000001245.5	AC_000158.1	148674240-148949052	-	Similar, change in UTR only	XM_005202080.4	XP_005202137.1	146971509-147244728	XM_005202080.3	XP_005202137.1	148674240-148949047
Similar	529631	protein_coding	GCF_002263805.1	NC_037328.1	146971509-147244728	-	529631	protein_coding	GCF_000001245.5	AC_000158.1	148674240-148949052	-	Similar, change in UTR only	XM_015473952.2	XP_015329438.1	146971509-147244448	XM_015473952.1	XP_015329438.1	148674240-148948566
Similar	529631	protein_coding	GCF_002263805.1	NC_037328.1	146971509-147244728	-	529631	protein_coding	GCF_000001245.5	AC_000158.1	148674240-148949052	-	Variant	XM_024989857.1	XP_024845625.1	146971509-147244449	XM_015473952.1	XP_015329438.1	148674240-148948566
Similar	529631	protein_coding	GCF_002263805.1	NC_037328.1	146971509-147244728	-	529631	protein_coding	GCF_000001245.5	AC_000158.1	148674240-148949052	-	Variant	XM_024989859.1	XP_024845627.1	146971509-147244725	XM_005202079.3	XP_005202136.1	148674240-148949047
Current-novel	112448042	lncRNA	GCF_002263805.1	NC_037328.1	147172681-147198377	+	NA	NA	NA	NA	NA	NA	Current-novel	XR_003036378.1	NA	147172681-147198377	NA	NA	NA
Identical	100313277	miRNA	GCF_002263805.1	NC_037328.1	147203768-147203839	-	100313277	miRNA	GCF_000001245.5	AC_000158.1	148908098-148908169	-	Identical	NR_030838.1	NA	147203768-147203839	NR_030838.1	NA	148908098-148908169
Current-novel	112448353	snRNA	GCF_002263805.1	NC_037328.1	1472143-1472249	+	NA	NA	NA	NA	NA	NA	Current-novel	XR_003036725.1	NA	1472143-1472249	NA	NA	NA
Current-novel	112448047	lncRNA	GCF_002263805.1	NC_037328.1	147512402-147537353	+	NA	NA	NA	NA	NA	NA	Current-novel	XR_003036381.1	NA	147512402-147537353	NA	NA	NA
Similar	107132227	pseudogene	GCF_002263805.1	NC_037328.1	147880763-147881768	+	107132227	pseudogene	GCF_000001245.5	AC_000158.1	149585374-149586428	+	NA	NA	NA	NA	NA	NA	NA
Similar	104971069	lncRNA	GCF_002263805.1	NC_037328.1	147939878-147996208	-	104971069	lncRNA	GCF_000001245.5	AC_000158.1	149643676-149701767	-	Previous-variant	XR_804599.3	NA	147939878-147996208	XR_001501672.1	NA	149643676-149701767
Similar	104971069	lncRNA	GCF_002263805.1	NC_037328.1	147939878-147996208	-	104971069	lncRNA	GCF_000001245.5	AC_000158.1	149643676-149701767	-	Similar	XR_804599.3	NA	147939878-147996208	XR_804599.2	NA	149644570-149701767
Current-novel	112448053	lncRNA	GCF_002263805.1	NC_037328.1	147946659-147954284	+	NA	NA	NA	NA	NA	NA	Current-novel	XR_003036386.1	NA	147946659-147954284	NA	NA	NA
Changed substantially	104971070	lncRNA	GCF_002263805.1	NC_037328.1	148147367-148258778	-	104971070	lncRNA	GCF_000001245.5	AC_000158.1	149900879-149965603	-	Previous-other	NA	NA	NA	XR_001501673.1	NA	149941576-149965603
Changed substantially	104971070	lncRNA	GCF_002263805.1	NC_037328.1	148147367-148258778	-	104971070	lncRNA	GCF_000001245.5	AC_000158.1	149900879-149965603	-	Changed substantially	XR_001501674.2	NA	148147367-148258778	XR_001501674.1	NA	149900879-149965603
Similar	540440	protein_coding	GCF_002263805.1	NC_037328.1	148316034-148435157	-	540440	protein_coding	GCF_000001245.5	AC_000158.1	150023411-150138366	-	Identical	NM_001205824.2	NP_001192753.1	148318450-148340887	NM_001205824.1	NP_001192753.1	150025826-150048268
Similar	540440	protein_coding	GCF_002263805.1	NC_037328.1	148316034-148435157	-	540440	protein_coding	GCF_000001245.5	AC_000158.1	150023411-150138366	-	Similar, change in UTR only	XM_010801703.3	XP_010800005.1	148316034-148435157	XM_010801703.2	XP_010800005.1	150023411-150138366
Similar	540440	protein_coding	GCF_002263805.1	NC_037328.1	148316034-148435157	-	540440	protein_coding	GCF_000001245.5	AC_000158.1	150023411-150138366	-	Variant	XM_024991294.1	XP_024847062.1	148316034-148340887	XM_005202092.3	XP_005202149.1	150023411-150048290
Similar	540440	protein_coding	GCF_002263805.1	NC_037328.1	148316034-148435157	-	540440	protein_coding	GCF_000001245.5	AC_000158.1	150023411-150138366	-	Similar, change in UTR only	XM_024991300.1	XP_024847068.1	148316034-148338799	XM_005202092.3	XP_005202149.1	150023411-150048290
Similar	540440	protein_coding	GCF_002263805.1	NC_037328.1	148316034-148435157	-	540440	protein_coding	GCF_000001245.5	AC_000158.1	150023411-150138366	-	Variant	XM_024991303.1	XP_024847071.1	148316034-148340593	XM_005202092.3	XP_005202149.1	150023411-150048290
Other	515946	protein_coding	GCF_002263805.1	NC_037328.1	148346839-148353634	+	515946	protein_coding	GCF_000001245.5	AC_000158.1	150054220-150108189	+	Change in exception	NM_001034513.1	NP_001029685.1	148346839-148353634	NM_001034513.1	NP_001029685.1	150054220-150064636
Current-other	112448060	pseudogene	GCF_002263805.1	NC_037328.1	148354348-148355395	+	NA	NA	NA	NA	NA	NA	NA	NA	NA	NA	NA	NA	NA
Changed locus ID	112441473	protein_coding	GCF_002263805.1	NC_037328.1	148357997-148404925	+	515946	protein_coding	GCF_000001245.5	AC_000158.1	150054220-150108189	+	Changed locus ID	XM_005202070.4	XP_005202127.2	148358869-148363907	XM_005202070.3	XP_005202127.1	150056934-150064793
Changed locus ID	112441473	protein_coding	GCF_002263805.1	NC_037328.1	148357997-148404925	+	515946	protein_coding	GCF_000001245.5	AC_000158.1	150054220-150108189	+	Changed locus ID	XM_005202071.4	XP_005202128.1	148357997-148392025	XM_005202071.3	XP_005202128.1	150056895-150095302
Changed locus ID	112441473	protein_coding	GCF_002263805.1	NC_037328.1	148357997-148404925	+	515946	protein_coding	GCF_000001245.5	AC_000158.1	150054220-150108189	+	Changed locus ID	XM_015473932.2	XP_015329418.2	148358001-148404925	XM_015473932.1	XP_015329418.1	150056895-150108189
Changed substantially	100337155	pseudogene	GCF_002263805.1	NC_037328.1	148364676-148373010	+	100337155	pseudogene	GCF_000001245.5	AC_000158.1	150065321-150075340	+	NA	NA	NA	NA	NA	NA	NA
Identical	510180	protein_coding	GCF_002263805.1	NC_037328.1	148405187-148407257	+	510180	protein_coding	GCF_000001245.5	AC_000158.1	150108437-150110507	+	Identical	NM_001035086.2	NP_001030258.1	148405187-148407257	NM_001035086.1	NP_001030258.1	150108437-150110507
Identical	100337384	pseudogene	GCF_002263805.1	NC_037328.1	148410856-148411489	+	100337384	pseudogene	GCF_000001245.5	AC_000158.1	150114106-150114738	+	NA	NA	NA	NA	NA	NA	NA
Similar	516036	protein_coding	GCF_002263805.1	NC_037328.1	148440915-148450702	+	516036	protein_coding	GCF_000001245.5	AC_000158.1	150144148-150153940	+	Change in exception	NM_001075734.1	NP_001069202.1	148440915-148450702	NM_001075734.1	NP_001069202.1	150144148-150153934
Similar	516036	protein_coding	GCF_002263805.1	NC_037328.1	148440915-148450702	+	516036	protein_coding	GCF_000001245.5	AC_000158.1	150144148-150153940	+	Previous-variant	NM_001075734.1	NP_001069202.1	148440915-148450702	XM_010801685.1	XP_010799987.1	150145742-150153940
Similar	514520	protein_coding	GCF_002263805.1	NC_037328.1	148460233-148590944	+	514520	protein_coding	GCF_000001245.5	AC_000158.1	150163460-150293612	+	Similar, change in UTR only	XM_002685151.5	XP_002685197.2	148460233-148590887	XM_002685151.4	XP_002685197.1	150163462-150293612
Similar	514520	protein_coding	GCF_002263805.1	NC_037328.1	148460233-148590944	+	514520	protein_coding	GCF_000001245.5	AC_000158.1	150163460-150293612	+	Similar, change in UTR only	XM_005202123.4	XP_005202180.2	148460233-148590944	XM_005202123.3	XP_005202180.1	150163462-150293612
Similar	514520	protein_coding	GCF_002263805.1	NC_037328.1	148460233-148590944	+	514520	protein_coding	GCF_000001245.5	AC_000158.1	150163460-150293612	+	Similar	XR_804602.3	NA	148460233-148587135	XR_804602.2	NA	150163460-150289806
Similar	101904468	pseudogene	GCF_002263805.1	NC_037328.1	148466700-148475505	+	101904468	pseudogene	GCF_000001245.5	AC_000158.1	150169987-150178326	+	NA	NA	NA	NA	NA	NA	NA
Changed substantially	101903402	lncRNA	GCF_002263805.1	NC_037328.1	148602471-148604898	-	101903402	lncRNA	GCF_000001245.5	AC_000158.1	150305626-150307178	-	Changed substantially	XR_233467.3	NA	148602471-148604898	XR_233467.2	NA	150305626-150307178
Similar	513807	protein_coding	GCF_002263805.1	NC_037328.1	148604853-148649100	+	513807	protein_coding	GCF_000001245.5	AC_000158.1	150307519-150351774	+	Similar, change in UTR only	XM_002685152.6	XP_002685198.1	148604853-148649100	XM_002685152.5	XP_002685198.1	150307519-150351774
Similar	513807	protein_coding	GCF_002263805.1	NC_037328.1	148604853-148649100	+	513807	protein_coding	GCF_000001245.5	AC_000158.1	150307519-150351774	+	Variant	XR_003036411.1	NA	148604854-148646065	XM_002685152.5	XP_002685198.1	150307519-150351774
Similar	513807	protein_coding	GCF_002263805.1	NC_037328.1	148604853-148649100	+	513807	protein_coding	GCF_000001245.5	AC_000158.1	150307519-150351774	+	Variant	XR_003036413.1	NA	148604854-148646065	XM_002685152.5	XP_002685198.1	150307519-150351774
Identical	511654	protein_coding	GCF_002263805.1	NC_037328.1	148658316-148683914	+	511654	protein_coding	GCF_000001245.5	AC_000158.1	150360987-150386585	+	Identical	NM_001098014.1	NP_001091483.1	148658316-148683914	NM_001098014.1	NP_001091483.1	150360987-150386585
Similar	783180	protein_coding	GCF_002263805.1	NC_037328.1	148735027-148757400	-	783180	protein_coding	GCF_000001245.5	AC_000158.1	150437691-150460520	-	Similar, change in UTR only	XM_015474127.2	XP_015329613.1	148735027-148757400	XM_015474127.1	XP_015329613.1	150437691-150460520
Similar	783180	protein_coding	GCF_002263805.1	NC_037328.1	148735027-148757400	-	783180	protein_coding	GCF_000001245.5	AC_000158.1	150437691-150460520	-	Previous-variant	XM_015474127.2	XP_015329613.1	148735027-148757400	XR_001501675.1	NA	150437691-150460520
Merged	100337422	protein_coding	GCF_002263805.1	NC_037328.1	148973329-149024871	+	100847516	protein_coding	GCF_000001245.5	AC_000158.1	150678439-150690427	-	Merged	XM_024997032.1	XP_024852800.1	148973331-149022138	XM_015474131.1	XP_015329617.1	150678439-150690427
Changed substantially	100337422	protein_coding	GCF_002263805.1	NC_037328.1	148973329-149024871	+	100337422	protein_coding	GCF_000001245.5	AC_000158.1	150696150-150729012	+	Changed substantially	XM_015474132.2	XP_015329618.2	148973334-149024871	XM_015474132.1	XP_015329618.1	150696150-150729012
Changed substantially	100337422	protein_coding	GCF_002263805.1	NC_037328.1	148973329-149024871	+	100337422	protein_coding	GCF_000001245.5	AC_000158.1	150696150-150729012	+	Other	XM_024997028.1	XP_024852796.1	148973329-149024678	XM_015474132.1	XP_015329618.1	150696150-150729012
Changed substantially	100337422	protein_coding	GCF_002263805.1	NC_037328.1	148973329-149024871	+	100337422	protein_coding	GCF_000001245.5	AC_000158.1	150696150-150729012	+	Other	XM_024997032.1	XP_024852800.1	148973331-149022138	XM_015474132.1	XP_015329618.1	150696150-150729012
Similar	534247	protein_coding	GCF_002263805.1	NC_037328.1	149028009-149232292	-	534247	protein_coding	GCF_000001245.5	AC_000158.1	150732147-150944857	-	Similar, change in UTR only	XM_005202127.4	XP_005202184.1	149028009-149221589	XM_005202127.3	XP_005202184.1	150732147-150923492
Similar	534247	protein_coding	GCF_002263805.1	NC_037328.1	149028009-149232292	-	534247	protein_coding	GCF_000001245.5	AC_000158.1	150732147-150944857	-	Similar, change in CDS	XM_024997047.1	XP_024852815.1	149028009-149232292	XM_010801734.1	XP_010800036.1	150732147-150944857
Similar	534247	protein_coding	GCF_002263805.1	NC_037328.1	149028009-149232292	-	534247	protein_coding	GCF_000001245.5	AC_000158.1	150732147-150944857	-	Similar, change in CDS	XM_024997049.1	XP_024852817.1	149028009-149231901	XM_010801734.1	XP_010800036.1	150732147-150944857
Current-novel	112448077	lncRNA	GCF_002263805.1	NC_037328.1	149055811-149058187	-	NA	NA	NA	NA	NA	NA	Current-novel	XR_003036443.1	NA	149055811-149058187	NA	NA	NA
Current-novel	112448075	lncRNA	GCF_002263805.1	NC_037328.1	149230594-149236079	+	NA	NA	NA	NA	NA	NA	Current-novel	XR_003036442.1	NA	149230594-149236079	NA	NA	NA
Similar	100335484	protein_coding	GCF_002263805.1	NC_037328.1	149259095-149269194	+	100335484	protein_coding	GCF_000001245.5	AC_000158.1	150961550-150972692	+	Similar, change in UTR only	XM_003585709.4	XP_003585757.2	149259095-149269194	XM_003585709.3	XP_003585757.2	150961550-150972692
Current-novel	112448285	snRNA	GCF_002263805.1	NC_037328.1	149273724-149273830	-	NA	NA	NA	NA	NA	NA	Current-novel	XR_003036656.1	NA	149273724-149273830	NA	NA	NA
Similar	767951	protein_coding	GCF_002263805.1	NC_037328.1	149305057-149317833	-	767951	protein_coding	GCF_000001245.5	AC_000158.1	151008560-151021406	-	Identical	NM_001077022.2	NP_001070490.1	149305061-149317770	NM_001077022.2	NP_001070490.1	151008560-151021271
Similar	767951	protein_coding	GCF_002263805.1	NC_037328.1	149305057-149317833	-	767951	protein_coding	GCF_000001245.5	AC_000158.1	151008560-151021406	-	Previous-variant	NM_001077022.2	NP_001070490.1	149305061-149317770	XM_010801719.2	XP_010800021.1	151008560-151021406
Similar	767951	protein_coding	GCF_002263805.1	NC_037328.1	149305057-149317833	-	767951	protein_coding	GCF_000001245.5	AC_000158.1	151008560-151021406	-	Similar, change in UTR only	XM_010801718.2	XP_010800020.1	149305057-149317833	XM_010801718.1	XP_010800020.1	151008560-151021336
Similar	767951	protein_coding	GCF_002263805.1	NC_037328.1	149305057-149317833	-	767951	protein_coding	GCF_000001245.5	AC_000158.1	151008560-151021406	-	Variant	XM_024992427.1	XP_024848195.1	149305057-149317387	XM_010801718.1	XP_010800020.1	151008560-151021336
Similar	506569	protein_coding	GCF_002263805.1	NC_037328.1	149317973-149437820	+	506569	protein_coding	GCF_000001245.5	AC_000158.1	151021542-151141014	+	Change in exception	NM_001109767.3	NP_001103237.2	149330712-149437820	NM_001109767.3	NP_001103237.2	151034216-151141014
Similar	506569	protein_coding	GCF_002263805.1	NC_037328.1	149317973-149437820	+	506569	protein_coding	GCF_000001245.5	AC_000158.1	151021542-151141014	+	Similar, change in UTR only	XM_005202056.4	XP_005202113.1	149317973-149437270	XM_005202056.3	XP_005202113.1	151021614-151140464
Similar	506569	protein_coding	GCF_002263805.1	NC_037328.1	149317973-149437820	+	506569	protein_coding	GCF_000001245.5	AC_000158.1	151021542-151141014	+	Similar, change in UTR only	XM_005202057.4	XP_005202114.1	149326145-149437270	XM_005202057.3	XP_005202114.1	151028312-151140464
Similar	506569	protein_coding	GCF_002263805.1	NC_037328.1	149317973-149437820	+	506569	protein_coding	GCF_000001245.5	AC_000158.1	151021542-151141014	+	Similar, change in UTR only	XM_005202058.4	XP_005202115.1	149317995-149437270	XM_005202058.3	XP_005202115.1	151021542-151140464
Similar	506569	protein_coding	GCF_002263805.1	NC_037328.1	149317973-149437820	+	506569	protein_coding	GCF_000001245.5	AC_000158.1	151021542-151141014	+	Similar, change in UTR only	XM_005202060.2	XP_005202117.1	149318037-149436940	XM_005202060.1	XP_005202117.1	151021605-151141014
Similar	506569	protein_coding	GCF_002263805.1	NC_037328.1	149317973-149437820	+	506569	protein_coding	GCF_000001245.5	AC_000158.1	151021542-151141014	+	Similar, change in UTR only	XM_005202061.4	XP_005202118.1	149343425-149436940	XM_005202061.3	XP_005202118.1	151047014-151141014
Similar	506569	protein_coding	GCF_002263805.1	NC_037328.1	149317973-149437820	+	506569	protein_coding	GCF_000001245.5	AC_000158.1	151021542-151141014	+	Similar, change in CDS	XM_010801674.2	XP_010799976.2	149326143-149437820	XM_010801674.1	XP_010799976.1	151034205-151141014
Similar	506569	protein_coding	GCF_002263805.1	NC_037328.1	149317973-149437820	+	506569	protein_coding	GCF_000001245.5	AC_000158.1	151021542-151141014	+	Similar, change in CDS	XM_010801675.2	XP_010799977.2	149326144-149437820	XM_010801675.1	XP_010799977.1	151034205-151141014
Similar	506569	protein_coding	GCF_002263805.1	NC_037328.1	149317973-149437820	+	506569	protein_coding	GCF_000001245.5	AC_000158.1	151021542-151141014	+	Previous-variant	XM_010801675.2	XP_010799977.2	149326144-149437820	XM_010801677.2	XP_010799979.1	151034251-151141014
Similar	506569	protein_coding	GCF_002263805.1	NC_037328.1	149317973-149437820	+	506569	protein_coding	GCF_000001245.5	AC_000158.1	151021542-151141014	+	Similar, change in CDS	XM_010801678.3	XP_010799980.2	149326140-149430437	XM_010801678.2	XP_010799980.1	151034205-151133938
Similar	506569	protein_coding	GCF_002263805.1	NC_037328.1	149317973-149437820	+	506569	protein_coding	GCF_000001245.5	AC_000158.1	151021542-151141014	+	Similar, change in UTR only	XM_010801679.3	XP_010799981.1	149335441-149436940	XM_010801679.2	XP_010799981.1	151038981-151141014
Similar	506569	protein_coding	GCF_002263805.1	NC_037328.1	149317973-149437820	+	506569	protein_coding	GCF_000001245.5	AC_000158.1	151021542-151141014	+	Variant	XM_024999711.1	XP_024855479.1	149326145-149437820	XM_005202057.3	XP_005202114.1	151028312-151140464
Similar	506569	protein_coding	GCF_002263805.1	NC_037328.1	149317973-149437820	+	506569	protein_coding	GCF_000001245.5	AC_000158.1	151021542-151141014	+	Variant	XM_024999804.1	XP_024855572.1	149326143-149437820	XM_010801678.2	XP_010799980.1	151034205-151133938
Similar	506569	protein_coding	GCF_002263805.1	NC_037328.1	149317973-149437820	+	506569	protein_coding	GCF_000001245.5	AC_000158.1	151021542-151141014	+	Variant	XM_024999841.1	XP_024855609.1	149318039-149436940	XM_010801679.2	XP_010799981.1	151038981-151141014
Similar	506569	protein_coding	GCF_002263805.1	NC_037328.1	149317973-149437820	+	506569	protein_coding	GCF_000001245.5	AC_000158.1	151021542-151141014	+	Variant	XM_024999925.1	XP_024855693.1	149339219-149436940	XM_010801679.2	XP_010799981.1	151038981-151141014
Similar	506569	protein_coding	GCF_002263805.1	NC_037328.1	149317973-149437820	+	506569	protein_coding	GCF_000001245.5	AC_000158.1	151021542-151141014	+	Variant	XM_024999992.1	XP_024855760.1	149318014-149436940	XM_005202058.3	XP_005202115.1	151021542-151140464
Similar	506569	protein_coding	GCF_002263805.1	NC_037328.1	149317973-149437820	+	506569	protein_coding	GCF_000001245.5	AC_000158.1	151021542-151141014	+	Variant	XM_025000044.1	XP_024855812.1	149374687-149436940	XM_005202060.1	XP_005202117.1	151021605-151141014
Identical	507647	protein_coding	GCF_002263805.1	NC_037328.1	149461705-149495891	-	507647	protein_coding	GCF_000001245.5	AC_000158.1	151164853-151199107	-	Identical	NM_001040510.2	NP_001035600.2	149461705-149495891	NM_001040510.2	NP_001035600.2	151164853-151199107
Similar	532989	protein_coding	GCF_002263805.1	NC_037328.1	149567935-149711584	+	532989	protein_coding	GCF_000001245.5	AC_000158.1	151270811-151414206	+	Change in exception	NM_001206014.1	NP_001192943.1	149617409-149711584	NM_001206014.1	NP_001192943.1	151320006-151414206
Similar	532989	protein_coding	GCF_002263805.1	NC_037328.1	149567935-149711584	+	532989	protein_coding	GCF_000001245.5	AC_000158.1	151270811-151414206	+	Similar, change in UTR only	XM_005202082.2	XP_005202139.1	149567943-149711537	XM_005202082.1	XP_005202139.1	151270811-151414159
Similar	532989	protein_coding	GCF_002263805.1	NC_037328.1	149567935-149711584	+	532989	protein_coding	GCF_000001245.5	AC_000158.1	151270811-151414206	+	Previous-variant	XM_005202082.2	XP_005202139.1	149567943-149711537	XM_015473958.1	XP_015329444.1	151298354-151414159
Similar	532989	protein_coding	GCF_002263805.1	NC_037328.1	149567935-149711584	+	532989	protein_coding	GCF_000001245.5	AC_000158.1	151270811-151414206	+	Similar, change in UTR only	XM_024990066.1	XP_024845834.1	149567943-149711537	XM_015473960.1	XP_015329446.1	151320005-151414159
Similar	532989	protein_coding	GCF_002263805.1	NC_037328.1	149567935-149711584	+	532989	protein_coding	GCF_000001245.5	AC_000158.1	151270811-151414206	+	Variant	XM_024990067.1	XP_024845835.1	149567935-149711537	XM_005202082.1	XP_005202139.1	151270811-151414159
Changed substantially	520743	protein_coding	GCF_002263805.1	NC_037328.1	149810381-149947601	-	520743	protein_coding	GCF_000001245.5	AC_000158.1	151513134-151847754	-	Changed substantially	XM_024997575.1	XP_024853343.1	149810381-149947601	XM_010801736.2	XP_010800038.1	151513134-151847754
Current-novel	112448308	snoRNA	GCF_002263805.1	NC_037328.1	150366151-150366282	-	NA	NA	NA	NA	NA	NA	Current-novel	XR_003036676.1	NA	150366151-150366282	NA	NA	NA
Current-novel	112448296	snRNA	GCF_002263805.1	NC_037328.1	150401191-150401293	-	NA	NA	NA	NA	NA	NA	Current-novel	XR_003036664.1	NA	150401191-150401293	NA	NA	NA
Changed substantially	107132222	lncRNA	GCF_002263805.1	NC_037328.1	150536322-150541676	-	107132222	lncRNA	GCF_000001245.5	AC_000158.1	152250120-152253333	-	Changed substantially	XR_003036449.1	NA	150536322-150541676	XR_001501678.1	NA	152250120-152253333
Changed substantially	107132222	lncRNA	GCF_002263805.1	NC_037328.1	150536322-150541676	-	107132222	lncRNA	GCF_000001245.5	AC_000158.1	152250120-152253333	-	Other	XR_003036450.1	NA	150536322-150541676	XR_001501678.1	NA	152250120-152253333
Changed substantially	522184	protein_coding	GCF_002263805.1	NC_037328.1	150539879-150597397	+	522184	protein_coding	GCF_000001245.5	AC_000158.1	152271191-152307782	+	Previous-other	NA	NA	NA	XM_005202077.3	XP_005202134.1	152286719-152307782
Changed substantially	522184	protein_coding	GCF_002263805.1	NC_037328.1	150539879-150597397	+	522184	protein_coding	GCF_000001245.5	AC_000158.1	152271191-152307782	+	Change in exception	NM_001099018.1	NP_001092488.1	150591083-150595749	NM_001099018.1	NP_001092488.1	152301467-152306134
Changed substantially	522184	protein_coding	GCF_002263805.1	NC_037328.1	150539879-150597397	+	522184	protein_coding	GCF_000001245.5	AC_000158.1	152271191-152307782	+	Similar, change in UTR only	XM_005202074.4	XP_005202131.1	150587424-150597397	XM_005202074.3	XP_005202131.1	152298599-152307782
Changed substantially	522184	protein_coding	GCF_002263805.1	NC_037328.1	150539879-150597397	+	522184	protein_coding	GCF_000001245.5	AC_000158.1	152271191-152307782	+	Similar, change in UTR only	XM_005202075.4	XP_005202132.1	150587424-150597397	XM_005202075.3	XP_005202132.1	152298599-152307782
Changed substantially	522184	protein_coding	GCF_002263805.1	NC_037328.1	150539879-150597397	+	522184	protein_coding	GCF_000001245.5	AC_000158.1	152271191-152307782	+	Similar, change in UTR only	XM_005202078.4	XP_005202135.1	150587422-150597397	XM_005202078.3	XP_005202135.1	152298595-152307782
Changed substantially	522184	protein_coding	GCF_002263805.1	NC_037328.1	150539879-150597397	+	522184	protein_coding	GCF_000001245.5	AC_000158.1	152271191-152307782	+	Previous-variant	XM_010801687.3	XP_010799989.1	150579034-150597397	XM_005202076.1	XP_005202133.1	152289392-152307782
Changed substantially	522184	protein_coding	GCF_002263805.1	NC_037328.1	150539879-150597397	+	522184	protein_coding	GCF_000001245.5	AC_000158.1	152271191-152307782	+	Similar, change in UTR only	XM_010801687.3	XP_010799989.1	150579034-150597397	XM_010801687.2	XP_010799989.1	152289503-152307782
Changed substantially	522184	protein_coding	GCF_002263805.1	NC_037328.1	150539879-150597397	+	522184	protein_coding	GCF_000001245.5	AC_000158.1	152271191-152307782	+	Similar, change in UTR only	XM_010801688.3	XP_010799990.1	150560742-150597397	XM_010801688.2	XP_010799990.1	152271191-152307782
Changed substantially	522184	protein_coding	GCF_002263805.1	NC_037328.1	150539879-150597397	+	522184	protein_coding	GCF_000001245.5	AC_000158.1	152271191-152307782	+	Other	XM_024989534.1	XP_024845302.1	150539879-150597397	XM_010801688.2	XP_010799990.1	152271191-152307782
Changed substantially	522184	protein_coding	GCF_002263805.1	NC_037328.1	150539879-150597397	+	522184	protein_coding	GCF_000001245.5	AC_000158.1	152271191-152307782	+	Other	XM_024989551.1	XP_024845319.1	150542006-150597397	XM_010801688.2	XP_010799990.1	152271191-152307782
Changed substantially	522184	protein_coding	GCF_002263805.1	NC_037328.1	150539879-150597397	+	522184	protein_coding	GCF_000001245.5	AC_000158.1	152271191-152307782	+	Variant	XM_024989563.1	XP_024845331.1	150578160-150597397	XM_010801688.2	XP_010799990.1	152271191-152307782
Changed substantially	522184	protein_coding	GCF_002263805.1	NC_037328.1	150539879-150597397	+	522184	protein_coding	GCF_000001245.5	AC_000158.1	152271191-152307782	+	Variant	XM_024989567.1	XP_024845335.1	150567215-150597397	XM_010801688.2	XP_010799990.1	152271191-152307782
Similar	535231	protein_coding	GCF_002263805.1	NC_037328.1	150668907-150925160	-	535231	protein_coding	GCF_000001245.5	AC_000158.1	152379402-152695772	-	Similar, change in CDS	NM_001102183.1	NP_001095653.1	150668909-150803672	NM_001102183.1	NP_001095653.1	152379402-152515108
Similar	535231	protein_coding	GCF_002263805.1	NC_037328.1	150668907-150925160	-	535231	protein_coding	GCF_000001245.5	AC_000158.1	152379402-152695772	-	Similar, change in CDS	XM_024990426.1	XP_024846194.1	150668907-150925160	XM_010801698.2	XP_010800000.1	152379402-152695772
Similar	535231	protein_coding	GCF_002263805.1	NC_037328.1	150668907-150925160	-	535231	protein_coding	GCF_000001245.5	AC_000158.1	152379402-152695772	-	Similar, change in CDS	XM_024990437.1	XP_024846205.1	150668907-150803760	XM_010801699.2	XP_010800001.1	152379402-152515198
Similar	535231	protein_coding	GCF_002263805.1	NC_037328.1	150668907-150925160	-	535231	protein_coding	GCF_000001245.5	AC_000158.1	152379402-152695772	-	Similar, change in CDS	XM_024990442.1	XP_024846210.1	150668907-150803463	XM_010801700.2	XP_010800002.1	152379402-152514988
Similar	535231	protein_coding	GCF_002263805.1	NC_037328.1	150668907-150925160	-	535231	protein_coding	GCF_000001245.5	AC_000158.1	152379402-152695772	-	Similar, change in CDS	XM_024990446.1	XP_024846214.1	150668907-150803463	XM_015473972.1	XP_015329458.1	152379402-152514450
Similar	535231	protein_coding	GCF_002263805.1	NC_037328.1	150668907-150925160	-	535231	protein_coding	GCF_000001245.5	AC_000158.1	152379402-152695772	-	Changed substantially	XM_024990447.1	XP_024846215.1	150668907-150803726	XM_010801701.1	XP_010800003.1	152379402-152431078
Similar	107132224	lncRNA	GCF_002263805.1	NC_037328.1	150712563-150713937	+	107132224	lncRNA	GCF_000001245.5	AC_000158.1	152422040-152424498	+	Similar	XR_001501680.2	NA	150712563-150713937	XR_001501680.1	NA	152422040-152424498
Similar	101904307	lncRNA	GCF_002263805.1	NC_037328.1	151114429-151117819	-	101904307	lncRNA	GCF_000001245.5	AC_000158.1	152824869-152829191	-	Similar	XR_001501626.2	NA	151114429-151117819	XR_001501626.1	NA	152824869-152829191
Similar	107132225	lncRNA	GCF_002263805.1	NC_037328.1	151129452-151161712	-	107132225	lncRNA	GCF_000001245.5	AC_000158.1	152840050-152872297	-	Similar	XR_001501681.2	NA	151148008-151161711	XR_001501681.1	NA	152858628-152872297
Similar	107132225	lncRNA	GCF_002263805.1	NC_037328.1	151129452-151161712	-	107132225	lncRNA	GCF_000001245.5	AC_000158.1	152840050-152872297	-	Similar	XR_001501682.2	NA	151129452-151161712	XR_001501682.1	NA	152840050-152872297
Current-novel	112448309	pseudogene	GCF_002263805.1	NC_037328.1	151148523-151148649	+	NA	NA	NA	NA	NA	NA	NA	NA	NA	NA	NA	NA	NA
Similar	281148	protein_coding	GCF_002263805.1	NC_037328.1	151162150-151181632	+	281148	protein_coding	GCF_000001245.5	AC_000158.1	152872774-152891964	+	Similar, change in CDS	NM_001080214.1	NP_001073683.1	151162150-151181632	NM_001080214.1	NP_001073683.1	152872774-152891964
Similar	104971076	lncRNA	GCF_002263805.1	NC_037328.1	151213076-151224330	-	104971076	lncRNA	GCF_000001245.5	AC_000158.1	152923435-152934638	-	Similar	XR_804609.3	NA	151213076-151224330	XR_804609.2	NA	152923435-152934638
Changed substantially	107132226	lncRNA	GCF_002263805.1	NC_037328.1	151455097-151460841	-	107132226	lncRNA	GCF_000001245.5	AC_000158.1	153177072-153183876	-	Changed substantially	XR_001501692.2	NA	151455097-151460841	XR_001501692.1	NA	153177072-153183876
Similar	507414	protein_coding	GCF_002263805.1	NC_037328.1	151476131-151562595	+	507414	protein_coding	GCF_000001245.5	AC_000158.1	153233566-153320509	+	Identical	NM_001100314.2	NP_001093784.1	151476131-151562592	NM_001100314.2	NP_001093784.1	153233566-153320509
Similar	507414	protein_coding	GCF_002263805.1	NC_037328.1	151476131-151562595	+	507414	protein_coding	GCF_000001245.5	AC_000158.1	153233566-153320509	+	Similar, change in UTR only	XM_005202130.3	XP_005202187.1	151476145-151562589	XM_005202130.2	XP_005202187.1	153233566-153320506
Similar	507414	protein_coding	GCF_002263805.1	NC_037328.1	151476131-151562595	+	507414	protein_coding	GCF_000001245.5	AC_000158.1	153233566-153320509	+	Variant	XM_025000996.1	XP_024856764.1	151476160-151562589	NM_001100314.2	NP_001093784.1	153233566-153320509
Similar	507414	protein_coding	GCF_002263805.1	NC_037328.1	151476131-151562595	+	507414	protein_coding	GCF_000001245.5	AC_000158.1	153233566-153320509	+	Variant	XM_025001065.1	XP_024856833.1	151476136-151562589	NM_001100314.2	NP_001093784.1	153233566-153320509
Similar	507414	protein_coding	GCF_002263805.1	NC_037328.1	151476131-151562595	+	507414	protein_coding	GCF_000001245.5	AC_000158.1	153233566-153320509	+	Variant	XR_003037826.1	NA	151476136-151562595	XM_005202130.2	XP_005202187.1	153233566-153320506
Changed locus type	530102	misc_RNA	GCF_002263805.1	NC_037328.1	151564070-151743962	-	530102	protein_coding	GCF_000001245.5	AC_000158.1	153320239-153438369	-	Similar, change in UTR only	XM_015474150.2	XP_015329636.1	151564070-151743962	XM_015474150.1	XP_015329636.1	153320239-153438369
Changed locus type	530102	misc_RNA	GCF_002263805.1	NC_037328.1	151564070-151743962	-	530102	protein_coding	GCF_000001245.5	AC_000158.1	153320239-153438369	-	Variant	XR_003036496.1	NA	151564070-151743962	XM_015474150.1	XP_015329636.1	153320239-153438369
Similar	785805	protein_coding	GCF_002263805.1	NC_037328.1	151780368-151939736	-	785805	protein_coding	GCF_000001245.5	AC_000158.1	153531284-153690319	-	Similar, change in CDS	XM_024997170.1	XP_024852938.1	151780368-151939723	XM_015474149.1	XP_015329635.1	153531284-153690319
Similar	785805	protein_coding	GCF_002263805.1	NC_037328.1	151780368-151939736	-	785805	protein_coding	GCF_000001245.5	AC_000158.1	153531284-153690319	-	Variant	XM_024997173.1	XP_024852941.1	151780368-151939736	XM_015474149.1	XP_015329635.1	153531284-153690319
Current-other	112448102	protein_coding	GCF_002263805.1	NC_037328.1	152036665-152181382	-	NA	NA	NA	NA	NA	NA	Current-novel	XM_024997177.1	XP_024852945.1	152036665-152181382	NA	NA	NA
Identical	101902096	pseudogene	GCF_002263805.1	NC_037328.1	152108587-152111286	-	101902096	pseudogene	GCF_000001245.5	AC_000158.1	153854324-153857022	-	NA	NA	NA	NA	NA	NA	NA
Current-novel	112448103	lncRNA	GCF_002263805.1	NC_037328.1	152230279-152232247	-	NA	NA	NA	NA	NA	NA	Current-novel	XR_003036500.1	NA	152230279-152232247	NA	NA	NA
Identical	618048	protein_coding	GCF_002263805.1	NC_037328.1	152232654-152284372	+	618048	protein_coding	GCF_000001245.5	AC_000158.1	153971501-154022488	+	Identical	NM_001193181.1	NP_001180110.1	152232654-152284372	NM_001193181.1	NP_001180110.1	153971501-154022488
Identical	618056	protein_coding	GCF_002263805.1	NC_037328.1	152285107-152366451	-	618056	protein_coding	GCF_000001245.5	AC_000158.1	154023223-154103514	-	Identical	NM_001206288.2	NP_001193217.1	152285107-152366451	NM_001206288.1	NP_001193217.1	154023223-154103514
Current-novel	112448105	lncRNA	GCF_002263805.1	NC_037328.1	152323705-152331279	+	NA	NA	NA	NA	NA	NA	Current-novel	XR_003036501.1	NA	152323705-152331279	NA	NA	NA
Current-novel	112448105	lncRNA	GCF_002263805.1	NC_037328.1	152323705-152331279	+	NA	NA	NA	NA	NA	NA	Current-novel	XR_003036502.1	NA	152323705-152331279	NA	NA	NA
Current-novel	112447090	lncRNA	GCF_002263805.1	NC_037328.1	1523779-1552742	+	NA	NA	NA	NA	NA	NA	Current-novel	XR_003035163.1	NA	1523779-1552742	NA	NA	NA
Changed substantially	107132229	lncRNA	GCF_002263805.1	NC_037328.1	152393698-152404510	-	107132229	lncRNA	GCF_000001245.5	AC_000158.1	154130885-154132522	-	Other	XR_003036503.1	NA	152393698-152404510	XR_001501701.1	NA	154130885-154132522
Changed substantially	107132229	lncRNA	GCF_002263805.1	NC_037328.1	152393698-152404510	-	107132229	lncRNA	GCF_000001245.5	AC_000158.1	154130885-154132522	-	Changed substantially	XR_003036504.1	NA	152393700-152404510	XR_001501701.1	NA	154130885-154132522
Similar	107132228	protein_coding	GCF_002263805.1	NC_037328.1	152412923-152413283	+	107132228	protein_coding	GCF_000001245.5	AC_000158.1	154149992-154150356	+	Similar, change in UTR only	XM_015474229.2	XP_015329715.2	152412923-152413283	XM_015474229.1	XP_015329715.1	154149992-154150356
Similar	535332	protein_coding	GCF_002263805.1	NC_037328.1	152420799-152452293	-	535332	protein_coding	GCF_000001245.5	AC_000158.1	154157610-154189274	-	Identical	NM_001046405.2	NP_001039870.2	152434569-152450924	NM_001046405.2	NP_001039870.2	154171376-154187727
Similar	535332	protein_coding	GCF_002263805.1	NC_037328.1	152420799-152452293	-	535332	protein_coding	GCF_000001245.5	AC_000158.1	154157610-154189274	-	Similar, change in UTR only	XM_010801759.3	XP_010800061.1	152434572-152450929	XM_010801759.2	XP_010800061.1	154171379-154187691
Similar	535332	protein_coding	GCF_002263805.1	NC_037328.1	152420799-152452293	-	535332	protein_coding	GCF_000001245.5	AC_000158.1	154157610-154189274	-	Previous-variant	XM_010801759.3	XP_010800061.1	152434572-152450929	XM_010801764.2	XP_010800066.1	154171602-154187691
Similar	535332	protein_coding	GCF_002263805.1	NC_037328.1	152420799-152452293	-	535332	protein_coding	GCF_000001245.5	AC_000158.1	154157610-154189274	-	Similar, change in UTR only	XM_010801760.3	XP_010800062.1	152434572-152452293	XM_010801760.2	XP_010800062.1	154171379-154189274
Similar	535332	protein_coding	GCF_002263805.1	NC_037328.1	152420799-152452293	-	535332	protein_coding	GCF_000001245.5	AC_000158.1	154157610-154189274	-	Similar, change in UTR only	XM_010801761.3	XP_010800063.1	152434572-152450870	XM_010801761.2	XP_010800063.1	154171379-154187656
Similar	535332	protein_coding	GCF_002263805.1	NC_037328.1	152420799-152452293	-	535332	protein_coding	GCF_000001245.5	AC_000158.1	154157610-154189274	-	Similar, change in CDS	XM_010801762.3	XP_010800064.2	152420799-152450929	XM_010801762.2	XP_010800064.1	154157610-154187691
Similar	535332	protein_coding	GCF_002263805.1	NC_037328.1	152420799-152452293	-	535332	protein_coding	GCF_000001245.5	AC_000158.1	154157610-154189274	-	Similar, change in UTR only	XM_010801763.3	XP_010800065.1	152434572-152450929	XM_010801763.2	XP_010800065.1	154171379-154187691
Similar	535332	protein_coding	GCF_002263805.1	NC_037328.1	152420799-152452293	-	535332	protein_coding	GCF_000001245.5	AC_000158.1	154157610-154189274	-	Similar, change in UTR only	XM_015474187.2	XP_015329673.1	152437348-152450929	XM_015474187.1	XP_015329673.1	154174186-154187691
Current-novel	112448117	protein_coding	GCF_002263805.1	NC_037328.1	152421466-152428673	-	NA	NA	NA	NA	NA	NA	Current-novel	XM_024997187.1	XP_024852955.1	152421466-152428673	NA	NA	NA
Identical	507577	protein_coding	GCF_002263805.1	NC_037328.1	152450840-152463272	+	507577	protein_coding	GCF_000001245.5	AC_000158.1	154187643-154200072	+	Identical	NM_001192153.2	NP_001179082.2	152450840-152463272	NM_001192153.1	NP_001179082.1	154187643-154200072
Similar	514615	protein_coding	GCF_002263805.1	NC_037328.1	152481930-152547920	-	514615	protein_coding	GCF_000001245.5	AC_000158.1	154218713-154285954	-	Similar, change in CDS	NM_001035297.3	NP_001030374.2	152481930-152547920	NM_001035297.2	NP_001030374.2	154218713-154285720
Similar	514615	protein_coding	GCF_002263805.1	NC_037328.1	152481930-152547920	-	514615	protein_coding	GCF_000001245.5	AC_000158.1	154218713-154285954	-	Previous-variant	NM_001035297.3	NP_001030374.2	152481930-152547920	XM_005202135.2	XP_005202192.1	154218713-154285954
Similar	514615	protein_coding	GCF_002263805.1	NC_037328.1	152481930-152547920	-	514615	protein_coding	GCF_000001245.5	AC_000158.1	154218713-154285954	-	Previous-variant	NM_001035297.3	NP_001030374.2	152481930-152547920	XM_005202136.2	XP_005202193.1	154218713-154285954
Similar	514615	protein_coding	GCF_002263805.1	NC_037328.1	152481930-152547920	-	514615	protein_coding	GCF_000001245.5	AC_000158.1	154218713-154285954	-	Previous-variant	NM_001035297.3	NP_001030374.2	152481930-152547920	XM_010801751.2	XP_010800053.1	154218713-154262539
Similar	514615	protein_coding	GCF_002263805.1	NC_037328.1	152481930-152547920	-	514615	protein_coding	GCF_000001245.5	AC_000158.1	154218713-154285954	-	Variant	XM_024986471.1	XP_024842239.1	152481930-152524771	XM_005202137.3	XP_005202194.2	154218713-154262539
Current-novel	112448120	lncRNA	GCF_002263805.1	NC_037328.1	152543897-152548207	+	NA	NA	NA	NA	NA	NA	Current-novel	XR_003036515.1	NA	152543897-152548207	NA	NA	NA
Similar	512676	protein_coding	GCF_002263805.1	NC_037328.1	152598811-152638607	-	512676	protein_coding	GCF_000001245.5	AC_000158.1	154336241-154376316	-	Similar, change in CDS	NM_001098949.1	NP_001092419.1	152599801-152638555	NM_001098949.1	NP_001092419.1	154337504-154376270
Similar	512676	protein_coding	GCF_002263805.1	NC_037328.1	152598811-152638607	-	512676	protein_coding	GCF_000001245.5	AC_000158.1	154336241-154376316	-	Similar, change in CDS	XM_024982771.1	XP_024838539.1	152601422-152638281	XM_015474169.1	XP_015329655.1	154339140-154376011
Similar	512676	protein_coding	GCF_002263805.1	NC_037328.1	152598811-152638607	-	512676	protein_coding	GCF_000001245.5	AC_000158.1	154336241-154376316	-	Variant	XM_024982843.1	XP_024838611.1	152599799-152638428	XM_010801748.2	XP_010800050.1	154336241-154376316
Similar	512676	protein_coding	GCF_002263805.1	NC_037328.1	152598811-152638607	-	512676	protein_coding	GCF_000001245.5	AC_000158.1	154336241-154376316	-	Similar, change in CDS	XM_024982895.1	XP_024838663.1	152598811-152638607	XM_010801748.2	XP_010800050.1	154336241-154376316
Similar	537669	protein_coding	GCF_002263805.1	NC_037328.1	152638135-152680279	+	537669	protein_coding	GCF_000001245.5	AC_000158.1	154375850-154417995	+	Identical	NM_001102206.1	NP_001095676.1	152638135-152679238	NM_001102206.1	NP_001095676.1	154375850-154416957
Similar	537669	protein_coding	GCF_002263805.1	NC_037328.1	152638135-152680279	+	537669	protein_coding	GCF_000001245.5	AC_000158.1	154375850-154417995	+	Similar, change in UTR only	XM_005202148.4	XP_005202205.1	152641154-152680279	XM_005202148.3	XP_005202205.1	154378479-154417995
Similar	529062	protein_coding	GCF_002263805.1	NC_037328.1	152698433-152916460	-	529062	protein_coding	GCF_000001245.5	AC_000158.1	154440390-154575200	-	Previous-other	NA	NA	NA	XM_010801757.2	XP_010800059.1	154441727-154569778
Similar	529062	protein_coding	GCF_002263805.1	NC_037328.1	152698433-152916460	-	529062	protein_coding	GCF_000001245.5	AC_000158.1	154440390-154575200	-	Change in exception	NM_001205960.1	NP_001192889.1	152698433-152833097	NM_001205960.1	NP_001192889.1	154440390-154575200
Similar	529062	protein_coding	GCF_002263805.1	NC_037328.1	152698433-152916460	-	529062	protein_coding	GCF_000001245.5	AC_000158.1	154440390-154575200	-	Similar, change in UTR only	XM_010801755.3	XP_010800057.1	152698433-152827613	XM_010801755.2	XP_010800057.1	154441727-154569731
Similar	529062	protein_coding	GCF_002263805.1	NC_037328.1	152698433-152916460	-	529062	protein_coding	GCF_000001245.5	AC_000158.1	154440390-154575200	-	Variant	XM_024989835.1	XP_024845603.1	152699777-152916460	XM_010801755.2	XP_010800057.1	154441727-154569731
Similar	529062	protein_coding	GCF_002263805.1	NC_037328.1	152698433-152916460	-	529062	protein_coding	GCF_000001245.5	AC_000158.1	154440390-154575200	-	Similar, change in UTR only	XM_024989836.1	XP_024845604.1	152699777-152824994	XM_010801758.2	XP_010800060.1	154441727-154572597
Similar	529062	protein_coding	GCF_002263805.1	NC_037328.1	152698433-152916460	-	529062	protein_coding	GCF_000001245.5	AC_000158.1	154440390-154575200	-	Variant	XM_024989840.1	XP_024845608.1	152710574-152827633	XM_010801755.2	XP_010800057.1	154441727-154569731
Similar	529062	protein_coding	GCF_002263805.1	NC_037328.1	152698433-152916460	-	529062	protein_coding	GCF_000001245.5	AC_000158.1	154440390-154575200	-	Variant	XM_024989841.1	XP_024845609.1	152699777-152770296	XM_010801755.2	XP_010800057.1	154441727-154569731
Similar	529062	protein_coding	GCF_002263805.1	NC_037328.1	152698433-152916460	-	529062	protein_coding	GCF_000001245.5	AC_000158.1	154440390-154575200	-	Variant	XM_024989844.1	XP_024845612.1	152699777-152757321	XM_010801755.2	XP_010800057.1	154441727-154569731
Similar	529062	protein_coding	GCF_002263805.1	NC_037328.1	152698433-152916460	-	529062	protein_coding	GCF_000001245.5	AC_000158.1	154440390-154575200	-	Variant	XM_024989847.1	XP_024845615.1	152745022-152827635	XM_010801755.2	XP_010800057.1	154441727-154569731
Similar	100848527	lncRNA	GCF_002263805.1	NC_037328.1	152916585-152954583	+	100848527	lncRNA	GCF_000001245.5	AC_000158.1	154657948-154697881	+	Other	XR_003036524.1	NA	152916585-152926150	XR_804620.2	NA	154658093-154669279
Similar	100848527	lncRNA	GCF_002263805.1	NC_037328.1	152916585-152954583	+	100848527	lncRNA	GCF_000001245.5	AC_000158.1	154657948-154697881	+	Similar	XR_233482.4	NA	152916692-152954583	XR_233482.3	NA	154658052-154697881
Similar	100848527	lncRNA	GCF_002263805.1	NC_037328.1	152916585-152954583	+	100848527	lncRNA	GCF_000001245.5	AC_000158.1	154657948-154697881	+	Previous-variant	XR_233482.4	NA	152916692-152954583	XR_804623.2	NA	154657948-154697881
Similar	100848527	lncRNA	GCF_002263805.1	NC_037328.1	152916585-152954583	+	100848527	lncRNA	GCF_000001245.5	AC_000158.1	154657948-154697881	+	Previous-variant	XR_233482.4	NA	152916692-152954583	XR_804624.2	NA	154658025-154697881
Similar	100848527	lncRNA	GCF_002263805.1	NC_037328.1	152916585-152954583	+	100848527	lncRNA	GCF_000001245.5	AC_000158.1	154657948-154697881	+	Similar	XR_804620.3	NA	152916738-152926150	XR_804620.2	NA	154658093-154669279
Similar	100848527	lncRNA	GCF_002263805.1	NC_037328.1	152916585-152954583	+	100848527	lncRNA	GCF_000001245.5	AC_000158.1	154657948-154697881	+	Similar	XR_804622.3	NA	152916737-152926150	XR_804622.2	NA	154658093-154669401
Similar	100848527	lncRNA	GCF_002263805.1	NC_037328.1	152916585-152954583	+	100848527	lncRNA	GCF_000001245.5	AC_000158.1	154657948-154697881	+	Similar	XR_804626.2	NA	152916689-152926150	XR_804626.1	NA	154658034-154669401
Changed substantially	101907539	lncRNA	GCF_002263805.1	NC_037328.1	152992863-153011161	+	101907539	lncRNA	GCF_000001245.5	AC_000158.1	154735354-154759286	+	Previous-other	NA	NA	NA	XR_001501715.1	NA	154735354-154759286
Changed substantially	101907539	lncRNA	GCF_002263805.1	NC_037328.1	152992863-153011161	+	101907539	lncRNA	GCF_000001245.5	AC_000158.1	154735354-154759286	+	Other	XR_003036530.1	NA	153003506-153011161	XR_001501714.1	NA	154735354-154759286
Changed substantially	101907539	lncRNA	GCF_002263805.1	NC_037328.1	152992863-153011161	+	101907539	lncRNA	GCF_000001245.5	AC_000158.1	154735354-154759286	+	Changed substantially	XR_003036531.1	NA	152992863-153011161	XR_001501714.1	NA	154735354-154759286
Changed substantially	101907539	lncRNA	GCF_002263805.1	NC_037328.1	152992863-153011161	+	101907539	lncRNA	GCF_000001245.5	AC_000158.1	154735354-154759286	+	Other	XR_003036532.1	NA	153003506-153006459	XR_001501714.1	NA	154735354-154759286
Current-novel	112448134	lncRNA	GCF_002263805.1	NC_037328.1	153160187-153178071	-	NA	NA	NA	NA	NA	NA	Current-novel	XR_003036533.1	NA	153160187-153178071	NA	NA	NA
Identical	618078	protein_coding	GCF_002263805.1	NC_037328.1	153179305-153226106	+	618078	protein_coding	GCF_000001245.5	AC_000158.1	154923158-154969396	+	Identical	NM_001193182.1	NP_001180111.1	153179305-153226106	NM_001193182.1	NP_001180111.1	154923158-154969396
Similar	535613	protein_coding	GCF_002263805.1	NC_037328.1	15318869-15883242	-	535613	protein_coding	GCF_000001245.5	AC_000158.1	14786026-15364352	-	Similar, change in UTR only	XM_002684635.6	XP_002684681.3	15318869-15883242	XM_002684635.5	XP_002684681.3	14786026-15364352
Similar	535613	protein_coding	GCF_002263805.1	NC_037328.1	15318869-15883242	-	535613	protein_coding	GCF_000001245.5	AC_000158.1	14786026-15364352	-	Variant	XM_024993808.1	XP_024849576.1	15361024-15883213	XM_002684635.5	XP_002684681.3	14786026-15364352
Similar	511579	protein_coding	GCF_002263805.1	NC_037328.1	153260333-153266532	-	511579	protein_coding	GCF_000001245.5	AC_000158.1	155003589-155009913	-	Identical	NM_001113299.2	NP_001106770.1	153260333-153266509	NM_001113299.2	NP_001106770.1	155003589-155009764
Similar	511579	protein_coding	GCF_002263805.1	NC_037328.1	153260333-153266532	-	511579	protein_coding	GCF_000001245.5	AC_000158.1	155003589-155009913	-	Identical	NM_001303541.1	NP_001290470.1	153260333-153266509	NM_001303541.1	NP_001290470.1	155003589-155009764
Similar	511579	protein_coding	GCF_002263805.1	NC_037328.1	153260333-153266532	-	511579	protein_coding	GCF_000001245.5	AC_000158.1	155003589-155009913	-	Variant	XM_024980367.1	XP_024836135.1	153263007-153266532	XR_804611.2	NA	155003593-155009913
Similar	511579	protein_coding	GCF_002263805.1	NC_037328.1	153260333-153266532	-	511579	protein_coding	GCF_000001245.5	AC_000158.1	155003589-155009913	-	Variant	XM_024980398.1	XP_024836166.1	153263007-153266532	XR_001501695.1	NA	155003593-155009910
Similar	511579	protein_coding	GCF_002263805.1	NC_037328.1	153260333-153266532	-	511579	protein_coding	GCF_000001245.5	AC_000158.1	155003589-155009913	-	Changed feature type	XM_024980433.1	XP_024836201.1	153260333-153266532	XR_804611.2	NA	155003593-155009913
Similar	510462	protein_coding	GCF_002263805.1	NC_037328.1	153266718-153318617	+	510462	protein_coding	GCF_000001245.5	AC_000158.1	155010007-155158935	+	Change in exception	NM_001035090.1	NP_001030262.1	153274503-153318615	NM_001035090.1	NP_001030262.1	155017756-155158935
Similar	510462	protein_coding	GCF_002263805.1	NC_037328.1	153266718-153318617	+	510462	protein_coding	GCF_000001245.5	AC_000158.1	155010007-155158935	+	Similar, change in UTR only	XM_010801745.3	XP_010800047.1	153266736-153318617	XM_010801745.2	XP_010800047.1	155010007-155158930
Similar	510462	protein_coding	GCF_002263805.1	NC_037328.1	153266718-153318617	+	510462	protein_coding	GCF_000001245.5	AC_000158.1	155010007-155158935	+	Similar, change in UTR only	XM_024978398.1	XP_024834166.1	153266735-153318617	XM_010801744.2	XP_010800046.1	155010007-155158930
Similar	510462	protein_coding	GCF_002263805.1	NC_037328.1	153266718-153318617	+	510462	protein_coding	GCF_000001245.5	AC_000158.1	155010007-155158935	+	Variant	XM_024978429.1	XP_024834197.1	153266736-153318617	XM_010801745.2	XP_010800047.1	155010007-155158930
Similar	510462	protein_coding	GCF_002263805.1	NC_037328.1	153266718-153318617	+	510462	protein_coding	GCF_000001245.5	AC_000158.1	155010007-155158935	+	Similar, change in UTR only	XM_024978504.1	XP_024834272.1	153266725-153316750	XM_010801746.2	XP_010800048.1	155010007-155157069
Similar	510462	protein_coding	GCF_002263805.1	NC_037328.1	153266718-153318617	+	510462	protein_coding	GCF_000001245.5	AC_000158.1	155010007-155158935	+	Variant	XR_003030191.1	NA	153266718-153316372	XM_010801746.2	XP_010800048.1	155010007-155157069
Changed substantially	506782	protein_coding	GCF_002263805.1	NC_037328.1	153335380-153561366	-	506782	protein_coding	GCF_000001245.5	AC_000158.1	155093273-155301690	-	Previous-other	NA	NA	NA	XM_010801768.2	XP_010800070.1	155093273-155284708
Changed substantially	506782	protein_coding	GCF_002263805.1	NC_037328.1	153335380-153561366	-	506782	protein_coding	GCF_000001245.5	AC_000158.1	155093273-155301690	-	Previous-other	NA	NA	NA	XM_015474252.1	XP_015329738.1	155093273-155301454
Changed substantially	506782	protein_coding	GCF_002263805.1	NC_037328.1	153335380-153561366	-	506782	protein_coding	GCF_000001245.5	AC_000158.1	155093273-155301690	-	Changed substantially	XM_024997190.1	XP_024852958.1	153335380-153545457	XM_010801767.2	XP_010800069.2	155093273-155286126
Changed substantially	506782	protein_coding	GCF_002263805.1	NC_037328.1	153335380-153561366	-	506782	protein_coding	GCF_000001245.5	AC_000158.1	155093273-155301690	-	Changed substantially	XM_024997191.1	XP_024852959.1	153335380-153561366	XM_010801769.2	XP_010800071.1	155093273-155301690
Changed substantially	506782	protein_coding	GCF_002263805.1	NC_037328.1	153335380-153561366	-	506782	protein_coding	GCF_000001245.5	AC_000158.1	155093273-155301690	-	Other	XM_024997193.1	XP_024852961.1	153335380-153557869	XM_010801769.2	XP_010800071.1	155093273-155301690
Changed substantially	506782	protein_coding	GCF_002263805.1	NC_037328.1	153335380-153561366	-	506782	protein_coding	GCF_000001245.5	AC_000158.1	155093273-155301690	-	Other	XM_024997194.1	XP_024852962.1	153335380-153513744	XM_010801769.2	XP_010800071.1	155093273-155301690
Changed substantially	506782	protein_coding	GCF_002263805.1	NC_037328.1	153335380-153561366	-	506782	protein_coding	GCF_000001245.5	AC_000158.1	155093273-155301690	-	Other	XM_024997196.1	XP_024852964.1	153335380-153457532	XM_010801769.2	XP_010800071.1	155093273-155301690
Changed substantially	506782	protein_coding	GCF_002263805.1	NC_037328.1	153335380-153561366	-	506782	protein_coding	GCF_000001245.5	AC_000158.1	155093273-155301690	-	Other	XM_024997199.1	XP_024852967.1	153335380-153440387	XM_010801769.2	XP_010800071.1	155093273-155301690
Current-novel	112448153	lncRNA	GCF_002263805.1	NC_037328.1	153561673-153565763	+	NA	NA	NA	NA	NA	NA	Current-novel	XR_003036548.1	NA	153561673-153565763	NA	NA	NA
Identical	530116	protein_coding	GCF_002263805.1	NC_037328.1	153640070-153663067	-	530116	protein_coding	GCF_000001245.5	AC_000158.1	155383444-155406441	-	Identical	NM_001081725.1	NP_001075194.1	153640070-153663067	NM_001081725.1	NP_001075194.1	155383444-155406441
Current-novel	112448349	snRNA	GCF_002263805.1	NC_037328.1	153675750-153675856	-	NA	NA	NA	NA	NA	NA	Current-novel	XR_003036721.1	NA	153675750-153675856	NA	NA	NA
Changed locus type	101907852	protein_coding	GCF_002263805.1	NC_037328.1	153832382-153870046	+	101907852	lncRNA	GCF_000001245.5	AC_000158.1	155569026-155606421	+	Changed feature type	XM_024997577.1	XP_024853345.1	153832382-153870046	XR_804630.2	NA	155569026-155606421
Current-novel	112448272	protein_coding	GCF_002263805.1	NC_037328.1	153880715-153881981	+	NA	NA	NA	NA	NA	NA	Current-novel	XM_024997652.1	XP_024853420.1	153880715-153881981	NA	NA	NA
Similar	510408	protein_coding	GCF_002263805.1	NC_037328.1	153882095-154095594	+	510408	protein_coding	GCF_000001245.5	AC_000158.1	155618262-155833444	+	Similar, change in CDS	NM_001192255.1	NP_001179184.1	153882095-154095594	NM_001192255.1	NP_001179184.1	155618262-155833444
Current-novel	112448374	snRNA	GCF_002263805.1	NC_037328.1	153955751-153955857	+	NA	NA	NA	NA	NA	NA	Current-novel	XR_003036755.1	NA	153955751-153955857	NA	NA	NA
Similar	614554	protein_coding	GCF_002263805.1	NC_037328.1	154092458-154687432	-	614554	protein_coding	GCF_000001245.5	AC_000158.1	155833139-156351046	-	Change in exception	NM_001205489.1	NP_001192418.1	154096127-154616587	NM_001205489.1	NP_001192418.1	155833977-156350786
Similar	614554	protein_coding	GCF_002263805.1	NC_037328.1	154092458-154687432	-	614554	protein_coding	GCF_000001245.5	AC_000158.1	155833139-156351046	-	Similar, change in UTR only	XM_005202150.4	XP_005202207.2	154092458-154616609	XM_005202150.3	XP_005202207.1	155833139-156351040
Similar	614554	protein_coding	GCF_002263805.1	NC_037328.1	154092458-154687432	-	614554	protein_coding	GCF_000001245.5	AC_000158.1	155833139-156351046	-	Similar, change in UTR only	XM_005202153.4	XP_005202210.2	154092458-154390612	XM_005202153.3	XP_005202210.1	155833139-156124854
Similar	614554	protein_coding	GCF_002263805.1	NC_037328.1	154092458-154687432	-	614554	protein_coding	GCF_000001245.5	AC_000158.1	155833139-156351046	-	Variant	XM_024991817.1	XP_024847585.1	154092458-154687017	XM_005202150.3	XP_005202207.1	155833139-156351040
Similar	614554	protein_coding	GCF_002263805.1	NC_037328.1	154092458-154687432	-	614554	protein_coding	GCF_000001245.5	AC_000158.1	155833139-156351046	-	Variant	XM_024991823.1	XP_024847591.1	154092458-154687432	XM_005202150.3	XP_005202207.1	155833139-156351040
Similar	614554	protein_coding	GCF_002263805.1	NC_037328.1	154092458-154687432	-	614554	protein_coding	GCF_000001245.5	AC_000158.1	155833139-156351046	-	Variant	XM_024991829.1	XP_024847597.1	154092458-154687017	XM_005202150.3	XP_005202207.1	155833139-156351040
Similar	614554	protein_coding	GCF_002263805.1	NC_037328.1	154092458-154687432	-	614554	protein_coding	GCF_000001245.5	AC_000158.1	155833139-156351046	-	Similar, change in UTR only	XM_024991834.1	XP_024847602.1	154092458-154687017	XM_010801765.2	XP_010800067.1	155833139-156351046
Similar	614554	protein_coding	GCF_002263805.1	NC_037328.1	154092458-154687432	-	614554	protein_coding	GCF_000001245.5	AC_000158.1	155833139-156351046	-	Variant	XM_024991838.1	XP_024847606.1	154092458-154687432	XM_010801765.2	XP_010800067.1	155833139-156351046
Similar	614554	protein_coding	GCF_002263805.1	NC_037328.1	154092458-154687432	-	614554	protein_coding	GCF_000001245.5	AC_000158.1	155833139-156351046	-	Variant	XM_024991840.1	XP_024847608.1	154092458-154687017	XM_010801765.2	XP_010800067.1	155833139-156351046
Similar	614554	protein_coding	GCF_002263805.1	NC_037328.1	154092458-154687432	-	614554	protein_coding	GCF_000001245.5	AC_000158.1	155833139-156351046	-	Similar, change in UTR only	XM_024991847.1	XP_024847615.1	154095409-154687017	XM_005202151.3	XP_005202208.1	155833139-156351004
Similar	614554	protein_coding	GCF_002263805.1	NC_037328.1	154092458-154687432	-	614554	protein_coding	GCF_000001245.5	AC_000158.1	155833139-156351046	-	Variant	XM_024991853.1	XP_024847621.1	154092458-154687017	XM_005202150.3	XP_005202207.1	155833139-156351040
Similar	614554	protein_coding	GCF_002263805.1	NC_037328.1	154092458-154687432	-	614554	protein_coding	GCF_000001245.5	AC_000158.1	155833139-156351046	-	Variant	XM_024991866.1	XP_024847634.1	154095409-154687085	XM_005202151.3	XP_005202208.1	155833139-156351004
Current-novel	112447004	lncRNA	GCF_002263805.1	NC_037328.1	154957224-154961341	+	NA	NA	NA	NA	NA	NA	Current-novel	XR_003035032.1	NA	154957224-154961341	NA	NA	NA
Similar	516952	protein_coding	GCF_002263805.1	NC_037328.1	155431341-155531246	-	516952	protein_coding	GCF_000001245.5	AC_000158.1	157168539-157261754	-	Identical	NM_001102040.2	NP_001095510.1	155431341-155525164	NM_001102040.2	NP_001095510.1	157169738-157261754
Similar	516952	protein_coding	GCF_002263805.1	NC_037328.1	155431341-155531246	-	516952	protein_coding	GCF_000001245.5	AC_000158.1	157168539-157261754	-	Similar, change in UTR only	XM_005202140.4	XP_005202197.1	155432734-155511026	XM_005202140.3	XP_005202197.1	157168539-157249455
Similar	516952	protein_coding	GCF_002263805.1	NC_037328.1	155431341-155531246	-	516952	protein_coding	GCF_000001245.5	AC_000158.1	157168539-157261754	-	Variant	XM_024988520.1	XP_024844288.1	155432734-155511418	XM_005202140.3	XP_005202197.1	157168539-157249455
Similar	516952	protein_coding	GCF_002263805.1	NC_037328.1	155431341-155531246	-	516952	protein_coding	GCF_000001245.5	AC_000158.1	157168539-157261754	-	Variant	XM_024988547.1	XP_024844315.1	155432734-155530518	NM_001102040.2	NP_001095510.1	157169738-157261754
Similar	516952	protein_coding	GCF_002263805.1	NC_037328.1	155431341-155531246	-	516952	protein_coding	GCF_000001245.5	AC_000158.1	157168539-157261754	-	Variant	XM_024988567.1	XP_024844335.1	155432734-155531246	NM_001102040.2	NP_001095510.1	157169738-157261754
Current-novel	112448269	protein_coding	GCF_002263805.1	NC_037328.1	155510385-155512672	+	NA	NA	NA	NA	NA	NA	Current-novel	XM_024997582.1	XP_024853350.1	155510385-155512672	NA	NA	NA
Changed substantially	101908237	lncRNA	GCF_002263805.1	NC_037328.1	155531574-155577639	+	101908237	lncRNA	GCF_000001245.5	AC_000158.1	157275401-157314030	+	Variant	XR_003036566.1	NA	155531574-155577639	XR_233496.3	NA	157275401-157314030
Changed substantially	101908237	lncRNA	GCF_002263805.1	NC_037328.1	155531574-155577639	+	101908237	lncRNA	GCF_000001245.5	AC_000158.1	157275401-157314030	+	Variant	XR_003036568.1	NA	155538910-155577639	XR_233496.3	NA	157275401-157314030
Changed substantially	101908237	lncRNA	GCF_002263805.1	NC_037328.1	155531574-155577639	+	101908237	lncRNA	GCF_000001245.5	AC_000158.1	157275401-157314030	+	Similar	XR_233496.4	NA	155538910-155577639	XR_233496.3	NA	157275401-157314030
Current-novel	112448155	lncRNA	GCF_002263805.1	NC_037328.1	155533931-155538398	+	NA	NA	NA	NA	NA	NA	Current-novel	XR_003036549.1	NA	155533931-155538398	NA	NA	NA
Current-novel	112448155	lncRNA	GCF_002263805.1	NC_037328.1	155533931-155538398	+	NA	NA	NA	NA	NA	NA	Current-novel	XR_003036553.1	NA	155533931-155538398	NA	NA	NA
Current-novel	112447091	lncRNA	GCF_002263805.1	NC_037328.1	1555714-1570158	-	NA	NA	NA	NA	NA	NA	Current-novel	XR_003035164.1	NA	1555714-1570158	NA	NA	NA
Current-novel	112448186	lncRNA	GCF_002263805.1	NC_037328.1	155597536-155627485	+	NA	NA	NA	NA	NA	NA	Current-novel	XR_003036579.1	NA	155597536-155627485	NA	NA	NA
Similar	100336609	protein_coding	GCF_002263805.1	NC_037328.1	156340392-156843938	+	100336609	protein_coding	GCF_000001245.5	AC_000158.1	138434029-138678799	+	Similar, change in CDS	XM_024997203.1	XP_024852971.1	156340392-156843938	XM_015473534.1	XP_015329020.1	138434029-138678799
Merged	100336609	protein_coding	GCF_002263805.1	NC_037328.1	156340392-156843938	+	101902487	protein_coding	GCF_000001245.5	AC_000158.1	158080277-158302685	+	Merged	XM_024997203.1	XP_024852971.1	156340392-156843938	XM_015474281.1	XP_015329767.1	158080277-158302685
Identical	102465123	miRNA	GCF_002263805.1	NC_037328.1	156362187-156362250	+	102465123	miRNA	GCF_000001245.5	AC_000158.1	158102075-158102138	+	Identical	NR_107728.1	NA	156362187-156362250	NR_107728.1	NA	158102075-158102138
Current-novel	112447008	pseudogene	GCF_002263805.1	NC_037328.1	156423119-156430955	+	NA	NA	NA	NA	NA	NA	NA	NA	NA	NA	NA	NA	NA
Changed substantially	104971054	lncRNA	GCF_002263805.1	NC_037328.1	156888216-156891730	-	104971054	lncRNA	GCF_000001245.5	AC_000158.1	138724963-138784692	-	Changed substantially	XR_003035033.1	NA	156888216-156891730	XR_804564.2	NA	138724963-138784692
Similar	530549	protein_coding	GCF_002263805.1	NC_037328.1	157125036-157190482	-	530549	protein_coding	GCF_000001245.5	AC_000158.1	44647583-44713431	-	Change in exception	NM_001206608.1	NP_001193537.1	157125036-157190482	NM_001206608.1	NP_001193537.1	44647583-44712978
Similar	530549	protein_coding	GCF_002263805.1	NC_037328.1	157125036-157190482	-	530549	protein_coding	GCF_000001245.5	AC_000158.1	44647583-44713431	-	Previous-variant	NM_001206608.1	NP_001193537.1	157125036-157190482	XM_015470749.1	XP_015326235.1	44651406-44713097
Similar	530549	protein_coding	GCF_002263805.1	NC_037328.1	157125036-157190482	-	530549	protein_coding	GCF_000001245.5	AC_000158.1	44647583-44713431	-	Previous-variant	NM_001206608.1	NP_001193537.1	157125036-157190482	XM_015470750.1	XP_015326236.1	44652332-44713095
Similar	530549	protein_coding	GCF_002263805.1	NC_037328.1	157125036-157190482	-	530549	protein_coding	GCF_000001245.5	AC_000158.1	44647583-44713431	-	Previous-variant	NM_001206608.1	NP_001193537.1	157125036-157190482	XM_015470751.1	XP_015326237.1	44653960-44713431
Changed substantially	104970821	lncRNA	GCF_002263805.1	NC_037328.1	157196697-157198419	-	104970821	lncRNA	GCF_000001245.5	AC_000158.1	44719243-44720894	-	Previous-other	NA	NA	NA	XR_001500253.1	NA	44719243-44720894
Changed substantially	104970821	lncRNA	GCF_002263805.1	NC_037328.1	157196697-157198419	-	104970821	lncRNA	GCF_000001245.5	AC_000158.1	44719243-44720894	-	Previous-other	NA	NA	NA	XR_804146.2	NA	44719243-44720894
Changed substantially	104970821	lncRNA	GCF_002263805.1	NC_037328.1	157196697-157198419	-	104970821	lncRNA	GCF_000001245.5	AC_000158.1	44719243-44720894	-	Similar	XR_003036593.1	NA	157196697-157198419	XR_804147.2	NA	44719243-44720894
Merged	539764	protein_coding	GCF_002263805.1	NC_037328.1	157198539-157232077	+	104970822	lncRNA	GCF_000001245.5	AC_000158.1	44724060-44727565	-	Merged	XM_024991173.1	XP_024846941.1	157198539-157232077	XR_804148.1	NA	44724060-44727565
Changed completeness	539764	protein_coding	GCF_002263805.1	NC_037328.1	157198539-157232077	+	539764	protein_coding	GCF_000001245.5	AC_000158.1	44734659-44755223	+	Similar, change in CDS	NM_001076186.1	NP_001069654.1	157201932-157232077	NM_001076186.1	NP_001069654.1	44734659-44755223
Changed completeness	539764	protein_coding	GCF_002263805.1	NC_037328.1	157198539-157232077	+	539764	protein_coding	GCF_000001245.5	AC_000158.1	44734659-44755223	+	Similar, change in CDS	XM_024991173.1	XP_024846941.1	157198539-157232077	NM_001076186.1	NP_001069654.1	44734659-44755223
Changed completeness	539764	protein_coding	GCF_002263805.1	NC_037328.1	157198539-157232077	+	539764	protein_coding	GCF_000001245.5	AC_000158.1	44734659-44755223	+	Similar, change in CDS	XM_024991178.1	XP_024846946.1	157198547-157232077	NM_001076186.1	NP_001069654.1	44734659-44755223
Changed substantially	532104	protein_coding	GCF_002263805.1	NC_037328.1	157231662-157250298	-	532104	protein_coding	GCF_000001245.5	AC_000158.1	44755327-44772742	-	Changed substantially	XM_024997204.1	XP_024852972.1	157231662-157250298	XM_015470776.1	XP_015326262.1	44755327-44772742
Changed substantially	407215	protein_coding	GCF_002263805.1	NC_037328.1	157251733-157375769	+	407215	protein_coding	GCF_000001245.5	AC_000158.1	44857659-44930799	+	Changed substantially	XM_024997590.1	XP_024853358.1	157251733-157375769	XM_015470778.1	XP_015326264.1	44857659-44930799
Similar	614056	protein_coding	GCF_002263805.1	NC_037328.1	157392689-157411177	-	614056	protein_coding	GCF_000001245.5	AC_000158.1	44947707-44965634	-	Identical	NM_001081617.1	NP_001075086.1	157392689-157410803	NM_001081617.1	NP_001075086.1	44947707-44965529
Similar	614056	protein_coding	GCF_002263805.1	NC_037328.1	157392689-157411177	-	614056	protein_coding	GCF_000001245.5	AC_000158.1	44947707-44965634	-	Similar, change in CDS	XM_005201213.4	XP_005201270.3	157392689-157411177	XM_005201213.3	XP_005201270.2	44947707-44965634
Similar	614056	protein_coding	GCF_002263805.1	NC_037328.1	157392689-157411177	-	614056	protein_coding	GCF_000001245.5	AC_000158.1	44947707-44965634	-	Variant	XM_024991720.1	XP_024847488.1	157392689-157411177	XM_005201213.3	XP_005201270.2	44947707-44965634
Changed substantially	787207	pseudogene	GCF_002263805.1	NC_037328.1	157430879-157435849	-	787207	pseudogene	GCF_000001245.5	AC_000158.1	44985606-44988091	-	NA	NA	NA	NA	NA	NA	NA
Identical	107132181	pseudogene	GCF_002263805.1	NC_037328.1	157479439-157479870	-	107132181	pseudogene	GCF_000001245.5	AC_000158.1	45091052-45091483	+	NA	NA	NA	NA	NA	NA	NA
Similar	511959	protein_coding	GCF_002263805.1	NC_037328.1	157491111-157505109	-	511959	protein_coding	GCF_000001245.5	AC_000158.1	45065825-45079817	+	Identical	NM_001101948.1	NP_001095418.1	157491930-157505081	NM_001101948.1	NP_001095418.1	45065845-45078998
Similar	511959	protein_coding	GCF_002263805.1	NC_037328.1	157491111-157505109	-	511959	protein_coding	GCF_000001245.5	AC_000158.1	45065825-45079817	+	Similar, change in UTR only	XM_005200897.4	XP_005200954.2	157491111-157505102	XM_005200897.3	XP_005200954.1	45065835-45079817
Similar	511959	protein_coding	GCF_002263805.1	NC_037328.1	157491111-157505109	-	511959	protein_coding	GCF_000001245.5	AC_000158.1	45065825-45079817	+	Identical	XM_005200898.2	XP_005200955.2	157491111-157505081	XM_005200898.1	XP_005200955.1	45065845-45079817
Similar	511959	protein_coding	GCF_002263805.1	NC_037328.1	157491111-157505109	-	511959	protein_coding	GCF_000001245.5	AC_000158.1	45065825-45079817	+	Similar, change in UTR only	XM_010800689.3	XP_010798991.2	157491111-157505102	XM_010800689.2	XP_010798991.1	45065835-45079817
Similar	511959	protein_coding	GCF_002263805.1	NC_037328.1	157491111-157505109	-	511959	protein_coding	GCF_000001245.5	AC_000158.1	45065825-45079817	+	Similar, change in UTR only	XM_015471360.2	XP_015326846.2	157491111-157505109	XM_015471360.1	XP_015326846.1	45065825-45079817
Similar	511959	protein_coding	GCF_002263805.1	NC_037328.1	157491111-157505109	-	511959	protein_coding	GCF_000001245.5	AC_000158.1	45065825-45079817	+	Similar, change in UTR only	XM_024981364.1	XP_024837132.1	157491111-157497885	XM_015470952.1	XP_015326438.1	45072733-45079817
Similar	511959	protein_coding	GCF_002263805.1	NC_037328.1	157491111-157505109	-	511959	protein_coding	GCF_000001245.5	AC_000158.1	45065825-45079817	+	Similar, change in UTR only	XM_024981404.1	XP_024837172.1	157491111-157497887	XM_015471083.1	XP_015326569.1	45072733-45079817
Similar	511959	protein_coding	GCF_002263805.1	NC_037328.1	157491111-157505109	-	511959	protein_coding	GCF_000001245.5	AC_000158.1	45065825-45079817	+	Variant	XM_024981419.1	XP_024837187.1	157491111-157497887	XM_015470952.1	XP_015326438.1	45072733-45079817
Similar	511959	protein_coding	GCF_002263805.1	NC_037328.1	157491111-157505109	-	511959	protein_coding	GCF_000001245.5	AC_000158.1	45065825-45079817	+	Variant	XM_024981439.1	XP_024837207.1	157491111-157497889	XM_015471083.1	XP_015326569.1	45072733-45079817
Similar	511959	protein_coding	GCF_002263805.1	NC_037328.1	157491111-157505109	-	511959	protein_coding	GCF_000001245.5	AC_000158.1	45065825-45079817	+	Variant	XM_024981561.1	XP_024837329.1	157491111-157505102	XM_015471360.1	XP_015326846.1	45065825-45079817
Similar	511959	protein_coding	GCF_002263805.1	NC_037328.1	157491111-157505109	-	511959	protein_coding	GCF_000001245.5	AC_000158.1	45065825-45079817	+	Variant	XM_024981575.1	XP_024837343.1	157491111-157505102	XM_005200897.3	XP_005200954.1	45065835-45079817
Similar	511959	protein_coding	GCF_002263805.1	NC_037328.1	157491111-157505109	-	511959	protein_coding	GCF_000001245.5	AC_000158.1	45065825-45079817	+	Variant	XM_024981584.1	XP_024837352.1	157491111-157505102	XM_005200897.3	XP_005200954.1	45065835-45079817
Similar	511959	protein_coding	GCF_002263805.1	NC_037328.1	157491111-157505109	-	511959	protein_coding	GCF_000001245.5	AC_000158.1	45065825-45079817	+	Variant	XM_024981587.1	XP_024837355.1	157491111-157505109	XM_015471360.1	XP_015326846.1	45065825-45079817
Similar	511959	protein_coding	GCF_002263805.1	NC_037328.1	157491111-157505109	-	511959	protein_coding	GCF_000001245.5	AC_000158.1	45065825-45079817	+	Variant	XM_024981697.1	XP_024837465.1	157491111-157505102	XM_005200897.3	XP_005200954.1	45065835-45079817
Similar	100190914	protein_coding	GCF_002263805.1	NC_037328.1	157545779-157559386	-	100190914	protein_coding	GCF_000001245.5	AC_000158.1	45021270-45034888	+	Similar, change in CDS	NM_001319897.2	NP_001306826.2	157545779-157559386	XM_010800686.2	XP_010798988.1	45021270-45034888
Similar	538060	protein_coding	GCF_002263805.1	NC_037328.1	157728742-157762964	+	538060	protein_coding	GCF_000001245.5	AC_000158.1	62162849-62171183	-	Change in exception	NM_001206787.1	NP_001193716.1	157728793-157737100	NM_001206787.1	NP_001193716.1	62162864-62171171
Similar	538060	protein_coding	GCF_002263805.1	NC_037328.1	157728742-157762964	+	538060	protein_coding	GCF_000001245.5	AC_000158.1	62162849-62171183	-	Variant	XM_024990714.1	XP_024846482.1	157728742-157746117	NM_001206787.1	NP_001193716.1	62162864-62171171
Similar	538060	protein_coding	GCF_002263805.1	NC_037328.1	157728742-157762964	+	538060	protein_coding	GCF_000001245.5	AC_000158.1	62162849-62171183	-	Changed substantially	XM_024990716.1	XP_024846484.1	157728782-157746114	XM_010801118.2	XP_010799420.1	62162849-62171183
Similar	538060	protein_coding	GCF_002263805.1	NC_037328.1	157728742-157762964	+	538060	protein_coding	GCF_000001245.5	AC_000158.1	62162849-62171183	-	Changed substantially	XM_024990719.1	XP_024846487.1	157728782-157746114	XM_010801119.2	XP_010799421.1	62162849-62171183
Similar	538060	protein_coding	GCF_002263805.1	NC_037328.1	157728742-157762964	+	538060	protein_coding	GCF_000001245.5	AC_000158.1	62162849-62171183	-	Variant	XM_024990723.1	XP_024846491.1	157728780-157762964	NM_001206787.1	NP_001193716.1	62162864-62171171
Similar	538060	protein_coding	GCF_002263805.1	NC_037328.1	157728742-157762964	+	538060	protein_coding	GCF_000001245.5	AC_000158.1	62162849-62171183	-	Variant	XM_024990730.1	XP_024846498.1	157728765-157762964	XM_010801118.2	XP_010799420.1	62162849-62171183
Similar	538060	protein_coding	GCF_002263805.1	NC_037328.1	157728742-157762964	+	538060	protein_coding	GCF_000001245.5	AC_000158.1	62162849-62171183	-	Variant	XM_024990733.1	XP_024846501.1	157728782-157746117	XM_010801120.2	XP_010799422.1	62162849-62171183
Similar	538060	protein_coding	GCF_002263805.1	NC_037328.1	157728742-157762964	+	538060	protein_coding	GCF_000001245.5	AC_000158.1	62162849-62171183	-	Current-other	XM_024990739.1	XP_024846507.1	157750464-157762964	NA	NA	NA
Merged	538060	protein_coding	GCF_002263805.1	NC_037328.1	157728742-157762964	+	101903605	lncRNA	GCF_000001245.5	AC_000170.1	43746920-43749720	-	Merged	XM_024990733.1	XP_024846501.1	157728782-157746117	XR_233101.3	NA	43746920-43749720
Merged	538060	protein_coding	GCF_002263805.1	NC_037328.1	157728742-157762964	+	100337056	protein_coding	GCF_000001245.5	AC_000170.1	43761294-43773791	-	Previous-other	NA	NA	NA	XM_002692183.5	XP_002692229.1	43761294-43773791
Merged	538060	protein_coding	GCF_002263805.1	NC_037328.1	157728742-157762964	+	100337056	protein_coding	GCF_000001245.5	AC_000170.1	43761294-43773791	-	Previous-other	NA	NA	NA	XM_010811344.2	XP_010809646.1	43761394-43773791
Current-novel	112448237	pseudogene	GCF_002263805.1	NC_037328.1	157777253-157795411	+	NA	NA	NA	NA	NA	NA	NA	NA	NA	NA	NA	NA	NA
Current-other	112448253	lncRNA	GCF_002263805.1	NC_037328.1	157826793-157927989	-	NA	NA	NA	NA	NA	NA	Current-other	XR_003036594.1	NA	157826793-157927989	NA	NA	NA
Current-novel	112448339	pseudogene	GCF_002263805.1	NC_037328.1	157941477-157941614	-	NA	NA	NA	NA	NA	NA	NA	NA	NA	NA	NA	NA	NA
Current-unmapped	112448414	tRNA	GCF_002263805.1	NC_037328.1	157955336-157955407	-	NA	NA	NA	NA	NA	NA	NA	NA	NA	NA	NA	NA	NA
Other	104970957	protein_coding	GCF_002263805.1	NC_037328.1	157958270-157977531	+	104970957	protein_coding	GCF_000001245.5	AC_000158.1	95104881-95107246	+	Similar, change in CDS	XM_024997207.1	XP_024852975.1	157958270-157977531	XM_010801388.2	XP_010799690.1	95104881-95107246
Current-unmapped	112448416	tRNA	GCF_002263805.1	NC_037328.1	157962895-157962967	-	NA	NA	NA	NA	NA	NA	NA	NA	NA	NA	NA	NA	NA
Changed locus ID	112448461	tRNA	GCF_002263805.1	NC_037328.1	157982831-157982904	+	100170881	tRNA	GCF_000001245.5	AC_000158.1	95112546-95112619	+	NA	NA	NA	NA	NA	NA	NA
Changed locus ID	112448462	tRNA	GCF_002263805.1	NC_037328.1	157988435-157988507	+	100170906	tRNA	GCF_000001245.5	AC_000158.1	95118150-95118222	+	NA	NA	NA	NA	NA	NA	NA
Changed locus ID	112448418	tRNA	GCF_002263805.1	NC_037328.1	157992167-157992260	-	100170865	tRNA	GCF_000001245.5	AC_000158.1	95121882-95121975	-	NA	NA	NA	NA	NA	NA	NA
Similar	525988	protein_coding	GCF_002263805.1	NC_037328.1	157995959-158004924	-	525988	protein_coding	GCF_000001245.5	AC_000158.1	95125659-95171153	-	Previous-other	NA	NA	NA	XM_015472502.1	XP_015327988.1	95125659-95171153
Similar	525988	protein_coding	GCF_002263805.1	NC_037328.1	157995959-158004924	-	525988	protein_coding	GCF_000001245.5	AC_000158.1	95125659-95171153	-	Change in exception	NM_001025335.2	NP_001020506.2	157995959-158004924	NM_001025335.2	NP_001020506.2	95125674-95134630
Identical	519280	protein_coding	GCF_002263805.1	NC_037328.1	158029372-158036878	+	519280	protein_coding	GCF_000001245.5	AC_000158.1	95159025-95166529	+	Change in exception	NM_001163142.1	NP_001156614.1	158029372-158036878	NM_001163142.1	NP_001156614.1	95159025-95166529
Current-other	112448270	protein_coding	GCF_002263805.1	NC_037328.1	158038534-158057157	-	NA	NA	NA	NA	NA	NA	Current-other	XM_024997613.1	XP_024853381.1	158038534-158057157	NA	NA	NA
Changed locus ID	112448465	tRNA	GCF_002263805.1	NC_037328.1	158044571-158044643	+	100170883	tRNA	GCF_000001245.5	AC_000158.1	95174245-95174316	+	NA	NA	NA	NA	NA	NA	NA
Changed locus ID	112448467	tRNA	GCF_002263805.1	NC_037328.1	158045145-158045218	+	100170882	tRNA	GCF_000001245.5	AC_000158.1	95174818-95174891	+	NA	NA	NA	NA	NA	NA	NA
Changed locus ID	112448422	tRNA	GCF_002263805.1	NC_037328.1	158048037-158048110	-	100170866	tRNA	GCF_000001245.5	AC_000158.1	95177691-95177763	-	NA	NA	NA	NA	NA	NA	NA
Changed locus ID	112448469	tRNA	GCF_002263805.1	NC_037328.1	158057150-158057223	+	100170881	tRNA	GCF_000001245.5	AC_000158.1	95186768-95186841	+	NA	NA	NA	NA	NA	NA	NA
Similar	527195	protein_coding	GCF_002263805.1	NC_037328.1	158063309-158064296	+	527195	protein_coding	GCF_000001245.5	AC_000158.1	95192937-95193881	+	Similar, change in UTR only	XM_015472560.2	XP_015328046.1	158063309-158064296	XM_015472560.1	XP_015328046.1	95192937-95193881
Changed locus ID	112448471	tRNA	GCF_002263805.1	NC_037328.1	158065541-158065613	+	100170856	tRNA	GCF_000001245.5	AC_000158.1	95195159-95195231	+	NA	NA	NA	NA	NA	NA	NA
Similar	101904212	protein_coding	GCF_002263805.1	NC_037328.1	158070112-158077434	+	101904212	protein_coding	GCF_000001245.5	AC_000158.1	95200022-95207033	+	Similar, change in UTR only	XM_010801385.3	XP_010799687.1	158070112-158077434	XM_010801385.2	XP_010799687.1	95200025-95207033
Similar	101904212	protein_coding	GCF_002263805.1	NC_037328.1	158070112-158077434	+	101904212	protein_coding	GCF_000001245.5	AC_000158.1	95200022-95207033	+	Similar, change in UTR only	XM_010801386.3	XP_010799688.1	158070114-158077434	XM_010801386.2	XP_010799688.1	95200022-95207033
Similar	101904212	protein_coding	GCF_002263805.1	NC_037328.1	158070112-158077434	+	101904212	protein_coding	GCF_000001245.5	AC_000158.1	95200022-95207033	+	Variant	XM_024997214.1	XP_024852982.1	158070114-158077434	XM_010801386.2	XP_010799688.1	95200022-95207033
Similar	511331	protein_coding	GCF_002263805.1	NC_037328.1	158215923-158228728	-	511331	protein_coding	GCF_000001245.5	AC_000158.1	130652997-130665770	+	Similar, change in UTR only	XM_002685068.5	XP_002685114.2	158215923-158228728	XM_002685068.4	XP_002685114.2	130652997-130665770
Similar	511331	protein_coding	GCF_002263805.1	NC_037328.1	158215923-158228728	-	511331	protein_coding	GCF_000001245.5	AC_000158.1	130652997-130665770	+	Similar, change in UTR only	XM_005201907.4	XP_005201964.1	158215923-158228345	XM_005201907.3	XP_005201964.1	130653350-130665770
Similar	511331	protein_coding	GCF_002263805.1	NC_037328.1	158215923-158228728	-	511331	protein_coding	GCF_000001245.5	AC_000158.1	130652997-130665770	+	Variant	XM_024997225.1	XP_024852993.1	158215923-158228658	XM_002685068.4	XP_002685114.2	130652997-130665770
Similar	511331	protein_coding	GCF_002263805.1	NC_037328.1	158215923-158228728	-	511331	protein_coding	GCF_000001245.5	AC_000158.1	130652997-130665770	+	Variant	XM_024997228.1	XP_024852996.1	158215923-158228578	XM_002685068.4	XP_002685114.2	130652997-130665770
Identical	531602	protein_coding	GCF_002263805.1	NC_037328.1	158238277-158253084	-	531602	protein_coding	GCF_000001245.5	AC_000158.1	130554555-130643415	+	Identical	NM_001075954.1	NP_001069422.1	158238277-158253084	NM_001075954.1	NP_001069422.1	130554555-130643415
Current-novel	112448330	snoRNA	GCF_002263805.1	NC_037328.1	158254823-158254970	-	NA	NA	NA	NA	NA	NA	Current-novel	XR_003036696.1	NA	158254823-158254970	NA	NA	NA
Similar	787484	pseudogene	GCF_002263805.1	NC_037328.1	158271644-158272359	-	787484	pseudogene	GCF_000001245.5	AC_000159.1	122169365-122170081	-	NA	NA	NA	NA	NA	NA	NA
[truncated: 93,105 more rows]
